# Supplementary material for: Comprehensive Assignment of Roles for Salmonella Typhimurium Genes in Intestinal Colonization of Food-Producing Animals
Source: PLoS Genet. 2013 Apr 18;9(4):e1003456. doi: 10.1371/journal.pgen.1003456 (PMC3630085; doi:10.1371/journal.pgen.1003456)
Supplement: Table S1 — Complete dataset derived from TraDIS investigation of pools of S. Typhimurium SL1344 mutants during systemic infection of BALB/c mice. The table includes the position in the genome and orientation of each transposon identified, identity of disrupted genes, the raw sequence counts, fitness scores, adjusted P values annotation of the predicted function of selected genes. ‘Absent’ indicates a gene that is present in SL1344 but has no identifiable orthologue in the LT2 genome. The equivalent TMDH attenuation scores are included for mutants that could be unambiguously identified in the TMDH dataset. (XLSX) [file pgen.1003456.s006.xlsx]

## Sheet: Table S1
Molecule	Position	Orientation]	Transposon	SL1344 Systematic Name	Product	TraDIS Fitness Score	P Value (adjusted for multiple tests)	Input sequence count (5' end of transposon)	Input sequence count (3' end of transposon)	Output sequence count (replicate 1, 5' end of transposon)	Output sequence count (replicate 1, 3' end of transposon)	Output sequence count (replicate 2, 5' end of transposon)	Output sequence count (replicate 2, 3' end of transposon)	TMDH Attenuation Score	Transposon identified by TMDH?	MouseFC	MouseP	baseMean
Chromosome	136	+	Mu	Intergenic: Start-thrL		0.0975351	0.99489	1927	1998	2613	2127	1374	1121	1.11219	unambiguous			3713.13	Intergenic: Start-thrL
Chromosome	142	-	Tn5	Intergenic: Start-thrL		0.497977	0.796094	336	674	403	589	706	755	0.636458	unambiguous			1163.8	Intergenic: Start-thrL
Chromosome	660	-	Tn5	thrA	aspartokinase I/homoserine dehydrogenase I	-0.225566	0.911757	1292	1376	767	1215	998	947	0.118922	unambiguous			2178.84	thrA	aspartokinase I/homoserine dehydrogenase I
Chromosome	681	+	Mu	thrA	aspartokinase I/homoserine dehydrogenase I	0.602294	0.663576	648	2166	722	2409	802	3415	0.678904	unambiguous			3422.08	thrA	aspartokinase I/homoserine dehydrogenase I
Chromosome	1630	-	Mu	thrA	aspartokinase I/homoserine dehydrogenase I	1.18476	0.182265	152	1311	394	2834	226	2272	0.390291	unambiguous			2444.85	thrA	aspartokinase I/homoserine dehydrogenase I
Chromosome	1883	+	Mu	thrA	aspartokinase I/homoserine dehydrogenase I	-0.254526	0.890612	1285	2474	1011	1744	436	2232	-0.645295	unambiguous			3031.31	thrA	aspartokinase I/homoserine dehydrogenase I
Chromosome	2693	+	Mu	thrA	aspartokinase I/homoserine dehydrogenase I	-1.61467	0.162558	307	13	104	11	55	10	-1.00385	unambiguous			159.379	thrA	aspartokinase I/homoserine dehydrogenase I
Chromosome	4783	+	Mu	thrC	threonine synthase	-0.514963	0.703976	520	1660	227	1025	145	1228	0.465219	unambiguous			1576.11	thrC	threonine synthase
Chromosome	4902	-	Tn5	thrC	threonine synthase	0.858529	0.42459	763	1357	690	2450	975	2499	1.89995	unambiguous			2955.04	thrC	threonine synthase
Chromosome	6046	+	Mu	yaaJ	hypothetical amino-acid transport protein	0.372165	0.848824	758	1194	998	1481	741	1130	1.55367	unambiguous			2110.52	yaaJ	hypothetical amino-acid transport protein
Chromosome	6094	+	Tn5	yaaJ	hypothetical amino-acid transport protein	-0.126587	0.954939	1020	1998	476	1552	1122	1605		ambiguous			2575.12	yaaJ	hypothetical amino-acid transport protein
Chromosome	6104	+	Mu	yaaJ	hypothetical amino-acid transport protein	0.0418255	1	569	547	369	470	556	581	1.55367	unambiguous			1028.51	yaaJ	hypothetical amino-acid transport protein
Chromosome	6793	-	Mu	yaaJ	hypothetical amino-acid transport protein	0.264055	0.926492	1161	1528	999	1207	1328	2019	1.50606	unambiguous			2755.96	yaaJ	hypothetical amino-acid transport protein
Chromosome	7453	+	Mu	Intergenic: yaaJ-talB		0.841429	0.429595	1959	1104	3286	1569	3234	1357	2.28134	unambiguous			4230.05	Intergenic: yaaJ-talB
Chromosome	8402	-	Mu	talB	transaldolase B	0.556568	0.825652	679	827	907	1453	505	950		missed			1788.45	talB	transaldolase B
Chromosome	8640	-	Tn5	Intergenic: talB-mog		0.178502	0.949308	1204	907	1296	851	1529	436	-0.0797887	unambiguous			2075.62	Intergenic: talB-mog
Chromosome	9217	+	Mu	mog	molybdopterin biosynthesis Mog protein	-1.64567	0.0165396	259	1225	103	418	81	215	-1.48116	unambiguous			732.911	mog	molybdopterin biosynthesis Mog protein
Chromosome	10028	+	Mu	Intergenic: yaaH-htgA		-0.374235	0.811068	849	1952	507	1360	583	1269	0.0953776	unambiguous			2146.11	Intergenic: yaaH-htgA
Chromosome	10435	+	Tn5	htgA	conserved hypothetical protein	-1.0442	0.212853	472	1845	198	834	243	659	-0.704113	unambiguous			1375.12	htgA	conserved hypothetical protein
Chromosome	10452	-	Mu	htgA	conserved hypothetical protein	0.200255	0.951514	705	1357	454	1166	684	1770	-0.113935	unambiguous			2048.8	htgA	conserved hypothetical protein
Chromosome	10945	-	Tn5	yaaI	conserved hypothetical protein	0.341763	0.893829	167	324	147	411	148	365	0.874453	unambiguous			522.889	yaaI	conserved hypothetical protein
Chromosome	14956	-	Tn5	Intergenic: dnaJ-SL1344_0014		0.484173	0.804673	723	744	764	664	1299	802		missed			1678.5	Intergenic: dnaJ-SL1344_0014
Chromosome	15147	-	Tn5	SL1344_0014	hypothetical regulatory protein	0.437647	0.805952	780	777	667	994	1120	847	1.3911	unambiguous			1739.83	SL1344_0014	hypothetical regulatory protein
Chromosome	15254	+	Mu	SL1344_0014	hypothetical regulatory protein	0.843948	0.594622	297	339	703	479	430	354	1.93422	unambiguous			879.525	SL1344_0014	hypothetical regulatory protein
Chromosome	15259	-	Tn5	SL1344_0014	hypothetical regulatory protein	0.913315	0.63595	1181	445	1216	836	2357	857		ambiguous			2335.22	SL1344_0014	hypothetical regulatory protein
Chromosome	15577	-	Tn5	SL1344_0014	hypothetical regulatory protein	-0.0859186	0.970324	584	887	523	794	611	458	-0.399653	unambiguous			1278.35	SL1344_0014	hypothetical regulatory protein
Chromosome	15873	+	Tn5	SL1344_0014	hypothetical regulatory protein	1.29429	0.126576	729	579	1681	1131	1739	970	0.877925	unambiguous			2327.14	SL1344_0014	hypothetical regulatory protein
Chromosome	16335	-	Tn5	SL1344_0015	predicted bacteriophage protein	-0.361844	0.816754	829	2952	579	2321	601	1565	-0.576262	unambiguous			2912.14	SL1344_0015	predicted bacteriophage protein
Chromosome	16462	+	Tn5	Intergenic: SL1344_0015-SL1344_0016		0.978668	0.328046	1112	692	1893	1027	2439	758	0.659868	unambiguous			2685.74	Intergenic: SL1344_0015-SL1344_0016
Chromosome	16818	+	Tn5	SL1344_0016	conserved hypothetical protein	0.914642	0.855227	175	755	382	1691	304	644	0.858219	unambiguous			1336.62	SL1344_0016	conserved hypothetical protein
Chromosome	17031	+	Tn5	Intergenic: SL1344_0016-SL1344_0017		-1.46077	0.0647141	502	525	98	210	168	166	1.07689	unambiguous			534.255	Intergenic: SL1344_0016-SL1344_0017
Chromosome	17061	+	Tn5	SL1344_0017	hypothetical membrane protein	-0.26443	0.890612	1026	714	608	648	780	457		missed			1397.15	SL1344_0017	hypothetical membrane protein
Chromosome	17906	-	Tn5	Intergenic: SL1344_0017-chiA		0.619966	0.651696	1283	1203	1497	1798	2124	1156		missed			3051.23	Intergenic: SL1344_0017-chiA
Chromosome	18089	+	Tn5	chiA	chitinase	-0.835226	0.372667	943	2302	381	894	693	1160	-1.68934	unambiguous			2073.67	chiA	chitinase
Chromosome	18130	+	Mu	chiA	chitinase	-1.43522	0.272083	1061	45	475	42	164	24		ambiguous			579.678	chiA	chitinase
Chromosome	18285	+	Mu	chiA	chitinase	0.225997	0.943566	826	570	879	835	511	587	0.304974	unambiguous			1404.46	chiA	chitinase
Chromosome	18295	-	Mu	chiA	chitinase	0.990186	0.646753	719	917	658	1469	654	2807	2.27563	unambiguous			2451.2	chiA	chitinase
Chromosome	20324	-	Mu	SL1344_0019	hypothetical chitinase	0.199741	0.939442	1489	1184	1812	1241	1173	1060	1.27327	unambiguous			2655.23	SL1344_0019	hypothetical chitinase
Chromosome	20543	-	Tn5	SL1344_0019	hypothetical chitinase	-0.550595	0.671326	570	1629	369	823	587	804	-0.50878	unambiguous			1567.22	SL1344_0019	hypothetical chitinase
Chromosome	20973	+	Mu	SL1344_0019	hypothetical chitinase	0.437276	0.804673	286	1393	332	1563	291	1726	1.95035	unambiguous			1875.81	SL1344_0019	hypothetical chitinase
Chromosome	21292	+	Tn5	SL1344_0019	hypothetical chitinase	0.422919	0.805952	1130	2316	680	2668	1261	3337	0.504998	unambiguous			3822.08	SL1344_0019	hypothetical chitinase
Chromosome	21781	+	Mu	SL1344_0019	hypothetical chitinase	0.0380145	1	242	1683	159	1223	184	1833	0.620331	unambiguous			1770.93	SL1344_0019	hypothetical chitinase
Chromosome	22126	+	Mu	SL1344_0019	hypothetical chitinase	-0.405398	0.788233	793	1612	346	941	372	1464	-0.899751	unambiguous			1818.8	SL1344_0019	hypothetical chitinase
Chromosome	22989	-	Tn5	SL1344_0019	hypothetical chitinase	0.684578	0.8147	1260	1318	1093	1537	2681	1813	0.997067	unambiguous			3273.5	SL1344_0019	hypothetical chitinase
Chromosome	23080	+	Tn5	Intergenic: SL1344_0019-SL1344_0020		1.13148	0.234586	484	501	1081	960	1011	663	0.86841	unambiguous			1597.13	Intergenic: SL1344_0019-SL1344_0020
Chromosome	23417	+	Tn5	SL1344_0020	conserved hypothetical protein	0.151614	0.962252	2351	674	1777	734	2218	1051		ambiguous			2936.21	SL1344_0020	conserved hypothetical protein
Chromosome	23632	-	Tn5	SL1344_0020	conserved hypothetical protein	-0.241917	0.90041	848	2517	489	2397	714	1300	-0.334992	unambiguous			2728.5	SL1344_0020	conserved hypothetical protein
Chromosome	24548	+	Tn5	bcfA	fimbrial subunit	0.515271	0.735781	95	2607	49	3559	104	2936		missed			3141.19	bcfA	fimbrial subunit
Chromosome	25199	+	Tn5	bcfB	fimbrial chaperone	0.253281	0.917113	1162	896	1066	992	1299	864	0.650326	unambiguous			2098.17	bcfB	fimbrial chaperone
Chromosome	25230	+	Mu	bcfB	fimbrial chaperone	-0.0302017	0.989652	1630	715	1783	624	1099	449	-0.420308	unambiguous			2090.31	bcfB	fimbrial chaperone
Chromosome	25839	+	Mu	bcfC	fimbrial usher protein	-0.526965	0.850242	570	898	286	263	395	807	0.634587	unambiguous			1056.21	bcfC	fimbrial usher protein
Chromosome	27896	-	Tn5	bcfC	fimbrial usher protein	0.332075	0.870679	1152	1475	1062	1928	1216	1486	0.639995	unambiguous			2784.19	bcfC	fimbrial usher protein
Chromosome	28091	-	Mu	bcfC	fimbrial usher protein	0.145856	0.971824	761	408	396	462	399	967	0.251274	unambiguous			1131.57	bcfC	fimbrial usher protein
Chromosome	28571	-	Mu	bcfD	fimbrial subunit	0.311311	0.918898	945	1149	871	866	1315	1416	0.258017	unambiguous			2196.6	bcfD	fimbrial subunit
Chromosome	29290	-	Tn5	bcfD	fimbrial subunit	-0.586712	0.633769	1074	1746	498	915	956	861		missed			1981.12	bcfD	fimbrial subunit
Chromosome	30342	-	Mu	bcfF	fimbrial subunit	-0.54962	0.779295	751	1639	568	1262	215	768	-0.119903	unambiguous			1704.01	bcfF	fimbrial subunit
Chromosome	30385	+	Mu	bcfF	fimbrial subunit	0.317028	0.881352	292	1491	232	1606	141	1843	-0.0392812	unambiguous			1875.66	bcfF	fimbrial subunit
Chromosome	30892	+	Mu	bcfG	fimbrial chaperone	1.13585	0.198858	674	1817	1313	3647	930	3532	1.24248	unambiguous			4049.01	bcfG	fimbrial chaperone
Chromosome	32427	+	Tn5	SL1344_0029	hypothetical membrane protein	-0.22596	0.912678	847	819	472	552	885	541	1.3707	unambiguous			1360.31	SL1344_0029	hypothetical membrane protein
Chromosome	32434	-	Tn5	SL1344_0029	hypothetical membrane protein	-0.0302769	0.988962	551	2657	389	2302	817	1898		missed			2859.48	SL1344_0029	hypothetical membrane protein
Chromosome	32884	+	Tn5	SL1344_0030	hypothetical membrane protein	0.882459	0.41358	241	1306	475	1702	1033	1696	2.24826	unambiguous			2184.61	SL1344_0030	hypothetical membrane protein
Chromosome	32891	-	Tn5	SL1344_0030	hypothetical membrane protein	0.0401341	1	715	382	442	370	556	572	-0.192466	unambiguous			1010.2	SL1344_0030	hypothetical membrane protein
Chromosome	33031	-	Tn5	Intergenic: SL1344_0030-SL1344_0031		0.973782	0.346076	690	592	1340	827	1649	517		missed			1903.45	Intergenic: SL1344_0030-SL1344_0031
Chromosome	33045	+	Tn5	Intergenic: SL1344_0030-SL1344_0031		0.801154	0.620982	7	298	5	366	19	524		missed			412.143	Intergenic: SL1344_0030-SL1344_0031
Chromosome	33071	+	Tn5	Intergenic: SL1344_0030-SL1344_0031		0.632152	0.811068	1152	591	1185	574	1922	964		missed			2152.99	Intergenic: SL1344_0030-SL1344_0031
Chromosome	33364	+	Tn5	SL1344_0031	hypothetical transcriptional regulator (lysR family)	0.215037	0.940609	475	439	435	371	598	421	0.562476	unambiguous			914.667	SL1344_0031	hypothetical transcriptional regulator (lysR family)
Chromosome	33479	+	Tn5	SL1344_0031	hypothetical transcriptional regulator (lysR family)	-0.0494524	0.982618	814	3595	681	3712	909	2035	0.757575	unambiguous			3895.66	SL1344_0031	hypothetical transcriptional regulator (lysR family)
Chromosome	33586	-	Tn5	SL1344_0031	hypothetical transcriptional regulator (lysR family)	0.458798	0.785507	812	1235	725	2032	609	1478	0.484308	unambiguous			2312.04	SL1344_0031	hypothetical transcriptional regulator (lysR family)
Chromosome	33657	-	Tn5	SL1344_0031	hypothetical transcriptional regulator (lysR family)	0.828434	0.461503	984	650	1171	1123	1760	938		ambiguous			2240.76	SL1344_0031	hypothetical transcriptional regulator (lysR family)
Chromosome	34053	-	Tn5	SL1344_0031	hypothetical transcriptional regulator (lysR family)	0.487001	0.764431	1479	434	1216	803	1874	719	1.68631	unambiguous			2191.97	SL1344_0031	hypothetical transcriptional regulator (lysR family)
Chromosome	34654	+	Tn5	SL1344_0032	hypothetical membrane protein	0.359705	0.853183	1073	1561	1308	1389	2102	1016		missed			2830.24	SL1344_0032	hypothetical membrane protein
Chromosome	35113	-	Tn5	Intergenic: SL1344_0032-SL1344_0033		1.59697	0.0348862	565	478	1238	1363	1465	1363		missed			2215.49	Intergenic: SL1344_0032-SL1344_0033
Chromosome	35297	+	Tn5	Intergenic: SL1344_0032-SL1344_0033		0.653822	0.625442	1381	536	1797	877	1883	634		ambiguous			2395.01	Intergenic: SL1344_0032-SL1344_0033
Chromosome	35298	+	Tn5	Intergenic: SL1344_0032-SL1344_0033		-0.272288	0.885025	1282	614	868	528	1010	296		ambiguous			1517.24	Intergenic: SL1344_0032-SL1344_0033
Chromosome	35374	-	Tn5	SL1344_0033	possible sulfatase	1.33846	0.214861	375	1029	1104	2512	1218	1280	1.49397	unambiguous			2562.45	SL1344_0033	possible sulfatase
Chromosome	35375	+	Tn5	SL1344_0033	possible sulfatase	0.103014	0.972866	3160	1924	2597	2704	2696	1404	1.11262	unambiguous			4822.04	SL1344_0033	possible sulfatase
Chromosome	35536	-	Tn5	SL1344_0033	possible sulfatase	0.875034	0.413165	233	1595	298	2777	596	2100	2.02239	unambiguous			2571.01	SL1344_0033	possible sulfatase
Chromosome	35658	-	Tn5	SL1344_0033	possible sulfatase	-0.366023	0.812661	1533	2648	786	1879	1427	1490	1.36728	unambiguous			3214.55	SL1344_0033	possible sulfatase
Chromosome	35746	-	Tn5	SL1344_0033	possible sulfatase	0.565435	0.691685	1210	2637	1211	3388	2055	3141		missed			4589.52	SL1344_0033	possible sulfatase
Chromosome	35805	+	Tn5	SL1344_0033	possible sulfatase	0.161695	0.959959	450	1259	260	1260	410	1359		ambiguous			1666.86	SL1344_0033	possible sulfatase
Chromosome	35815	+	Tn5	SL1344_0033	possible sulfatase	-0.0870159	0.972866	1126	644	519	523	1278	545		ambiguous			1537.43	SL1344_0033	possible sulfatase
Chromosome	35892	+	Tn5	SL1344_0033	possible sulfatase	1.24112	0.155513	303	933	611	1762	887	1767		ambiguous			2132.95	SL1344_0033	possible sulfatase
Chromosome	36174	+	Tn5	SL1344_0033	possible sulfatase	-0.0204325	0.991491	302	1051	355	982	290	670		missed			1211.48	SL1344_0033	possible sulfatase
Chromosome	36262	+	Tn5	SL1344_0033	possible sulfatase	1.43137	0.0827883	1096	1172	2186	2273	4033	2029	1.5653	unambiguous			4369.23	SL1344_0033	possible sulfatase
Chromosome	36718	+	Tn5	SL1344_0033	possible sulfatase	0.138907	0.96348	989	2044	563	1866	1360	1955	1.63503	unambiguous			2926.17	SL1344_0033	possible sulfatase
Chromosome	36904	-	Tn5	SL1344_0033	possible sulfatase	0.342503	0.866934	1034	919	767	999	1491	1002	2.94323	unambiguous			2080.61	SL1344_0033	possible sulfatase
Chromosome	37082	-	Tn5	Intergenic: SL1344_0033-SL1344_0034		0.00073384	1	874	938	704	869	920	627	0.249366	unambiguous			1638.38	Intergenic: SL1344_0033-SL1344_0034
Chromosome	37416	+	Tn5	SL1344_0034	hypothetical secreted 5'-nucleotidase	0.854093	0.674379	511	1529	773	1687	1668	2213	2.17173	unambiguous			2836.69	SL1344_0034	hypothetical secreted 5'-nucleotidase
Chromosome	38391	-	Tn5	SL1344_0034	hypothetical secreted 5'-nucleotidase	-0.164092	0.949308	525	1759	472	1706	285	1048	-0.561727	unambiguous			1916.48	SL1344_0034	hypothetical secreted 5'-nucleotidase
Chromosome	38518	+	Tn5	SL1344_0034	hypothetical secreted 5'-nucleotidase	0.083067	0.983894	1071	1967	894	1442	1783	1416		ambiguous			2854.47	SL1344_0034	hypothetical secreted 5'-nucleotidase
Chromosome	38682	+	Tn5	Intergenic: SL1344_0034-SL1344_0035		-0.193251	0.926193	349	1300	193	1042	271	976	-0.644378	unambiguous			1365.92	Intergenic: SL1344_0034-SL1344_0035
Chromosome	38869	+	Tn5	SL1344_0035	hypothetical exported protein	-0.302411	0.871469	1007	451	648	422	646	319		missed			1151.71	SL1344_0035	hypothetical exported protein
Chromosome	38922	-	Tn5	SL1344_0035	hypothetical exported protein	0.210009	0.936976	333	1350	171	1481	409	1289	1.32682	unambiguous			1680.13	SL1344_0035	hypothetical exported protein
Chromosome	39219	+	Tn5	SL1344_0035	hypothetical exported protein	0.808452	0.473435	955	1080	1307	1999	1644	1185		ambiguous			2760.71	SL1344_0035	hypothetical exported protein
Chromosome	39250	+	Tn5	SL1344_0035	hypothetical exported protein	1.72889	0.014588	1140	532	2574	1517	3820	1622		ambiguous			3843.41	SL1344_0035	hypothetical exported protein
Chromosome	39814	+	Tn5	Intergenic: SL1344_0035-SL1344_0036		0.945528	0.351741	1393	679	2243	1008	2876	739	1.19587	unambiguous			3028.85	Intergenic: SL1344_0035-SL1344_0036
Chromosome	40021	-	Tn5	Intergenic: SL1344_0035-SL1344_0036		1.2877	0.15568	267	436	666	865	812	611	0.87341	unambiguous			1246.02	Intergenic: SL1344_0035-SL1344_0036
Chromosome	40896	+	Mu	SL1344_0036	hypothetical secreted sulfatase	-0.632914	0.760019	566	1810	327	1442	198	673	-0.985685	unambiguous			1639.16	SL1344_0036	hypothetical secreted sulfatase
Chromosome	41752	-	Mu	SL1344_0037	possible sulfatase regulatory protein	0.300667	0.88913	1380	1303	1658	1594	1208	1230	-0.418816	unambiguous			2799.71	SL1344_0037	possible sulfatase regulatory protein
Chromosome	41975	+	Mu	SL1344_0037	possible sulfatase regulatory protein	0.736276	0.559567	413	1087	795	1175	778	1551	0.467681	unambiguous			1957.67	SL1344_0037	possible sulfatase regulatory protein
Chromosome	42223	-	Mu	SL1344_0037	possible sulfatase regulatory protein	-0.111974	0.971824	1437	1166	619	735	1397	1389	-0.205831	unambiguous			2235.65	SL1344_0037	possible sulfatase regulatory protein
Chromosome	42693	+	Tn5	SL1344_0037	possible sulfatase regulatory protein	-0.228759	0.949308	663	2555	504	2726	382	1120	-1.11019	unambiguous			2624.33	SL1344_0037	possible sulfatase regulatory protein
Chromosome	43412	+	Mu	SL1344_0038	conserved hypothetical protein	-0.148612	0.949308	525	573	316	590	266	533	0.781427	unambiguous			927.692	SL1344_0038	conserved hypothetical protein
Chromosome	43606	-	Tn5	SL1344_0038	conserved hypothetical protein	0.491769	0.754471	1078	1627	883	2409	1268	1986		missed			3107.03	SL1344_0038	conserved hypothetical protein
Chromosome	43821	-	Tn5	SL1344_0038	conserved hypothetical protein	-0.142383	0.948605	869	2033	452	1840	641	1592	0.594882	unambiguous			2458.7	SL1344_0038	conserved hypothetical protein
Chromosome	44130	+	Tn5	SL1344_0038	conserved hypothetical protein	0.650676	0.615674	1021	2680	1595	3980	1781	2647	1.29801	unambiguous			4616.21	SL1344_0038	conserved hypothetical protein
Chromosome	44475	+	Tn5	SL1344_0039	possible sulfatase	-0.158649	0.942126	671	1156	275	889	514	1137		ambiguous			1536.73	SL1344_0039	possible sulfatase
Chromosome	44489	-	Tn5	SL1344_0039	possible sulfatase	0.449022	0.785468	1728	1931	1754	2977	1810	2058	0.343017	unambiguous			4112.3	SL1344_0039	possible sulfatase
Chromosome	44560	+	Tn5	SL1344_0039	possible sulfatase	-0.083894	0.970324	1111	1513	659	1669	713	1221		ambiguous			2282.44	SL1344_0039	possible sulfatase
Chromosome	44877	+	Tn5	SL1344_0039	possible sulfatase	1.30322	0.318004	729	1226	1456	1888	2699	2254		missed			3496.2	SL1344_0039	possible sulfatase
Chromosome	44945	+	Mu	SL1344_0039	possible sulfatase	-0.27407	0.922104	1235	2238	1189	2037	600	1122	0.331779	unambiguous			2777.07	SL1344_0039	possible sulfatase
Chromosome	45258	-	Mu	SL1344_0039	possible sulfatase	-0.469532	0.732784	938	2536	686	1947	374	1314	-1.94316	unambiguous			2558.52	SL1344_0039	possible sulfatase
Chromosome	46528	-	Mu	nhaA	Na(+)/H(+) antiporter 1	-2.41239	4.08022e-05	643	1213	13	147	138	301	-1.33442	unambiguous			769.281	nhaA	Na(+)/H(+) antiporter 1
Chromosome	47305	-	Mu	nhaA	Na(+)/H(+) antiporter 1	-2.43787	1.74467e-05	960	1467	176	233	134	228	-2.89389	unambiguous			1001.14	nhaA	Na(+)/H(+) antiporter 1
Chromosome	47398	-	Mu	Intergenic: nhaA-nhaR		0.0107461	1	442	1830	363	1296	369	1909	-1.55069	unambiguous			2063.84	Intergenic: nhaA-nhaR
Chromosome	48804	+	Mu	SL1344_0042	hypothetical glycosyl hydrolase	-0.196379	0.921514	555	2084	448	1453	352	1710	0.376407	unambiguous			2182.95	SL1344_0042	hypothetical glycosyl hydrolase
Chromosome	48863	-	Mu	SL1344_0042	hypothetical glycosyl hydrolase	-0.955744	0.295028	463	1578	237	823	149	603	1.43883	unambiguous			1249.03	SL1344_0042	hypothetical glycosyl hydrolase
Chromosome	49373	+	Mu	SL1344_0042	hypothetical glycosyl hydrolase	0.540188	0.726591	883	723	1318	830	911	961	2.05027	unambiguous			1891.14	SL1344_0042	hypothetical glycosyl hydrolase
Chromosome	49640	+	Mu	SL1344_0042	hypothetical glycosyl hydrolase	-0.566769	0.682617	620	637	471	339	334	317	0.527793	unambiguous			890.096	SL1344_0042	hypothetical glycosyl hydrolase
Chromosome	50215	+	Tn5	SL1344_0042	hypothetical glycosyl hydrolase	0.723435	0.578356	199	1044	292	1202	497	1539	1.61514	unambiguous			1611.2	SL1344_0042	hypothetical glycosyl hydrolase
Chromosome	51098	-	Tn5	SL1344_0043	hypothetical transport protein	1.02067	0.298994	262	1361	255	2614	451	2347	2.15955	unambiguous			2473.21	SL1344_0043	hypothetical transport protein
Chromosome	51394	-	Tn5	SL1344_0043	hypothetical transport protein	0.743678	0.556309	673	674	877	850	1297	856	0.229601	unambiguous			1764.95	SL1344_0043	hypothetical transport protein
Chromosome	51669	-	Tn5	SL1344_0043	hypothetical transport protein	0.600745	0.676357	322	1323	179	2096	276	1743	0.394593	unambiguous			1998.85	SL1344_0043	hypothetical transport protein
Chromosome	51744	-	Mu	SL1344_0043	hypothetical transport protein	-0.314082	0.928037	394	1802	467	1649	231	697	1.69225	unambiguous			1726.03	SL1344_0043	hypothetical transport protein
Chromosome	51838	+	Tn5	Intergenic: SL1344_0043-rpsT		0.625787	0.644346	1284	1582	1539	2464	2246	1363	1.18879	unambiguous			3528.36	Intergenic: SL1344_0043-rpsT
Chromosome	51956	-	Tn5	Intergenic: SL1344_0043-rpsT		3.97437	0.902772	1300	492	1265	671	33800	12581	3.10111	unambiguous			17512.9	Intergenic: SL1344_0043-rpsT
Chromosome	52162	-	Tn5	Intergenic: SL1344_0043-rpsT		0.158456	0.958254	638	2434	833	2340	841	1888	0.189772	unambiguous			2991.6	Intergenic: SL1344_0043-rpsT
Chromosome	57206	+	Mu	Intergenic: lspA-fkpB		-1.03745	0.212708	760	1785	300	658	142	1033	-1.30289	unambiguous			1513.92	Intergenic: lspA-fkpB
Chromosome	57434	-	Tn5	fkpB	probable FkbB-type 16 kD peptidyl-prolyl cis-trans isomerase	-0.671262	0.530293	2513	2080	1142	1836	955	1034	-0.439381	unambiguous			3121.81	fkpB	probable FkbB-type 16 kD peptidyl-prolyl cis-trans isomerase
Chromosome	59153	+	Tn5	SL1344_0051	conserved hypothetical protein	-0.0569441	0.977098	2	80	0	117	1	18		missed			72.2054	SL1344_0051	conserved hypothetical protein
Chromosome	59433	-	Tn5	SL1344_0051	conserved hypothetical protein	-0.0597247	0.983229	759	2801	592	3478	363	1453	0.500445	unambiguous			3130.8	SL1344_0051	conserved hypothetical protein
Chromosome	59945	-	Tn5	SL1344_0051	conserved hypothetical protein	-0.5252	0.686458	1423	1768	735	1340	879	863		missed			2297.53	SL1344_0051	conserved hypothetical protein
Chromosome	60016	-	Tn5	SL1344_0051	conserved hypothetical protein	0.170083	0.969217	1584	2976	1542	3965	1252	2078	1.00617	unambiguous			4465.48	SL1344_0051	conserved hypothetical protein
Chromosome	60557	+	Tn5	rihC	hypothetical nucleoside hydrolase (IUNH family)	-0.44076	0.758176	1272	1676	708	1199	985	846	0.157169	unambiguous			2196.97	rihC	hypothetical nucleoside hydrolase (IUNH family)
Chromosome	61563	+	Tn5	citB2	transcriptional regulatory protein	0.0392598	0.999571	996	1664	892	1467	1230	1115	0.00361074	unambiguous			2448.52	citB2	transcriptional regulatory protein
Chromosome	61884	-	Mu	citA2	two-component sensor kinase	-0.392586	0.798999	670	1742	436	1147	383	1196		ambiguous			1833.88	citA2	two-component sensor kinase
Chromosome	61889	-	Tn5	citA2	two-component sensor kinase	-0.210369	0.914632	1766	3982	1473	3553	1810	1719	0.337678	unambiguous			4725.51	citA2	two-component sensor kinase
Chromosome	61936	-	Mu	citA2	two-component sensor kinase	-0.42326	0.820901	1135	1283	871	1084	373	778		ambiguous			1815.1	citA2	two-component sensor kinase
Chromosome	61969	+	Mu	citA2	two-component sensor kinase	-1.08479	0.15506	1940	3169	729	1318	748	1350		ambiguous			2990.73	citA2	two-component sensor kinase
Chromosome	62028	+	Mu	citA2	two-component sensor kinase	0.5138	0.786602	1265	2252	1063	2432	1645	3496		ambiguous			4085.57	citA2	two-component sensor kinase
Chromosome	62035	-	Tn5	citA2	two-component sensor kinase	0.587933	0.668325	1643	3085	1644	3762	2974	3845		missed			5706.83	citA2	two-component sensor kinase
Chromosome	62079	-	Tn5	citA2	two-component sensor kinase	0.357882	0.854138	778	1869	679	2267	1040	1852	1.25236	unambiguous			2841.63	citA2	two-component sensor kinase
Chromosome	62300	-	Mu	citA2	two-component sensor kinase	0.558362	0.700939	962	2024	1197	2271	1289	2808		missed			3549.32	citA2	two-component sensor kinase
Chromosome	62445	-	Mu	citA2	two-component sensor kinase	-0.493063	0.718493	749	1774	423	979	434	1248	-0.803819	unambiguous			1840.37	citA2	two-component sensor kinase
Chromosome	62680	+	Tn5	citA2	two-component sensor kinase	0.170355	0.954437	1	1784	8	1739	10	1700	0.458019	unambiguous			1748.23	citA2	two-component sensor kinase
Chromosome	63210	+	Tn5	citA2	two-component sensor kinase	-0.13781	0.949308	697	3279	510	3162	588	1963		ambiguous			3375.53	citA2	two-component sensor kinase
Chromosome	63271	+	Tn5	citA2	two-component sensor kinase	1.76925	0.00974101	1304	2009	3104	5912	5482	4932		ambiguous			7803.32	citA2	two-component sensor kinase
Chromosome	63558	-	Tn5	SL1344_0055	oxaloacetate decarboxylase beta chain (ec 4.1.1.3)	0.21303	0.934797	623	1078	540	1286	755	813	1.17719	unambiguous			1700.59	SL1344_0055	oxaloacetate decarboxylase beta chain (ec 4.1.1.3)
Chromosome	63604	+	Tn5	SL1344_0055	oxaloacetate decarboxylase beta chain (ec 4.1.1.3)	-0.170251	0.934797	682	2444	271	2432	371	1709	-0.232235	unambiguous			2615.84	SL1344_0055	oxaloacetate decarboxylase beta chain (ec 4.1.1.3)
Chromosome	66707	-	Mu	oadG	oxaloacetate decarboxylase gamma chain	-0.402798	0.798853	1266	397	737	386	635	407		ambiguous			1259.02	oadG	oxaloacetate decarboxylase gamma chain
Chromosome	66784	+	Mu	oadG	oxaloacetate decarboxylase gamma chain	-0.413603	0.781048	1780	1317	955	866	1029	1150	-1.2527	unambiguous			2334.14	oadG	oxaloacetate decarboxylase gamma chain
Chromosome	66840	-	Mu	oadG	oxaloacetate decarboxylase gamma chain	0.0940411	0.979829	792	1223	496	1036	645	1522		missed			1903.09	oadG	oxaloacetate decarboxylase gamma chain
Chromosome	68028	-	Mu	SL1344_0058	citrate-sodium symporter	-0.122126	0.962252	364	1522	335	839	407	1399	-0.116823	unambiguous			1612.46	SL1344_0058	citrate-sodium symporter
Chromosome	68256	+	Tn5	SL1344_0058	citrate-sodium symporter	0.54138	0.718766	529	1633	742	2123	1062	1489		missed			2547.42	SL1344_0058	citrate-sodium symporter
Chromosome	68412	+	Tn5	Intergenic: SL1344_0058-citC2		-0.0165653	0.989936	717	1915	486	931	1575	1480	0.951651	unambiguous			2360.89	Intergenic: SL1344_0058-citC2
Chromosome	68744	+	Tn5	citC2	[citrate (PRO-3S)-lyase] ligase	0.137499	0.965456	384	864	249	1006	333	775	0.942724	unambiguous			1203.23	citC2	[citrate (PRO-3S)-lyase] ligase
Chromosome	68813	+	Mu	citC2	[citrate (PRO-3S)-lyase] ligase	-0.211538	0.917599	454	1446	429	1151	241	1004	-1.0019	unambiguous			1561.21	citC2	[citrate (PRO-3S)-lyase] ligase
Chromosome	70309	+	Mu	citE2	citrate lyase beta chain	-0.217401	0.947386	451	1616	264	759	377	1656	1.06998	unambiguous			1694.07	citE2	citrate lyase beta chain
Chromosome	70898	+	Mu	citF2	citrate lyase alpha chain	0.926081	0.365622	1110	986	1645	1809	1262	2138	2.29499	unambiguous			3031.37	citF2	citrate lyase alpha chain
Chromosome	71237	+	Tn5	citF2	citrate lyase alpha chain	0.0383437	0.999571	611	2062	358	2155	580	1632	0.657452	unambiguous			2459.44	citF2	citrate lyase alpha chain
Chromosome	72164	-	Mu	citF2	citrate lyase alpha chain	0.379585	0.922389	639	1626	673	2568	266	1569	1.51546	unambiguous			2458.05	citF2	citrate lyase alpha chain
Chromosome	73124	-	Mu	citG2	triphosphoribosyl-dephospho-CoA synthase	0.877509	0.427393	295	954	241	1598	497	1612	-0.0771936	unambiguous			1759.04	citG2	triphosphoribosyl-dephospho-CoA synthase
Chromosome	74902	-	Tn5	DapZ	small RNA; experimentally verified	-1.07685	0.190096	646	1690	401	584	424	497	-0.773617	unambiguous			1371.12	DapZ	small RNA; experimentally verified
Chromosome	75175	+	Mu	SL1344_0066A	hypothetical viral protein (pseudogene)	-0.558898	0.653602	884	2350	309	1443	437	1588	2.53883	unambiguous			2297.23	SL1344_0066A	hypothetical viral protein (pseudogene)
Chromosome	75801	+	Mu	Intergenic: SL1344_0066A-carA		-0.283351	0.875266	1054	1378	955	768	831	885	0.172773	unambiguous			1936.9	Intergenic: SL1344_0066A-carA
Chromosome	76033	-	Mu	carA	carbamoyl-phosphate synthase small chain	-3.55355	6.73168e-11	525	2352	30	227	16	149	-2.79155	unambiguous			1014.47	carA	carbamoyl-phosphate synthase small chain
Chromosome	76493	+	Tn5	carA	carbamoyl-phosphate synthase small chain	-3.05098	1.53022e-08	764	2432	94	289	104	177	-4.58308	unambiguous			1195.3	carA	carbamoyl-phosphate synthase small chain
Chromosome	76875	+	Mu	carA	carbamoyl-phosphate synthase small chain	-2.5897	1.53982e-05	286	1284	43	205	48	153		missed			630.187	carA	carbamoyl-phosphate synthase small chain
Chromosome	77118	-	Mu	carB	carbamoyl-phosphate synthase large chain	-4.87318	1.22944e-17	587	1915	19	66	2	60	-1.09452	unambiguous			805.275	carB	carbamoyl-phosphate synthase large chain
Chromosome	77715	+	Mu	carB	carbamoyl-phosphate synthase large chain	-2.76106	2.89486e-06	596	1050	60	169	46	143	-2.08533	unambiguous			642.239	carB	carbamoyl-phosphate synthase large chain
Chromosome	78111	-	Tn5	carB	carbamoyl-phosphate synthase large chain	-3.45029	1.936e-10	960	2018	70	184	45	170	-4.52823	unambiguous			1061.42	carB	carbamoyl-phosphate synthase large chain
Chromosome	78625	+	Mu	carB	carbamoyl-phosphate synthase large chain	-2.02998	0.0713073	546	1195	32	103	154	443	-0.291794	unambiguous			781.428	carB	carbamoyl-phosphate synthase large chain
Chromosome	78697	-	Mu	carB	carbamoyl-phosphate synthase large chain	-4.49786	3.52879e-15	872	1373	49	37	55	30	-3.33176	unambiguous			736.274	carB	carbamoyl-phosphate synthase large chain
Chromosome	79265	+	Mu	carB	carbamoyl-phosphate synthase large chain	-0.959362	0.359891	155	751	33	389	41	339	-0.301726	unambiguous			553.738	carB	carbamoyl-phosphate synthase large chain
Chromosome	80128	+	Tn5	carB	carbamoyl-phosphate synthase large chain	-2.56728	5.3518e-06	1020	1376	85	306	130	175	-0.968726	unambiguous			965.492	carB	carbamoyl-phosphate synthase large chain
Chromosome	81796	-	Tn5	caiD	carnitine racemase	0.0794283	0.985544	611	1132	510	1167	657	836	0.88437	unambiguous			1634.9	caiD	carnitine racemase
Chromosome	82480	+	Tn5	caiD	carnitine racemase	-0.301318	0.862446	1214	1792	627	1467	1095	1009	0.39202	unambiguous			2375.62	caiD	carnitine racemase
Chromosome	82484	-	Tn5	caiD	carnitine racemase	-0.0824827	0.970993	1127	989	648	1053	967	771	0.406884	unambiguous			1841.74	caiD	carnitine racemase
Chromosome	82618	-	Tn5	caiC	probable crotonobetaine/carnitine-CoA ligase	0.37818	0.865488	637	20	674	131	551	114		ambiguous			712.496	caiC	probable crotonobetaine/carnitine-CoA ligase
Chromosome	82623	-	Tn5	caiC	probable crotonobetaine/carnitine-CoA ligase	-0.381096	0.811068	934	1078	430	942	566	721		ambiguous			1537.14	caiC	probable crotonobetaine/carnitine-CoA ligase
Chromosome	84028	+	Mu	caiC	probable crotonobetaine/carnitine-CoA ligase	-0.268529	0.881297	1638	2031	1107	1694	791	1651	-0.405663	unambiguous			2940.83	caiC	probable crotonobetaine/carnitine-CoA ligase
Chromosome	85008	-	Tn5	caiB	L-carnitine dehydratase	-0.0391288	0.985544	332	2183	384	1676	488	1664		missed			2232.69	caiB	L-carnitine dehydratase
Chromosome	85054	+	Tn5	caiB	L-carnitine dehydratase	-0.598363	0.61735	1866	1307	797	767	1207	834	-0.541229	unambiguous			2218.88	caiB	L-carnitine dehydratase
Chromosome	87239	-	Mu	caiT	probable carnitine transporter	-0.341055	0.845986	602	1020	429	578	499	697		missed			1260.31	caiT	probable carnitine transporter
Chromosome	87396	-	Mu	caiT	probable carnitine transporter	-0.131055	0.953296	1059	1547	737	1268	844	1246		ambiguous			2219.13	caiT	probable carnitine transporter
Chromosome	87944	+	Mu	caiT	probable carnitine transporter	0.563869	0.877726	671	1435	1273	2188	511	1391	0.802175	unambiguous			2510.45	caiT	probable carnitine transporter
Chromosome	88534	+	Tn5	Intergenic: caiT-fixA		0.630577	0.717748	234	199	223	404	263	264	1.36381	unambiguous			534.409	Intergenic: caiT-fixA
Chromosome	89068	-	Mu	fixA	probable flavoprotein subunit	0.248681	0.919378	209	1262	328	1075	208	1396	0.361715	unambiguous			1496.35	fixA	probable flavoprotein subunit
Chromosome	89527	+	Tn5	fixB	probable flavoprotein subunit	0.0335924	1	1265	1643	859	1652	1227	1384	1.03666	unambiguous			2669.75	fixB	probable flavoprotein subunit
Chromosome	89990	-	Tn5	fixB	probable flavoprotein subunit	0.537642	0.732196	546	850	509	1186	866	926	0.657892	unambiguous			1641.7	fixB	probable flavoprotein subunit
Chromosome	90258	-	Tn5	fixB	probable flavoprotein subunit	0.603333	0.662527	845	1996	834	3063	1042	2490	0.989116	unambiguous			3456.78	fixB	probable flavoprotein subunit
Chromosome	91103	+	Mu	fixC	probable flavoprotein subunit	-0.309417	0.861503	664	1534	625	1124	425	880		ambiguous			1731.05	fixC	probable flavoprotein subunit
Chromosome	91118	+	Tn5	fixC	probable flavoprotein subunit	0.0649269	0.990413	474	981	184	953	270	1211	1.5434	unambiguous			1355.5	fixC	probable flavoprotein subunit
Chromosome	91604	+	Mu	fixC	probable flavoprotein subunit	0.933269	0.780437	36	261	22	320	41	592	0.688019	unambiguous			431.239	fixC	probable flavoprotein subunit
Chromosome	91761	-	Tn5	fixX	ferredoxin like protein FixX	0.280568	0.90041	1165	2139	1105	2268	1728	1805	0.224091	unambiguous			3413.8	fixX	ferredoxin like protein FixX
Chromosome	91849	+	Mu	fixX	ferredoxin like protein FixX	0.355985	0.852515	599	2795	318	3927	227	3007	0.494397	unambiguous			3640.11	fixX	ferredoxin like protein FixX
Chromosome	92471	-	Mu	yaaU	hypothetical metabolite transport protein	-0.339947	0.836033	693	2545	380	1884	424	1715	0.536269	unambiguous			2517.14	yaaU	hypothetical metabolite transport protein
Chromosome	92610	+	Mu	yaaU	hypothetical metabolite transport protein	0.198984	0.944423	249	884	244	851	216	927	1.27546	unambiguous			1125.06	yaaU	hypothetical metabolite transport protein
Chromosome	94011	-	Tn5	Intergenic: SL1344_0081-SL1344_0082		0.202936	0.942126	709	619	420	671	708	830	1.15544	unambiguous			1321.21	Intergenic: SL1344_0081-SL1344_0082
Chromosome	94539	-	Tn5	SL1344_0082	probable secreted protein	0.883081	0.410459	738	955	1172	1165	2050	984		missed			2391.6	SL1344_0082	probable secreted protein
Chromosome	94712	+	Tn5	STnc470	small RNA; experimentally verified	-0.206696	0.917196	1155	1751	547	1267	1044	1473		ambiguous			2392.92	STnc470	small RNA; experimentally verified
Chromosome	94764	+	Tn5	Intergenic: STnc470-SL1344_0083		1.46812	0.0575414	724	872	1288	1977	1986	2344	1.68763	unambiguous			3141.56	Intergenic: STnc470-SL1344_0083
Chromosome	94915	+	Tn5	SL1344_0083	probable secreted protein	0.108079	0.973153	423	1238	288	1277	500	1016	1.36226	unambiguous			1579.2	SL1344_0083	probable secreted protein
Chromosome	95076	+	Tn5	Intergenic: SL1344_0083-SL1344_0083A		-1.12909	0.146134	868	1965	222	743	506	757	0.512664	unambiguous			1634.06	Intergenic: SL1344_0083-SL1344_0083A
Chromosome	95188	-	Tn5	SL1344_0083A	hypothetical membrane protein (pseudogene)	0.420496	0.831202	453	405	474	485	641	376	1.16183	unambiguous			950.476	SL1344_0083A	hypothetical membrane protein (pseudogene)
Chromosome	95602	+	Tn5	Intergenic: SL1344_0083A-SL1344_0084		0.349919	0.879895	431	267	437	339	457	298		missed			746.355	Intergenic: SL1344_0083A-SL1344_0084
Chromosome	96181	+	Tn5	SL1344_0084	hypothetical sulfatase	-0.788892	0.452673	1088	601	500	436	401	346	-0.0411341	unambiguous			1097.95	SL1344_0084	hypothetical sulfatase
Chromosome	96308	-	Tn5	SL1344_0084	hypothetical sulfatase	0.204873	0.938193	558	1619	395	2175	537	1214	1.61584	unambiguous			2167.9	SL1344_0084	hypothetical sulfatase
Chromosome	96426	+	Tn5	SL1344_0084	hypothetical sulfatase	-0.213653	0.914632	616	2461	312	2056	555	1644	-0.844139	unambiguous			2526	SL1344_0084	hypothetical sulfatase
Chromosome	96778	-	Tn5	SL1344_0084	hypothetical sulfatase	0.611283	0.941307	466	1131	328	862	946	2056	2.22139	unambiguous			1951.23	SL1344_0084	hypothetical sulfatase
Chromosome	97018	+	Tn5	SL1344_0084	hypothetical sulfatase	0.287301	0.896324	1025	1401	1013	1542	1215	1325	0.226973	unambiguous			2514.93	SL1344_0084	hypothetical sulfatase
Chromosome	97495	-	Tn5	SL1344_0084	hypothetical sulfatase	0.366194	0.857044	353	1042	318	1034	705	1036	1.33118	unambiguous			1503.8	SL1344_0084	hypothetical sulfatase
Chromosome	97684	-	Tn5	SL1344_0084	hypothetical sulfatase	-2.50973	0.612218	18	15	9	0	0	1		missed			13.4342	SL1344_0084	hypothetical sulfatase
Chromosome	97965	-	Tn5	Intergenic: SL1344_0084-SL1344_0085		-0.626296	0.612309	1071	674	515	391	696	343	0.163307	unambiguous			1206.96	Intergenic: SL1344_0084-SL1344_0085
Chromosome	98220	+	Tn5	Intergenic: SL1344_0085-yabF		-0.0595121	0.977123	1008	1153	560	991	920	1096	0.333303	unambiguous			1900.65	Intergenic: SL1344_0085-yabF
Chromosome	100023	-	Mu	kefC	glutathione-regulated potassium-efflux system protein KefC	0.188439	0.948605	468	904	367	1041	283	1000	-0.44166	unambiguous			1355.47	kefC	glutathione-regulated potassium-efflux system protein KefC
Chromosome	100039	-	Tn5	kefC	glutathione-regulated potassium-efflux system protein KefC	0.3292	0.917196	936	2283	449	2237	1220	3048	1.00868	unambiguous			3406.75	kefC	glutathione-regulated potassium-efflux system protein KefC
Chromosome	101503	-	Mu	apaH	bis(5'-nucleosyl)-tetraphosphatase	-8.27097	3.57858e-28	681	760	0	0	0	8	-6.1087	unambiguous			436.972	apaH	bis(5'-nucleosyl)-tetraphosphatase
Chromosome	101740	+	Mu	apaH	bis(5'-nucleosyl)-tetraphosphatase	-15	1.3007e-28	381	642	0	0	0	0	-5.14143	unambiguous			308.221	apaH	bis(5'-nucleosyl)-tetraphosphatase
Chromosome	102435	-	Mu	apaG	CorD protein	-0.431528	0.781048	544	1039	274	743	242	761	1.28663	unambiguous			1184.23	apaG	CorD protein
Chromosome	103699	-	Mu	pdxAa	pyridoxal phosphate biosynthetic protein PdxA	-0.230478	0.911757	318	1594	268	1050	163	1323	1.82507	unambiguous			1558.1	pdxAa	pyridoxal phosphate biosynthetic protein PdxA
Chromosome	103740	-	Mu	pdxAa	pyridoxal phosphate biosynthetic protein PdxA	-0.0754464	0.972521	835	782	549	493	556	1041		ambiguous			1411.92	pdxAa	pyridoxal phosphate biosynthetic protein PdxA
Chromosome	103746	+	Tn5	pdxAa	pyridoxal phosphate biosynthetic protein PdxA	0.484879	0.850242	566	632	357	766	702	1058	0.882017	unambiguous			1371.22	pdxAa	pyridoxal phosphate biosynthetic protein PdxA
Chromosome	105685	+	Mu	surA	survival protein SurA precursor	-7.23718	6.88662e-29	792	1392	13	12	0	0	-6.86585	unambiguous			666.743	surA	survival protein SurA precursor
Chromosome	108230	-	Tn5	Intergenic: imp-djlA		-2.43905	0.000233418	423	563	28	142	82	61	-3.38384	unambiguous			406.637	Intergenic: imp-djlA
Chromosome	108595	+	Mu	djlA	DnaJ-like protein	-0.99778	0.262287	470	1455	171	524	255	708	0.943819	unambiguous			1160.87	djlA	DnaJ-like protein
Chromosome	110533	+	Mu	hepA	probable ATP-dependent helicase HepA	-1.2256	0.142713	1651	1190	821	551	413	308	-0.831938	unambiguous			1588.03	hepA	probable ATP-dependent helicase HepA
Chromosome	110787	-	Mu	hepA	probable ATP-dependent helicase HepA	-0.71746	0.658858	956	2206	635	1534	194	950	1.37249	unambiguous			2111.47	hepA	probable ATP-dependent helicase HepA
Chromosome	111017	+	Tn5	hepA	probable ATP-dependent helicase HepA	-0.619058	0.603653	1015	1462	490	691	749	844	-0.406339	unambiguous			1718.12	hepA	probable ATP-dependent helicase HepA
Chromosome	111431	+	Tn5	hepA	probable ATP-dependent helicase HepA	-1.17929	0.120528	1265	1576	369	725	464	601	-1.08275	unambiguous			1611.91	hepA	probable ATP-dependent helicase HepA
Chromosome	111582	+	Tn5	hepA	probable ATP-dependent helicase HepA	0.522064	0.738067	503	1373	301	1861	568	1905	1.32627	unambiguous			2188.55	hepA	probable ATP-dependent helicase HepA
Chromosome	112801	-	Mu	hepA	probable ATP-dependent helicase HepA	-0.581558	0.650892	645	1345	386	973	110	821	-0.621841	unambiguous			1400.89	hepA	probable ATP-dependent helicase HepA
Chromosome	112862	+	Mu	hepA	probable ATP-dependent helicase HepA	-0.553141	0.843929	1201	2115	457	741	820	1866	0.219414	unambiguous			2360.9	hepA	probable ATP-dependent helicase HepA
Chromosome	114003	+	Tn5	polB	DNA polymerase II	-0.515742	0.844207	1069	2016	620	1901	371	826		missed			2229.71	polB	DNA polymerase II
Chromosome	115560	+	Tn5	SL1344_0099	probable secreted protein	0.596419	0.911757	580	629	343	691	877	1231	1.81182	unambiguous			1465.76	SL1344_0099	probable secreted protein
Chromosome	115688	+	Tn5	SL1344_0099	probable secreted protein	0.14473	0.962705	633	1157	365	1121	737	1181	0.855562	unambiguous			1731.75	SL1344_0099	probable secreted protein
Chromosome	115753	-	Tn5	SL1344_0099	probable secreted protein	0.0517441	0.994515	634	1308	449	1271	603	1141	-0.117226	unambiguous			1798.06	SL1344_0099	probable secreted protein
Chromosome	117934	-	Tn5	araD	L-ribulose-5-phosphate 4-epimerase	-0.326295	0.8517	563	1470	325	1005	490	970	1.45959	unambiguous			1589.6	araD	L-ribulose-5-phosphate 4-epimerase
Chromosome	117951	+	Mu	Intergenic: araD-araA		0.547028	0.723864	284	1195	190	1698	92	1739	0.166142	unambiguous			1747.75	Intergenic: araD-araA
Chromosome	118129	-	Tn5	araA	L-arabinose isomerase	-0.0822659	0.970324	971	2059	496	1626	1075	1726		ambiguous			2637.54	araA	L-arabinose isomerase
Chromosome	119685	-	Mu	araB	Ribulokinase	-0.104691	0.970324	349	5	341	4	213	9	1.05896	unambiguous			305.04	araB	Ribulokinase
Chromosome	120691	-	Mu	araB	Ribulokinase	0.591199	0.698384	284	826	359	972	298	1248	0.583982	unambiguous			1342.08	araB	Ribulokinase
Chromosome	121565	-	Tn5	Intergenic: araB-araC		-0.747827	0.481459	709	1423	369	880	390	547	1.43969	unambiguous			1407.4	Intergenic: araB-araC
Chromosome	122376	-	Mu	araC	arabinose operon regulatory protein	0.249615	0.945292	1064	1953	1324	2508	587	1759	1.1243	unambiguous			3070.39	araC	arabinose operon regulatory protein
Chromosome	122929	+	Mu	yabI	DedA family integral membrane protein	0.0147368	1	313	1082	412	1179	65	772	-0.154382	unambiguous			1269.54	yabI	DedA family integral membrane protein
Chromosome	123856	+	Mu	thiQ	hypothetical ABC transporter	-0.39265	0.810684	450	990	255	736	358	539	0.852013	unambiguous			1094.83	thiQ	hypothetical ABC transporter
Chromosome	123915	-	Tn5	thiQ	hypothetical ABC transporter	1.37667	0.0843435	775	958	1039	2796	1327	2582	1.21182	unambiguous			3233.79	thiQ	hypothetical ABC transporter
Chromosome	124063	+	Mu	thiQ	hypothetical ABC transporter	0.29752	0.894937	1429	67	1301	260	1327	276	0.836081	unambiguous			1558.66	thiQ	hypothetical ABC transporter
Chromosome	125742	-	Mu	tbpA	thiamine-binding periplasmic protein precursor	0.712211	0.857047	264	1130	229	1128	302	2267	1.0207	unambiguous			1796.18	tbpA	thiamine-binding periplasmic protein precursor
Chromosome	126002	+	Mu	tbpA	thiamine-binding periplasmic protein precursor	0.104452	0.975122	811	974	751	970	527	1055	0.464768	unambiguous			1694.18	tbpA	thiamine-binding periplasmic protein precursor
Chromosome	126149	+	Mu	tbpA	thiamine-binding periplasmic protein precursor	0.506136	0.741892	1678	1410	2098	1322	2398	1727		missed			3573.14	tbpA	thiamine-binding periplasmic protein precursor
Chromosome	127025	+	Mu	yabN	hypothetical ABC transporter periplasmic solute binding protein	-0.0526818	0.981619	653	1716	791	1503	202	1437	1.77281	unambiguous			2090.09	yabN	hypothetical ABC transporter periplasmic solute binding protein
Chromosome	128753	-	Tn5	SgrS	small RNA; experimentally verified	-0.284312	0.87316	883	1585	416	1106	847	1117	-0.00122794	unambiguous			1964.76	SgrS	small RNA; experimentally verified
Chromosome	128902	-	Tn5	Intergenic: SgrS-leuD		-1.0351	0.214537	1103	1486	381	962	344	489	-1.10817	unambiguous			1541.34	Intergenic: SgrS-leuD
Chromosome	129065	+	Mu	leuD	3-isopropylmalate dehydratase small subunit	-0.455815	0.758204	639	1022	317	711	270	786	-0.743819	unambiguous			1230.19	leuD	3-isopropylmalate dehydratase small subunit
Chromosome	129143	-	Mu	leuD	3-isopropylmalate dehydratase small subunit	0.686087	0.603653	633	865	902	1357	670	1220	1.70917	unambiguous			1903.65	leuD	3-isopropylmalate dehydratase small subunit
Chromosome	130139	-	Mu	leuC	3-isopropylmalate dehydratase large subunit	-0.923107	0.328258	576	1185	307	317	222	751	-0.179481	unambiguous			1090.19	leuC	3-isopropylmalate dehydratase large subunit
Chromosome	131162	-	Mu	leuB	3-isopropylmalate dehydrogenase	0.10613	0.974653	523	1188	411	991	482	1284	1.48603	unambiguous			1625.23	leuB	3-isopropylmalate dehydrogenase
Chromosome	131499	+	Tn5	leuB	3-isopropylmalate dehydrogenase	0.50772	0.772743	1349	1656	1136	1873	2610	1729	1.8425	unambiguous			3479.92	leuB	3-isopropylmalate dehydrogenase
Chromosome	132568	-	Mu	leuA	2-isopropylmalate synthase	0.187396	0.979852	474	1285	535	1759	358	799	-0.526554	unambiguous			1736.94	leuA	2-isopropylmalate synthase
Chromosome	133348	-	Tn5	leuA	2-isopropylmalate synthase	0.545808	0.722622	619	1029	453	1442	917	1327	0.572804	unambiguous			1946.23	leuA	2-isopropylmalate synthase
Chromosome	133374	-	Tn5	leuA	2-isopropylmalate synthase	0.597417	0.689379	7	1220	2	1762	3	1429	0.572804	unambiguous			1488.35	leuA	2-isopropylmalate synthase
Chromosome	134155	+	Tn5	Intergenic: leuL-leuO		-0.372079	0.824739	584	770	339	501	662	298	-0.93832	unambiguous			1038.37	Intergenic: leuL-leuO
Chromosome	134398	-	Tn5	Intergenic: leuL-leuO		-0.500381	0.728789	598	769	343	341	554	424		missed			994.177	Intergenic: leuL-leuO
Chromosome	134409	+	Tn5	Intergenic: leuL-leuO		0.309787	0.881415	1754	1212	1277	1335	1964	1747	1.37441	unambiguous			3108.98	Intergenic: leuL-leuO
Chromosome	134569	-	Tn5	Intergenic: leuL-leuO		0.100886	0.97554	630	1957	605	1852	654	1664	-1.10575	unambiguous			2451.24	Intergenic: leuL-leuO
Chromosome	134638	+	Tn5	leuO	probable activator protein in leuABCD operon	-0.577939	0.645827	792	1707	245	1045	559	1031		missed			1761.73	leuO	probable activator protein in leuABCD operon
Chromosome	134742	-	Tn5	leuO	probable activator protein in leuABCD operon	-0.498737	0.71056	389	2390	172	1567	145	1501	-1.12047	unambiguous			2022.43	leuO	probable activator protein in leuABCD operon
Chromosome	135443	+	Tn5	leuO	probable activator protein in leuABCD operon	0.640265	0.630015	890	2089	748	2896	1709	2635	1.9638	unambiguous			3695.41	leuO	probable activator protein in leuABCD operon
Chromosome	135501	+	Tn5	leuO	probable activator protein in leuABCD operon	0.0464188	0.998377	378	856	347	598	562	685		ambiguous			1139.69	leuO	probable activator protein in leuABCD operon
Chromosome	135783	-	Mu	Intergenic: leuO-ilvI		0.980688	0.706573	1470	566	1531	1009	2278	2090	0.144199	unambiguous			3034.52	Intergenic: leuO-ilvI
Chromosome	135793	+	Tn5	Intergenic: leuO-ilvI		-1.08729	0.159333	1628	2417	436	1026	831	982	-0.629683	unambiguous			2365.9	Intergenic: leuO-ilvI
Chromosome	136794	-	Mu	ilvI	acetolactate synthase isozyme III large subunit	0.256663	0.914105	2306	74	2582	105	2133	75	0.372179	unambiguous			2430.47	ilvI	acetolactate synthase isozyme III large subunit
Chromosome	138183	-	Tn5	Intergenic: ilvH-fruR		0.378876	0.848331	817	664	753	1169	710	684	0.652134	unambiguous			1606.66	Intergenic: ilvH-fruR
Chromosome	138779	-	Tn5	fruR	fructose repressor	-4.84845	9.65926e-10	326	244	0	10	9	15	-2.04214	unambiguous			183.658	fruR	fructose repressor
Chromosome	138952	+	Tn5	fruR	fructose repressor	-4.56593	4.01231e-13	509	786	7	27	17	43	-0.771062	unambiguous			423.119	fruR	fructose repressor
Chromosome	139344	+	Tn5	fruR	fructose repressor	-0.0796661	0.971824	2	1218	4	1169	0	815		ambiguous			1063.23	fruR	fructose repressor
Chromosome	139360	+	Tn5	Intergenic: fruR-mraZ		0.0629763	0.990413	673	1127	668	824	1046	697		ambiguous			1675.37	Intergenic: fruR-mraZ
Chromosome	161170	-	Mu	secA	preprotein translocase SecA subunit	-15	1.02298e-40	1209	910	0	0	0	0		missed			638.437	secA	preprotein translocase SecA subunit
Chromosome	161180	-	Mu	secA	preprotein translocase SecA subunit	-15	1.03348e-42	1284	1109	0	0	0	0		missed			720.99	secA	preprotein translocase SecA subunit
Chromosome	161880	+	Mu	mutT	7,8-dihydro-8-oxoguanine-triphosphatase	0.146345	0.966077	323	1189	453	1294	166	969	1.01885	unambiguous			1463.93	mutT	7,8-dihydro-8-oxoguanine-triphosphatase
Chromosome	163118	-	Mu	yacF	conserved hypothetical protein	-0.40181	0.786861	1407	2613	940	2050	515	1734	2.15354	unambiguous			3044.71	yacF	conserved hypothetical protein
Chromosome	164009	-	Tn5	Intergenic: coaE-guaC		-0.49926	0.706966	1671	1628	784	1289	859	1085		missed			2400.35	Intergenic: coaE-guaC
Chromosome	164011	+	Mu	Intergenic: coaE-guaC		-0.383052	0.915566	1267	1364	1392	1063	483	539	-1.38565	unambiguous			2008.4	Intergenic: coaE-guaC
Chromosome	164182	+	Tn5	guaC	GMP reductase	-0.664751	0.54667	437	3176	131	2098	131	1564	0.474546	unambiguous			2461.9	guaC	GMP reductase
Chromosome	164473	-	Mu	guaC	GMP reductase	0.0973282	0.976642	1291	1282	1877	922	1237	704	-0.858426	unambiguous			2433.87	guaC	GMP reductase
Chromosome	164603	-	Mu	guaC	GMP reductase	0.608025	0.677098	422	883	747	1249	334	1095	-0.858426	unambiguous			1591.75	guaC	GMP reductase
Chromosome	165116	-	Tn5	Intergenic: guaC-pilC		0.255434	0.915812	710	1241	555	1468	934	1051		ambiguous			1991.17	Intergenic: guaC-pilC
Chromosome	165133	+	Tn5	pilC	competence gene-DNA binding and transport	0.664263	0.619993	834	844	1035	1348	1137	1057		ambiguous			2107.97	pilC	competence gene-DNA binding and transport
Chromosome	165138	+	Tn5	pilC	competence gene-DNA binding and transport	0.0725258	0.987411	892	1048	630	1022	926	932		ambiguous			1813.79	pilC	competence gene-DNA binding and transport
Chromosome	165150	-	Mu	pilC	competence gene-DNA binding and transport	0.141668	0.962705	685	1714	646	1562	601	1745		ambiguous			2317.55	pilC	competence gene-DNA binding and transport
Chromosome	165420	-	Tn5	pilC	competence gene-DNA binding and transport	-0.247844	0.893876	903	2913	405	2150	940	2034	0.95642	unambiguous			3086.22	pilC	competence gene-DNA binding and transport
Chromosome	165535	-	Tn5	pilC	competence gene-DNA binding and transport	0.177463	0.949308	1492	1434	1240	1388	1812	1253	1.20604	unambiguous			2875.52	pilC	competence gene-DNA binding and transport
Chromosome	167108	-	Tn5	pilB	competence gene-DNA binding and transport	0.248822	0.936148	639	1686	385	2516	450	1407		missed			2365.23	pilB	competence gene-DNA binding and transport
Chromosome	168135	-	Mu	pilA	competence gene-DNA binding and transport	0.769848	0.512318	871	985	1298	1691	796	1663	-0.256529	unambiguous			2466.16	pilA	competence gene-DNA binding and transport
Chromosome	168262	+	Tn5	Intergenic: pilA-nadC		-0.249665	0.930041	519	1405	131	847	407	1397	0.403321	unambiguous			1554.82	Intergenic: pilA-nadC
Chromosome	168734	+	Tn5	nadC	nicotinate-nucleotide pyrophosphorylase	2.05424	0.606647	370	1680	556	4028	1902	8147	2.90199	unambiguous			5748.13	nadC	nicotinate-nucleotide pyrophosphorylase
Chromosome	169804	-	Mu	ampD	AmpD protein (anhydro-N-acetylmuramyl-tripeptide amidase)	0.28478	0.966671	271	819	271	1276	98	643	0.180611	unambiguous			1128.56	ampD	AmpD protein (anhydro-N-acetylmuramyl-tripeptide amidase)
Chromosome	170442	-	Mu	ampE	AmpE protein	0.407935	0.831202	230	991	323	941	240	1283	0.776444	unambiguous			1344.06	ampE	AmpE protein
Chromosome	171191	+	Mu	SL1344_0148	putatuve glycosysl hydrolase	0.405816	0.8186	1070	1554	1185	1722	922	2153	-0.00502196	unambiguous			2885.39	SL1344_0148	putatuve glycosysl hydrolase
Chromosome	171245	-	Tn5	SL1344_0148	putatuve glycosysl hydrolase	-0.792724	0.414433	791	2459	217	1741	433	840	-0.244191	unambiguous			2109.69	SL1344_0148	putatuve glycosysl hydrolase
Chromosome	171350	-	Mu	SL1344_0148	putatuve glycosysl hydrolase	-0.730946	0.495532	820	1312	330	830	194	857	-0.169218	unambiguous			1416.4	SL1344_0148	putatuve glycosysl hydrolase
Chromosome	171500	+	Tn5	SL1344_0148	putatuve glycosysl hydrolase	-0.277117	0.876987	1301	1688	616	1235	1033	1359	1.36884	unambiguous			2386.91	SL1344_0148	putatuve glycosysl hydrolase
Chromosome	172137	-	Mu	SL1344_0149	hypothetical symporter	-0.274448	0.881352	796	1274	446	997	483	1019	-0.282863	unambiguous			1654.94	SL1344_0149	hypothetical symporter
Chromosome	172210	+	Tn5	SL1344_0149	hypothetical symporter	0.238637	0.919378	1050	2067	735	2142	1173	2277	0.967551	unambiguous			3155.23	SL1344_0149	hypothetical symporter
Chromosome	173201	-	Tn5	SL1344_0149	hypothetical symporter	0.430291	0.804381	1040	1357	1142	1417	1869	1129		missed			2668.52	SL1344_0149	hypothetical symporter
Chromosome	173376	-	Mu	Intergenic: SL1344_0149-aroP		-0.0137964	0.991491	1231	2925	676	1854	774	3773	1.01835	unambiguous			3732.67	Intergenic: SL1344_0149-aroP
Chromosome	174432	+	Mu	aroP	aromatic amino acid transport protein AroP	0.735271	0.921097	1654	1665	1276	1424	2955	3839		missed			4329.36	aroP	aromatic amino acid transport protein AroP
Chromosome	174609	-	Mu	aroP	aromatic amino acid transport protein AroP	0.0699146	1	540	847	296	608	541	1058	-0.550626	unambiguous			1295.17	aroP	aromatic amino acid transport protein AroP
Chromosome	175155	-	Tn5	Intergenic: aroP-pdhR		0.91534	0.396252	423	782	712	1235	728	1236	0.935087	unambiguous			1732.51	Intergenic: aroP-pdhR
Chromosome	175175	+	Mu	Intergenic: aroP-pdhR		0.203093	0.971792	1221	856	1776	896	1003	444	0.585506	unambiguous			2066.54	Intergenic: aroP-pdhR
Chromosome	175893	-	Mu	pdhR	pyruvate dehydrogenase complex repressor	-2.8674	1.19712e-05	847	1733	169	359	31	51		missed			990.373	pdhR	pyruvate dehydrogenase complex repressor
Chromosome	183007	-	Tn5	SL1344_0155	probable secreted protein	-0.142309	0.949308	973	1665	647	1641	805	1022	1.08784	unambiguous			2235.1	SL1344_0155	probable secreted protein
Chromosome	183047	-	Tn5	SL1344_0156	probable secreted protein	0.0128343	1	1174	1792	613	1409	1128	1996		missed			2696.86	SL1344_0156	probable secreted protein
Chromosome	184737	-	Mu	yacH	hypothetical exported protein	-0.869943	0.355964	2104	404	881	353	659	469	-0.0669889	unambiguous			1582.56	yacH	hypothetical exported protein
Chromosome	185444	+	Mu	yacH	hypothetical exported protein	0.0479404	0.997078	633	447	565	481	349	527		ambiguous			998.173	yacH	hypothetical exported protein
Chromosome	185504	+	Tn5	Intergenic: yacH-acnB		0.00317288	1	1257	812	917	947	1029	676	0.501404	unambiguous			1872.86	Intergenic: yacH-acnB
Chromosome	185836	+	Mu	Intergenic: yacH-acnB		-1.13883	0.148596	541	1799	188	476	122	1041	-0.550436	unambiguous			1345.36	Intergenic: yacH-acnB
Chromosome	186784	-	Mu	acnB	aconitate hydratase 2 (citrate hydro-lyase 2)	-2.46064	2.48985e-05	628	1302	53	194	135	221	-2.51407	unambiguous			792.767	acnB	aconitate hydratase 2 (citrate hydro-lyase 2)
Chromosome	187038	+	Mu	acnB	aconitate hydratase 2 (citrate hydro-lyase 2)	-2.77583	6.38265e-06	294	1014	51	160	19	99	-0.31808	unambiguous			509.174	acnB	aconitate hydratase 2 (citrate hydro-lyase 2)
Chromosome	187272	-	Mu	acnB	aconitate hydratase 2 (citrate hydro-lyase 2)	-2.82476	1.22777e-06	500	1270	36	189	44	161	-2.46429	unambiguous			683.826	acnB	aconitate hydratase 2 (citrate hydro-lyase 2)
Chromosome	187828	+	Tn5	acnB	aconitate hydratase 2 (citrate hydro-lyase 2)	-2.7615	5.01324e-06	184	1239	4	157	39	161	0.0306599	unambiguous			555.19	acnB	aconitate hydratase 2 (citrate hydro-lyase 2)
Chromosome	187898	-	Mu	acnB	aconitate hydratase 2 (citrate hydro-lyase 2)	-15	0.0183609	6	49	0	0	0	0		missed			16.571	acnB	aconitate hydratase 2 (citrate hydro-lyase 2)
Chromosome	188099	-	Mu	acnB	aconitate hydratase 2 (citrate hydro-lyase 2)	-3.4135	2.5952e-08	378	906	24	26	38	119	-4.73319	unambiguous			459.471	acnB	aconitate hydratase 2 (citrate hydro-lyase 2)
Chromosome	189560	+	Tn5	Intergenic: SL1344_0160-yacL		2.00235	0.0029423	897	492	2336	2020	3165	2053		missed			3771.89	Intergenic: SL1344_0160-yacL
Chromosome	190268	+	Tn5	kdgT	2-keto-3-deoxygluconate permease	-0.28345	0.875489	494	1613	261	1057	457	1203	1.29933	unambiguous			1677.99	kdgT	2-keto-3-deoxygluconate permease
Chromosome	191730	+	Tn5	SL1344_0163	conserved hypothetical protein	-0.225509	0.942126	346	2042	105	1098	436	1872	0.301443	unambiguous			1950.22	SL1344_0163	conserved hypothetical protein
Chromosome	192881	+	Mu	pdxAb	4-hydroxythreonine-4-phosphate dehydrogenase	-1.1095	0.162759	1028	1605	395	797	333	576		ambiguous			1528.62	pdxAb	4-hydroxythreonine-4-phosphate dehydrogenase
Chromosome	193355	+	Mu	pdxAb	4-hydroxythreonine-4-phosphate dehydrogenase	-1.49835	0.0221577	981	1808	231	493	191	783	-1.46988	unambiguous			1435.16	pdxAb	4-hydroxythreonine-4-phosphate dehydrogenase
Chromosome	193888	-	Tn5	SL1344_0165	hypothetical transcriptional regulator	-1.17483	0.124558	1033	1686	301	936	270	567	-1.06324	unambiguous			1544.93	SL1344_0165	hypothetical transcriptional regulator
Chromosome	194026	-	Tn5	SL1344_0165	hypothetical transcriptional regulator	-0.567548	0.650892	1283	1522	370	943	820	1122	0.229442	unambiguous			1985.64	SL1344_0165	hypothetical transcriptional regulator
Chromosome	194336	+	Mu	speD	S-adenosylmethionine decarboxylase, proenzyme	0.348708	0.862446	1072	811	1402	871	945	910	0.171585	unambiguous			2012.23	speD	S-adenosylmethionine decarboxylase, proenzyme
Chromosome	195650	+	Tn5	speE	Spermidine synthase	-0.0882118	0.973444	1279	2017	602	1247	1332	2149	0.13498	unambiguous			2861.37	speE	Spermidine synthase
Chromosome	196658	-	Tn5	cueO	possible multicopper oxidase precursor	0.201062	0.938512	569	2720	309	2863	550	2784	0.761821	unambiguous			3269.22	cueO	possible multicopper oxidase precursor
Chromosome	197822	+	Mu	cueO	possible multicopper oxidase precursor	-0.524632	0.693624	577	1803	174	944	232	1495	0.427633	unambiguous			1714	cueO	possible multicopper oxidase precursor
Chromosome	198096	-	Tn5	cueO	possible multicopper oxidase precursor	-0.107782	0.962661	1730	2100	929	1890	1492	1804	1.30999	unambiguous			3295.7	cueO	possible multicopper oxidase precursor
Chromosome	198354	+	Mu	gcd	glucose dehydrogenase	0.883808	0.404576	902	1000	1252	1932	836	2021	-0.0803546	unambiguous			2687.91	gcd	glucose dehydrogenase
Chromosome	198975	+	Mu	gcd	glucose dehydrogenase	-0.432998	0.77533	577	1256	202	742	361	1030	-0.123705	unambiguous			1370.42	gcd	glucose dehydrogenase
Chromosome	199167	+	Mu	gcd	glucose dehydrogenase	0.0787546	0.987411	943	1576	784	1044	732	2015	-0.563384	unambiguous			2362.02	gcd	glucose dehydrogenase
Chromosome	199198	+	Mu	gcd	glucose dehydrogenase	0.146838	0.962705	629	849	450	809	504	1052	-0.563384	unambiguous			1431.35	gcd	glucose dehydrogenase
Chromosome	199919	-	Tn5	gcd	glucose dehydrogenase	-0.0588777	0.981619	95	412	31	442	77	288		missed			446.047	gcd	glucose dehydrogenase
Chromosome	200014	-	Mu	gcd	glucose dehydrogenase	-0.283476	0.875266	963	1537	790	1287	339	1121	0.182368	unambiguous			1990.95	gcd	glucose dehydrogenase
Chromosome	200411	+	Mu	gcd	glucose dehydrogenase	-0.133937	0.964099	567	5	574	3	320	1	1.12655	unambiguous			486.457	gcd	glucose dehydrogenase
Chromosome	201402	+	Tn5	Intergenic: hpt-yadF		-0.728242	0.503022	625	1349	273	805	442	531	1.01131	unambiguous			1312.78	Intergenic: hpt-yadF
Chromosome	202152	-	Mu	Intergenic: yadF-yadG		0.789135	0.796915	765	1047	1411	2055	761	1167	0.304755	unambiguous			2432.75	Intergenic: yadF-yadG
Chromosome	203296	-	Tn5	yadH	ABC transporter integral membrane protein	1.09617	0.231705	535	1448	563	2845	1041	2845	2.31178	unambiguous			3152.04	yadH	ABC transporter integral membrane protein
Chromosome	203449	+	Mu	yadH	ABC transporter integral membrane protein	0.83878	0.448166	528	1287	1117	2037	718	1717	0.810391	unambiguous			2502.94	yadH	ABC transporter integral membrane protein
Chromosome	207740	+	Tn5	stiB	fimbrial usher protein	0.91285	0.37795	506	1480	647	2879	891	2020		missed			2851.52	stiB	fimbrial usher protein
Chromosome	208342	+	Mu	Intergenic: stiB-stiA		0.404318	0.824739	563	1298	437	1599	211	1991	0.361205	unambiguous			2044.84	Intergenic: stiB-stiA
Chromosome	208508	-	Mu	stiA	fimbrial subunit	-0.561456	0.652603	1109	2442	602	1905	275	1362	0.199383	unambiguous			2519.83	stiA	fimbrial subunit
Chromosome	209412	+	Tn5	yadI	hypothetical PTS system IIA component	-0.409381	0.790799	605	1225	256	1036	397	683	-0.2079	unambiguous			1381.66	yadI	hypothetical PTS system IIA component
Chromosome	210181	-	Tn5	yadE	conserved hypothetical protein	-0.137152	0.956156	211	692	168	671	127	448	0.259613	unambiguous			766.852	yadE	conserved hypothetical protein
Chromosome	210625	+	Mu	yadE	conserved hypothetical protein	0.135289	0.965018	1030	1184	830	875	1094	1383	-0.131777	unambiguous			2132.34	yadE	conserved hypothetical protein
Chromosome	211043	-	Mu	panD	aspartate 1-decarboxylase	0.247569	0.917196	1138	1345	1347	1474	1048	1206		missed			2524.42	panD	aspartate 1-decarboxylase
Chromosome	211513	+	Mu	panC	Pantoate--beta-alanine ligase	-1.07198	0.19967	509	1550	207	711	177	591	0.179426	unambiguous			1210.53	panC	Pantoate--beta-alanine ligase
Chromosome	212141	-	Mu	panC	Pantoate--beta-alanine ligase	-0.378261	0.917196	227	43	129	123	43	63	0.778018	unambiguous			206.522	panC	Pantoate--beta-alanine ligase
Chromosome	212258	+	Tn5	panC	Pantoate--beta-alanine ligase	-0.855467	0.452703	441	1646	153	1122	146	566	0.00942605	unambiguous			1323.85	panC	Pantoate--beta-alanine ligase
Chromosome	213326	-	Mu	Intergenic: panB-folK		1.30691	0.197388	142	225	272	566	295	430		missed			657.719	Intergenic: panB-folK
Chromosome	215094	-	Mu	pcnB	poly(A) polymerase	-1.3517	0.13583	64	663	6	207	4	273		missed			390.691	pcnB	poly(A) polymerase
Chromosome	216517	-	Mu	dksA	dosage-dependent dnaK suppressor protein	-9.14436	4.76013e-25	250	733	3	0	0	0	-5.5122	unambiguous			297.216	dksA	dosage-dependent dnaK suppressor protein
Chromosome	216956	+	Tn5	Intergenic: dksA-sfsA		1.0944	0.236796	684	1078	1072	2358	1390	1656	2.67039	unambiguous			2797.97	Intergenic: dksA-sfsA
Chromosome	217742	-	Mu	Intergenic: sfsA-ligT		-0.352435	0.838953	671	820	493	402	532	582	-0.133325	unambiguous			1152.95	Intergenic: sfsA-ligT
Chromosome	218013	+	Mu	ligT	2'-5' RNA ligase	-0.103635	0.966004	433	271	346	281	309	192	-0.626433	unambiguous			606.923	ligT	2'-5' RNA ligase
Chromosome	218277	-	Tn5	ligT	2'-5' RNA ligase	0.880548	0.414934	218	1306	165	2452	292	1921	0.987306	unambiguous			2149.89	ligT	2'-5' RNA ligase
Chromosome	218511	-	Tn5	hrpB	ATP-dependent helicase HrpB	-0.28869	0.872409	686	2058	346	1754	461	1306	-0.23397	unambiguous			2180.36	hrpB	ATP-dependent helicase HrpB
Chromosome	219223	+	Tn5	hrpB	ATP-dependent helicase HrpB	0.00236708	1	160	1815	40	1888	120	1358	0.327235	unambiguous			1787.11	hrpB	ATP-dependent helicase HrpB
Chromosome	219313	+	Mu	hrpB	ATP-dependent helicase HrpB	0.805372	0.487448	248	1280	236	2426	114	1822		ambiguous			2069.47	hrpB	ATP-dependent helicase HrpB
Chromosome	219413	+	Mu	hrpB	ATP-dependent helicase HrpB	0.150382	0.962686	960	792	836	793	748	969		ambiguous			1699.57	hrpB	ATP-dependent helicase HrpB
Chromosome	220468	-	Tn5	hrpB	ATP-dependent helicase HrpB	0.578716	0.686506	1650	871	1555	1176	2512	1233	1.95361	unambiguous			3028.38	hrpB	ATP-dependent helicase HrpB
Chromosome	220469	+	Tn5	hrpB	ATP-dependent helicase HrpB	-0.183005	0.926606	1444	2651	959	2338	1169	1743	-0.409078	unambiguous			3407.39	hrpB	ATP-dependent helicase HrpB
Chromosome	220925	-	Mu	mrcB	penicillin-binding protein 1b; peptidoglycan synthetase	-0.380625	0.805952	1906	904	1059	598	1088	968	-0.069871	unambiguous			2147.23	mrcB	penicillin-binding protein 1b; peptidoglycan synthetase
Chromosome	222418	+	Mu	mrcB	penicillin-binding protein 1b; peptidoglycan synthetase	-10.4541	6.78225e-24	202	616	0	0	0	1	-6.53195	unambiguous			246.808	mrcB	penicillin-binding protein 1b; peptidoglycan synthetase
Chromosome	224491	+	Tn5	fhuA	ferrichrome-iron receptor	0.302639	0.900394	506	2662	592	3430	639	2068	0.21145	unambiguous			3309.03	fhuA	ferrichrome-iron receptor
Chromosome	225159	-	Tn5	fhuA	ferrichrome-iron receptor	-0.0355103	0.987978	1222	2128	1000	2533	835	1262	1.1443	unambiguous			2978.9	fhuA	ferrichrome-iron receptor
Chromosome	225236	+	Mu	fhuA	ferrichrome-iron receptor	0.455547	0.931448	1132	1454	1856	2230	919	1105	1.48646	unambiguous			2916.01	fhuA	ferrichrome-iron receptor
Chromosome	226225	+	Mu	fhuC	ferrichrome transport ATP-binding protein FhuC	-0.396159	0.876687	288	1276	133	571	309	1030	-0.288974	unambiguous			1187.36	fhuC	ferrichrome transport ATP-binding protein FhuC
Chromosome	226404	-	Mu	fhuC	ferrichrome transport ATP-binding protein FhuC	-0.351453	0.832901	450	1476	245	927	277	1148	1.0466	unambiguous			1489.94	fhuC	ferrichrome transport ATP-binding protein FhuC
Chromosome	227398	-	Mu	fhuD	ferrichrome-binding periplasmic protein precursor	0.419044	0.905267	803	1708	1006	2639	715	1423	0.788222	unambiguous			2779.6	fhuD	ferrichrome-binding periplasmic protein precursor
Chromosome	228653	+	Mu	fhuB	ferrichrome transport protein FhuB precursor	1.77333	0.565617	213	911	492	3905	171	2052	1.42553	unambiguous			2653.96	fhuB	ferrichrome transport protein FhuB precursor
Chromosome	228791	-	Mu	fhuB	ferrichrome transport protein FhuB precursor	-0.154579	0.946796	211	911	155	756	51	773	-0.10628	unambiguous			945.452	fhuB	ferrichrome transport protein FhuB precursor
Chromosome	229633	+	Mu	fhuB	ferrichrome transport protein FhuB precursor	1.2335	0.561468	552	524	1314	1422	612	1010		missed			1848.77	fhuB	ferrichrome transport protein FhuB precursor
Chromosome	229831	-	Tn5	Intergenic: fhuB-stfA		0.398784	0.837142	314	1012	300	1131	487	1090	0.558489	unambiguous			1452.94	Intergenic: fhuB-stfA
Chromosome	230370	-	Tn5	Intergenic: fhuB-stfA		0.741145	0.843929	1106	546	1113	546	2078	1010		missed			2161.66	Intergenic: fhuB-stfA
Chromosome	230598	-	Tn5	Intergenic: fhuB-stfA		-0.135324	0.952723	801	1064	454	841	876	750	-1.33774	unambiguous			1585.1	Intergenic: fhuB-stfA
Chromosome	230600	-	Tn5	Intergenic: fhuB-stfA		-0.985247	0.404576	920	1070	171	420	619	518	-1.33774	unambiguous			1205.3	Intergenic: fhuB-stfA
Chromosome	230827	-	Tn5	stfA	major fimbrial subunit stfa (hypothetical fimbrial subunit)	-0.989176	0.26909	961	967	235	534	500	402		missed			1166.15	stfA	major fimbrial subunit stfa (hypothetical fimbrial subunit)
Chromosome	231574	+	Tn5	stfC	outer membrane usher protein stfc (hypothetical fimbrial outer membrane usher)	1.00343	0.307476	876	1046	1401	1772	1906	1551	1.71934	unambiguous			2900.93	stfC	outer membrane usher protein stfc (hypothetical fimbrial outer membrane usher)
Chromosome	231693	-	Tn5	stfC	outer membrane usher protein stfc (hypothetical fimbrial outer membrane usher)	-0.0855754	0.969673	1088	1683	709	1530	1142	1113	-0.147336	unambiguous			2408.47	stfC	outer membrane usher protein stfc (hypothetical fimbrial outer membrane usher)
Chromosome	231877	-	Tn5	stfC	outer membrane usher protein stfc (hypothetical fimbrial outer membrane usher)	0.266884	0.909576	2005	1466	1326	1675	2545	1637		ambiguous			3562.37	stfC	outer membrane usher protein stfc (hypothetical fimbrial outer membrane usher)
Chromosome	232355	-	Mu	stfC	outer membrane usher protein stfc (hypothetical fimbrial outer membrane usher)	-0.350689	0.917599	1834	1154	1851	947	906	334	0.917405	unambiguous			2312.24	stfC	outer membrane usher protein stfc (hypothetical fimbrial outer membrane usher)
Chromosome	233902	+	Mu	stfC	outer membrane usher protein stfc (hypothetical fimbrial outer membrane usher)	0.442762	0.798999	500	1187	565	1401	521	1459	0.436696	unambiguous			1889.99	stfC	outer membrane usher protein stfc (hypothetical fimbrial outer membrane usher)
Chromosome	234043	+	Mu	stfD	periplasmic fimbrial chaperone stfd	-0.495957	0.711251	422	2506	222	1561	204	1586		missed			2133.28	stfD	periplasmic fimbrial chaperone stfd
Chromosome	234779	+	Tn5	Intergenic: stfD-stfE		0.536493	0.721149	724	1792	567	2544	930	2239	1.57237	unambiguous			2957.06	Intergenic: stfD-stfE
Chromosome	234958	+	Mu	stfE	minor fimbrial subunit stfe (putaive minor fimbrial subunit)	-0.220493	0.914334	736	1110	300	1122	348	957		ambiguous			1510.9	stfE	minor fimbrial subunit stfe (putaive minor fimbrial subunit)
Chromosome	235015	+	Mu	stfE	minor fimbrial subunit stfe (putaive minor fimbrial subunit)	-0.751008	0.496938	403	1098	214	574	203	544		ambiguous			989.668	stfE	minor fimbrial subunit stfe (putaive minor fimbrial subunit)
Chromosome	236198	+	Mu	stfG	hypothetical minor fimbrial subunit	1.02529	0.277533	1021	1961	2161	3618	1539	3131	0.809569	unambiguous			4555.8	stfG	hypothetical minor fimbrial subunit
Chromosome	236516	-	Mu	SL1344_0202	hypothetical exported protein	-0.426294	0.778349	371	1720	213	1002	195	1267	-1.07935	unambiguous			1567.66	SL1344_0202	hypothetical exported protein
Chromosome	236943	+	Tn5	SL1344_0202	hypothetical exported protein	0.885888	0.632865	1166	2064	888	3145	2263	3968	1.83153	unambiguous			4569.82	SL1344_0202	hypothetical exported protein
Chromosome	238834	+	Mu	clcA	hypothetical membrane protein	-0.675731	0.559701	729	1233	308	647	244	914	0.698201	unambiguous			1331.25	clcA	hypothetical membrane protein
Chromosome	239340	-	Mu	clcA	hypothetical membrane protein	-0.0477784	0.983088	864	1556	580	1437	440	1572	0.897251	unambiguous			2139.87	clcA	hypothetical membrane protein
Chromosome	240776	-	Mu	yadS	hypothetical membrane protein	0.492124	0.766257	453	971	765	1271	298	1115	1.22922	unambiguous			1635.94	yadS	hypothetical membrane protein
Chromosome	241140	+	Tn5	yadS	hypothetical membrane protein	-0.464733	0.746909	887	1117	524	729	665	581		missed			1478.8	yadS	hypothetical membrane protein
Chromosome	241550	-	Tn5	btuF	Vitamin B12 transport protein btuF precursor.	0.336259	0.871723	253	1561	153	1937	285	1567	1.3343	unambiguous			1926.54	btuF	Vitamin B12 transport protein btuF precursor.
Chromosome	243108	-	Mu	dgt	Deoxyguanosinetriphosphate triphosphohydrolase	-0.0275584	0.990409	866	1847	872	1911	588	1213	-0.0473743	unambiguous			2421.28	dgt	Deoxyguanosinetriphosphate triphosphohydrolase
Chromosome	243714	-	Tn5	dgt	Deoxyguanosinetriphosphate triphosphohydrolase	0.260383	0.911757	620	2432	708	2985	688	1914		ambiguous			3122.39	dgt	Deoxyguanosinetriphosphate triphosphohydrolase
Chromosome	244209	+	Tn5	dgt	Deoxyguanosinetriphosphate triphosphohydrolase	0.327955	0.872893	408	1793	612	2118	760	1267	0.750103	unambiguous			2327.94	dgt	Deoxyguanosinetriphosphate triphosphohydrolase
Chromosome	244506	+	Tn5	htrA	protease DO precursor; heat shock protein HtrA	-15	2.90694e-38	859	972	0	0	0	0	-10.2832	unambiguous			551.665	htrA	protease DO precursor; heat shock protein HtrA
Chromosome	246709	-	Mu	cdaR	conserved hypothetical protein	-0.250675	0.894185	912	1802	396	1474	242	1813	1.51797	unambiguous			2192.27	cdaR	conserved hypothetical protein
Chromosome	247231	+	Mu	Intergenic: cdaR-yaeH		0.949913	0.364772	119	1162	265	1640	214	2138	0.87265	unambiguous			1877.09	Intergenic: cdaR-yaeH
Chromosome	247280	+	Tn5	Intergenic: cdaR-yaeH		-0.326222	0.852515	602	1234	296	795	517	911	1.08871	unambiguous			1435.61	Intergenic: cdaR-yaeH
Chromosome	248705	-	Mu	SL1344_0213	hypothetical inner membrane protein	0.441113	0.798999	1184	617	1165	954	1094	995	1.7319	unambiguous			2016.02	SL1344_0213	hypothetical inner membrane protein
Chromosome	249292	+	Tn5	dapD	2,3,4,5-tetrahydropyridine-2-carboxylate N-succinyltransferase	0.66793	0.604323	869	1870	946	2519	1652	2370	0.753247	unambiguous			3447.5	dapD	2,3,4,5-tetrahydropyridine-2-carboxylate N-succinyltransferase
Chromosome	253013	+	Mu	Intergenic: glnD-map		0.0171022	1	477	729	570	738	466	328	-1.086	unambiguous			1098.74	Intergenic: glnD-map
Chromosome	264875	-	Tn5	Intergenic: yaeT-hlpA		-15	6.69031e-20	517	59	0	0	0	0		missed			173.544	Intergenic: yaeT-hlpA
Chromosome	269187	+	Tn5	rnhB	ribonuclease HII	-4.67173	1.29991e-11	285	603	7	29	4	20	-7.42554	unambiguous			288.541	rnhB	ribonuclease HII
Chromosome	269299	-	Mu	rnhB	ribonuclease HII	-1.68278	0.0172823	425	784	117	197	84	250	-1.12949	unambiguous			591.183	rnhB	ribonuclease HII
Chromosome	275082	+	Mu	SL1344_0234	hypothetical secreted chitinase	0.00739784	1	244	1396	132	1168	118	1418	-0.522028	unambiguous			1487.43	SL1344_0234	hypothetical secreted chitinase
Chromosome	275575	-	Tn5	SL1344_0234	hypothetical secreted chitinase	2.12212	0.926193	885	1919	482	1922	5073	13473	1.49546	unambiguous			8200.38	SL1344_0234	hypothetical secreted chitinase
Chromosome	275612	-	Tn5	SL1344_0234	hypothetical secreted chitinase	0.359146	0.851983	857	2656	635	2742	1356	3018		ambiguous			3773.68	SL1344_0234	hypothetical secreted chitinase
Chromosome	276155	-	Mu	ldcC	lysine decarboxylase	-0.391486	0.792105	798	2781	589	1555	339	2211		ambiguous			2722.43	ldcC	lysine decarboxylase
Chromosome	276175	-	Mu	ldcC	lysine decarboxylase	0.800067	0.521704	495	364	566	728	395	885		ambiguous			1160.08	ldcC	lysine decarboxylase
Chromosome	276799	+	Mu	ldcC	lysine decarboxylase	-0.380706	0.811068	615	1557	399	1335	222	917	0.570829	unambiguous			1659.65	ldcC	lysine decarboxylase
Chromosome	277013	-	Mu	ldcC	lysine decarboxylase	-0.448135	0.753162	1435	1357	794	840	974	913	-0.458203	unambiguous			2074.4	ldcC	lysine decarboxylase
Chromosome	277874	+	Mu	ldcC	lysine decarboxylase	0.415779	0.822469	384	951	342	1215	379	1129		missed			1475.37	ldcC	lysine decarboxylase
Chromosome	278246	-	Mu	yaeR	conserved hypothetical protein	0.211993	0.933703	1795	1451	1607	1294	1434	2133	2.67373	unambiguous			3243.58	yaeR	conserved hypothetical protein
Chromosome	280523	+	Mu	Intergenic: yaeP-yaeQ		-0.725831	0.581391	1667	2423	1056	1659	456	1089	-1.3627	unambiguous			2722.48	Intergenic: yaeP-yaeQ
Chromosome	281526	+	Mu	yaeJ	hypothetical release factor	1.54696	0.0993733	177	114	270	559	152	483	0.267885	unambiguous			600.056	yaeJ	hypothetical release factor
Chromosome	286534	-	Tn5	yaeE	hypothetical ABC transporter permease protein	-0.422972	0.773732	591	2448	181	1497	390	1831	0.56874	unambiguous			2281.53	yaeE	hypothetical ABC transporter permease protein
Chromosome	287015	-	Mu	yaeE; abc	hypothetical ABC transporter permease protein; hypothetical ABC transporter ATP-binding protein	-1.00713	0.244936	717	1480	294	772	352	464	-0.553248	unambiguous			1320.61	yaeE; abc	hypothetical ABC transporter permease protein; hypothetical ABC transporter ATP-binding protein
Chromosome	287223	-	Mu	abc	hypothetical ABC transporter ATP-binding protein	-1.25408	0.0915793	498	1894	167	857	129	574	-0.67004	unambiguous			1325	abc	hypothetical ABC transporter ATP-binding protein
Chromosome	287297	+	Mu	abc	hypothetical ABC transporter ATP-binding protein	-0.537539	0.695565	563	1044	361	549	411	584	-0.605111	unambiguous			1151.32	abc	hypothetical ABC transporter ATP-binding protein
Chromosome	290319	-	Tn5	Unnamed: 289180..290723	16S ribosomal RNA	0.537724	1	1	1	1	2	0	2		missed			2.3521	Unnamed: 289180..290723	16S ribosomal RNA
Chromosome	295560	+	Mu	dkgB	hypothetical oxidoreductase	-0.355515	0.87303	735	1442	484	1379	340	728	0.0270667	unambiguous			1681.22	dkgB	hypothetical oxidoreductase
Chromosome	295976	-	Mu	yafC	hypothetical transcriptional regulator	-0.0242835	0.990413	427	1343	365	1104	295	1231	-0.769254	unambiguous			1582.06	yafC	hypothetical transcriptional regulator
Chromosome	296012	+	Mu	yafC	hypothetical transcriptional regulator	0.984712	0.528322	1064	715	2385	1282	1242	1154	0.530836	unambiguous			2657.39	yafC	hypothetical transcriptional regulator
Chromosome	296863	-	Tn5	Intergenic: yafC-SL1344_0252		0.572954	0.758204	1069	1131	1590	1797	1537	712	0.84457	unambiguous			2634.88	Intergenic: yafC-SL1344_0252
Chromosome	297411	-	Mu	SL1344_0252	hypothetical drug efflux protein	0.737429	0.880336	614	1864	524	1790	855	3932	0.604176	unambiguous			3236.07	SL1344_0252	hypothetical drug efflux protein
Chromosome	297581	+	Mu	SL1344_0252	hypothetical drug efflux protein	0.171774	0.954941	639	822	449	798	450	1134	0.834532	unambiguous			1431.88	SL1344_0252	hypothetical drug efflux protein
Chromosome	297605	-	Mu	SL1344_0252	hypothetical drug efflux protein	0.758759	0.520851	1044	1094	1007	1739	1221	2256	0.488539	unambiguous			2824.05	SL1344_0252	hypothetical drug efflux protein
Chromosome	298533	+	Mu	yafD	hypothetical protein	-0.200072	0.920525	593	1688	349	1200	305	1562	-1.32825	unambiguous			1883.75	yafD	hypothetical protein
Chromosome	298543	+	Mu	yafD	hypothetical protein	-0.220722	0.917196	1242	1512	792	803	789	1680	-1.32825	unambiguous			2253.84	yafD	hypothetical protein
Chromosome	299806	+	Mu	yafE	hypothetical methyltransferase	-0.457438	0.804518	739	875	380	368	549	724	0.101628	unambiguous			1194.59	yafE	hypothetical methyltransferase
Chromosome	300962	-	Mu	dniR	membrane-bound lytic murein transglycosylase d precursor	-0.456474	0.754471	748	1251	524	1007	384	594		missed			1480.13	dniR	membrane-bound lytic murein transglycosylase d precursor
Chromosome	301000	+	Mu	dniR	membrane-bound lytic murein transglycosylase d precursor	-0.770716	0.701491	1638	1361	1201	876	377	575	-0.0463652	unambiguous			1962.79	dniR	membrane-bound lytic murein transglycosylase d precursor
Chromosome	301761	+	Tn5	gloB	probable hydroxyacylglutathione hydrolase	1.11053	0.216191	927	1432	1000	2975	1930	2858	1.27883	unambiguous			3780.11	gloB	probable hydroxyacylglutathione hydrolase
Chromosome	302081	+	Mu	gloB	probable hydroxyacylglutathione hydrolase	0.587975	0.740524	877	1138	1413	1709	870	1224	1.29359	unambiguous			2432.22	gloB	probable hydroxyacylglutathione hydrolase
Chromosome	302219	+	Mu	yafS	conserved hypothetical protein	-0.461674	0.735926	2054	1919	1276	947	1696	1044		missed			2935.46	yafS	conserved hypothetical protein
Chromosome	302549	-	Tn5	yafS	conserved hypothetical protein	0.453615	0.880336	870	934	842	773	1687	946		missed			2032.22	yafS	conserved hypothetical protein
Chromosome	302739	-	Tn5	yafS	conserved hypothetical protein	-0.397098	0.805952	5	1501	4	822	5	1136	0.602407	unambiguous			1142.88	yafS	conserved hypothetical protein
Chromosome	304642	+	Mu	Intergenic: Unnamed: 304258..304331-sciA		-0.239129	0.911443	1323	2	1117	0	815	1	0.323735	unambiguous			1075.68	Intergenic: Unnamed: 304258..304331-sciA
Chromosome	304898	+	Mu	sciA	conserved hypothetical protein (SPI-6 associated)	-0.291885	0.933703	258	1116	198	1131	111	494	0.0664766	unambiguous			1090.27	sciA	conserved hypothetical protein (SPI-6 associated)
Chromosome	305031	-	Mu	sciA	conserved hypothetical protein (SPI-6 associated)	0.591497	0.934296	51	460	80	856	57	334	0.927091	unambiguous			617.936	sciA	conserved hypothetical protein (SPI-6 associated)
Chromosome	305078	+	Mu	sciA	conserved hypothetical protein (SPI-6 associated)	1.04236	0.285667	322	1167	462	2228	264	2324	2.26813	unambiguous			2296.59	sciA	conserved hypothetical protein (SPI-6 associated)
Chromosome	305138	-	Mu	sciA	conserved hypothetical protein (SPI-6 associated)	-0.356865	0.839645	307	1039	140	941	16	713	-0.21569	unambiguous			1038.88	sciA	conserved hypothetical protein (SPI-6 associated)
Chromosome	306014	-	Tn5	sciB	conserved hypothetical protein (SPI-6 associated)	0.626566	0.662086	59	1315	65	1532	88	1964	2.06408	unambiguous			1692.23	sciB	conserved hypothetical protein (SPI-6 associated)
Chromosome	306808	+	Mu	sciC	conserved hypothetical protein (SPI-6 associated)	0.105563	0.981853	1595	528	1894	515	1229	296	-0.0389791	unambiguous			2016.04	sciC	conserved hypothetical protein (SPI-6 associated)
Chromosome	307869	-	Tn5	sciC	conserved hypothetical protein (SPI-6 associated)	0.000860297	1	1507	1733	960	1953	932	1735	0.0629259	unambiguous			2929.72	sciC	conserved hypothetical protein (SPI-6 associated)
Chromosome	308130	-	Mu	sciC	conserved hypothetical protein (SPI-6 associated)	0.90796	0.409013	582	482	938	951	729	819	0.580484	unambiguous			1523.62	sciC	conserved hypothetical protein (SPI-6 associated)
Chromosome	308727	+	Mu	sciD	conserved hypothetical protein (SPI-6 associated)	0.0217575	1	606	2062	240	1919	484	2017	0.225385	unambiguous			2435.97	sciD	conserved hypothetical protein (SPI-6 associated)
Chromosome	308754	+	Tn5	sciD	conserved hypothetical protein (SPI-6 associated)	0.411758	0.816501	500	1687	427	2385	502	1695	-0.0775768	unambiguous			2412.07	sciD	conserved hypothetical protein (SPI-6 associated)
Chromosome	308972	+	Mu	sciD	conserved hypothetical protein (SPI-6 associated)	1.4363	0.0683857	657	784	1531	2231	770	2182		missed			2784.07	sciD	conserved hypothetical protein (SPI-6 associated)
Chromosome	309835	-	Mu	sciE	conserved hypothetical protein (SPI-6 associated)	0.390343	0.830854	370	2276	463	2892	256	2360	0.182465	unambiguous			2887.05	sciE	conserved hypothetical protein (SPI-6 associated)
Chromosome	310465	-	Tn5	sciF	conserved hypothetical protein (SPI-6 associated)	-0.344684	0.830854	814	2533	427	1436	788	1882	1.09223	unambiguous			2596.65	sciF	conserved hypothetical protein (SPI-6 associated)
Chromosome	311389	+	Mu	sciG	conserved hypothetical protein (SPI-6 associated)	0.631072	0.647189	664	1233	991	1973	719	1376	0.800763	unambiguous			2341.89	sciG	conserved hypothetical protein (SPI-6 associated)
Chromosome	313201	-	Mu	sciG	conserved hypothetical protein (SPI-6 associated)	-1.14005	0.168069	547	1154	196	433	171	528	-0.808733	unambiguous			977.582	sciG	conserved hypothetical protein (SPI-6 associated)
Chromosome	314498	-	Mu	sciI	conserved hypothetical protein (SPI-6 associated)	0.889811	0.459697	1399	834	2813	1386	1956	970	0.634528	unambiguous			3166.03	sciI	conserved hypothetical protein (SPI-6 associated)
Chromosome	314956	-	Tn5	sciI	conserved hypothetical protein (SPI-6 associated)	-0.521735	0.724215	917	148	439	114	610	113	-0.517322	unambiguous			767.876	sciI	conserved hypothetical protein (SPI-6 associated)
Chromosome	315457	+	Mu	sciI	conserved hypothetical protein (SPI-6 associated)	0.359349	0.855797	452	1715	378	1721	213	2470	-0.916702	unambiguous			2328.04	sciI	conserved hypothetical protein (SPI-6 associated)
Chromosome	316109	-	Tn5	Intergenic: sciI-sciJ		0.403659	0.831202	613	766	715	804	919	701	1.03862	unambiguous			1514.73	Intergenic: sciI-sciJ
Chromosome	316278	+	Tn5	sciJ	conserved hypothetical protein (SPI-6 associated)	0.900636	0.835271	1328	596	1178	860	3155	981		ambiguous			2744.1	sciJ	conserved hypothetical protein (SPI-6 associated)
Chromosome	316372	+	Tn5	sciJ	conserved hypothetical protein (SPI-6 associated)	0.639792	0.6342	1319	1196	1671	1603	2186	1283	0.589801	unambiguous			3119.05	sciJ	conserved hypothetical protein (SPI-6 associated)
Chromosome	317022	-	Tn5	sciK	conserved hypothetical protein (SPI-6 associated)	-0.131264	0.966401	1185	2689	1055	2976	872	1191		missed			3298.59	sciK	conserved hypothetical protein (SPI-6 associated)
Chromosome	317175	+	Mu	sciK	conserved hypothetical protein (SPI-6 associated)	-0.866706	0.348059	729	2485	312	1458	191	1074	0.895425	unambiguous			2030.43	sciK	conserved hypothetical protein (SPI-6 associated)
Chromosome	317585	-	Mu	Intergenic: sciK-SL1344_0272		-0.929505	0.782096	176	302	24	64	113	230		missed			295.247	Intergenic: sciK-SL1344_0272
Chromosome	317626	-	Tn5	Intergenic: sciK-SL1344_0272		0.46571	0.890612	532	1176	701	1866	628	868	0.402439	unambiguous			1935.94	Intergenic: sciK-SL1344_0272
Chromosome	317814	+	Tn5	SL1344_0272	conserved hypothetical protein (SPI-6 associated)	0.601513	0.792614	1886	524	1864	580	3294	550		ambiguous			2929.58	SL1344_0272	conserved hypothetical protein (SPI-6 associated)
Chromosome	317849	+	Tn5	SL1344_0272	conserved hypothetical protein (SPI-6 associated)	0.808376	0.46438	1516	1245	2020	2001	2983	1316	1.08796	unambiguous			3745.46	SL1344_0272	conserved hypothetical protein (SPI-6 associated)
Chromosome	318143	+	Tn5	SL1344_0272; SL1344_0273	conserved hypothetical protein (SPI-6 associated); conserved hypothetical protein (SPI-6 associated)	-0.11113	0.962705	84	898	78	610	165	711	-0.94163	unambiguous			843.735	SL1344_0272; SL1344_0273	conserved hypothetical protein (SPI-6 associated); conserved hypothetical protein (SPI-6 associated)
Chromosome	318212	-	Tn5	SL1344_0273	conserved hypothetical protein (SPI-6 associated)	1.16943	0.189524	888	742	1712	1254	2433	909		ambiguous			2700.31	SL1344_0273	conserved hypothetical protein (SPI-6 associated)
Chromosome	318272	-	Tn5	SL1344_0273	conserved hypothetical protein (SPI-6 associated)	0.449572	0.789502	1208	901	1326	1083	1720	827		ambiguous			2370.94	SL1344_0273	conserved hypothetical protein (SPI-6 associated)
Chromosome	319375	-	Tn5	sciN	lipoprotein (SPI-6 associated)	0.188631	0.945292	391	1722	236	1516	499	1891	2.26406	unambiguous			2087.74	sciN	lipoprotein (SPI-6 associated)
Chromosome	319440	+	Tn5	sciN	lipoprotein (SPI-6 associated)	0.39197	0.902772	736	973	449	1022	865	1520	1.20159	unambiguous			1866.21	sciN	lipoprotein (SPI-6 associated)
Chromosome	320526	-	Mu	sciO	conserved hypothetical protein (SPI-6 associated)	-0.74873	0.519593	730	423	376	233	322	250	-0.0731493	unambiguous			760.87	sciO	conserved hypothetical protein (SPI-6 associated)
Chromosome	322666	-	Tn5	sciQ	hypothetical membrane protein, virulence associated protein	1.04222	0.271415	645	1554	1371	3039	1416	1971	2.94629	unambiguous			3391.4	sciQ	hypothetical membrane protein, virulence associated protein
Chromosome	323001	-	Tn5	sciQ	hypothetical membrane protein, virulence associated protein	1.08457	0.23713	1510	727	2216	1826	2612	1510	1.52043	unambiguous			3532.71	sciQ	hypothetical membrane protein, virulence associated protein
Chromosome	323204	+	Tn5	Intergenic: sciQ-sciR		-0.487742	0.730088	1400	475	858	418	754	272	0.669038	unambiguous			1370.66	Intergenic: sciQ-sciR
Chromosome	323383	-	Tn5	sciR	conserved hypothetical protein (SPI-6 associated)	0.375372	0.86073	349	545	329	567	552	547	0.0297668	unambiguous			968.154	sciR	conserved hypothetical protein (SPI-6 associated)
Chromosome	324978	+	Mu	sciS	probable IcmF-related integral membrane ATP-binding protein, virulence associated protein	0.357604	0.918374	172	683	269	917	71	630		missed			917.739	sciS	probable IcmF-related integral membrane ATP-binding protein, virulence associated protein
Chromosome	325683	-	Tn5	sciS	probable IcmF-related integral membrane ATP-binding protein, virulence associated protein	-0.527076	0.702448	312	1328	54	843	126	935		missed			1179.91	sciS	probable IcmF-related integral membrane ATP-binding protein, virulence associated protein
Chromosome	326305	+	Mu	sciS	probable IcmF-related integral membrane ATP-binding protein, virulence associated protein	-0.031842	0.987161	470	960	133	614	460	1197	0.815888	unambiguous			1273.73	sciS	probable IcmF-related integral membrane ATP-binding protein, virulence associated protein
Chromosome	329035	+	Tn5	sciV	conserved hypothetical protein (SPI-6 associated)	0.937059	0.345785	1422	2279	2225	2944	4067	2952	2.26551	unambiguous			5384.99	sciV	conserved hypothetical protein (SPI-6 associated)
Chromosome	329190	-	Mu	sciV	conserved hypothetical protein (SPI-6 associated)	0.553354	0.917666	1475	2352	2295	4260	970	2152	2.1543	unambiguous			4537.21	sciV	conserved hypothetical protein (SPI-6 associated)
Chromosome	329834	+	Tn5	Intergenic: sciV-vgrS		0.255955	0.917196	861	626	679	736	966	674	-0.0128403	unambiguous			1518.01	Intergenic: sciV-vgrS
Chromosome	331311	-	Mu	vgrS	Type VI secretion protein	0.974908	0.396966	358	204	392	705	245	560		missed			834.951	vgrS	Type VI secretion protein
Chromosome	331913	-	Mu	vgrS	Type VI secretion protein	0.485229	0.875266	278	1050	557	1454	235	956		missed			1520.28	vgrS	Type VI secretion protein
Chromosome	332185	-	Mu	sciW	conserved hypothetical protein (SPI-6 associated)	0.589745	0.684906	551	1196	656	1654	571	1644	0.167464	unambiguous			2110.67	sciW	conserved hypothetical protein (SPI-6 associated)
Chromosome	333030	-	Mu	SL1344_0286	Rhs-family protein (SPI-6 associated)	-0.696946	0.62199	169	474	109	288	26	260		missed			432.746	SL1344_0286	Rhs-family protein (SPI-6 associated)
Chromosome	333924	-	Mu	SL1344_0286	Rhs-family protein (SPI-6 associated)	0.606623	0.690106	153	850	166	1105	80	1277	-0.417254	unambiguous			1222.5	SL1344_0286	Rhs-family protein (SPI-6 associated)
Chromosome	337202	+	Tn5	SL1344_0286B	Rhs-family protein fragment	1.07421	0.252423	1850	1	2906	0	3797	1	1.39846	unambiguous			2906.2	SL1344_0286B	Rhs-family protein fragment
Chromosome	337808	+	Tn5	Intergenic: sciX-sciY		-9.33103e-05	1	1247	679	892	581	1107	733	0.508082	unambiguous			1740.79	Intergenic: sciX-sciY
Chromosome	339315	+	Tn5	Intergenic: IsrA-SL1344_0291		1.38593	0.0771024	1360	963	2939	1770	4268	1467		missed			4358.13	Intergenic: IsrA-SL1344_0291
Chromosome	339995	+	Tn5	SL1344_0292	conserved hypothetical protein (SPI-6 associated)	1.0466	0.262467	1463	1488	1800	2827	3027	2832	0.784638	unambiguous			4562.3	SL1344_0292	conserved hypothetical protein (SPI-6 associated)
Chromosome	340059	+	Tn5	SL1344_0292	conserved hypothetical protein (SPI-6 associated)	-1.21887	0.087411	2157	2136	620	682	1033	837	0.784638	unambiguous			2404.82	SL1344_0292	conserved hypothetical protein (SPI-6 associated)
Chromosome	340081	-	Tn5	SL1344_0292	conserved hypothetical protein (SPI-6 associated)	1.17178	0.176771	617	1822	728	4404	955	3372	2.37594	unambiguous			4045.92	SL1344_0292	conserved hypothetical protein (SPI-6 associated)
Chromosome	341039	-	Tn5	Intergenic: SL1344_0294-safA		-0.15862	0.939442	784	3614	381	2638	1084	2675		missed			3699.31	Intergenic: SL1344_0294-safA
Chromosome	341156	-	Tn5	Intergenic: SL1344_0294-safA		0.359892	0.852515	1300	1363	1320	1865	1348	1350	1.52412	unambiguous			2861.67	Intergenic: SL1344_0294-safA
Chromosome	341366	+	Tn5	Intergenic: SL1344_0294-safA		0.0386476	1	175	46	136	109	109	37	1.30822	unambiguous			203.372	Intergenic: SL1344_0294-safA
Chromosome	341390	-	Tn5	Intergenic: SL1344_0294-safA		1.11708	0.492909	831	395	1152	647	1943	831	1.31882	unambiguous			1971.82	Intergenic: SL1344_0294-safA
Chromosome	341443	+	Tn5	Intergenic: SL1344_0294-safA		0.808339	0.487448	1294	179	1856	200	2202	180	1.30822	unambiguous			1998.17	Intergenic: SL1344_0294-safA
Chromosome	341532	-	Tn5	Intergenic: SL1344_0294-safA		1.70285	0.220092	605	169	1325	384	2113	511	0.895795	unambiguous			1751.53	Intergenic: SL1344_0294-safA
Chromosome	341627	+	Tn5	Intergenic: SL1344_0294-safA		1.3223	0.110606	1198	263	2358	602	2768	558	1.04126	unambiguous			2641.68	Intergenic: SL1344_0294-safA
Chromosome	341759	-	Tn5	safA	salmonella atypical fimbria lipoprotein	0.428045	0.790799	6174	5732	6330	6515	9420	5295		ambiguous			13239.6	safA	salmonella atypical fimbria lipoprotein
Chromosome	342033	+	Tn5	safA	salmonella atypical fimbria lipoprotein	0.661247	0.61649	764	1379	1205	1953	1572	1104	1.12897	unambiguous			2687.85	safA	salmonella atypical fimbria lipoprotein
Chromosome	342156	-	Tn5	safA	salmonella atypical fimbria lipoprotein	-0.487202	0.745528	952	247	391	197	617	266	-0.896494	unambiguous			876.683	safA	salmonella atypical fimbria lipoprotein
Chromosome	342167	-	Tn5	safA	salmonella atypical fimbria lipoprotein	-0.0812198	0.971824	956	279	612	250	766	380	1.60004	unambiguous			1075.55	safA	salmonella atypical fimbria lipoprotein
Chromosome	342797	-	Mu	safB	salmonella atypical fimbria chaperone	0.190716	0.964553	1063	1681	949	1088	1210	2138	0.450635	unambiguous			2713.92	safB	salmonella atypical fimbria chaperone
Chromosome	345810	+	Mu	safD	fimbrial structural subunit	0.721698	0.60368	326	1135	608	1843	380	1318		ambiguous			1892.03	safD	fimbrial structural subunit
Chromosome	345859	+	Mu	safD	fimbrial structural subunit	-0.808796	0.442454	540	944	352	535	241	331		ambiguous			957.597	safD	fimbrial structural subunit
Chromosome	346044	+	Tn5	safD	fimbrial structural subunit	0.14107	0.964034	639	1039	711	831	1052	590	-1.91283	unambiguous			1620.57	safD	fimbrial structural subunit
Chromosome	346089	-	Tn5	Intergenic: safD-ybeJ		0.851941	0.872936	518	354	417	430	1089	769	0.735376	unambiguous			1211.13	Intergenic: safD-ybeJ
Chromosome	346945	+	Tn5	ybeJ	conserved hypothetical protein	-0.0990105	0.96348	819	2289	569	1517	1011	1894		ambiguous			2685.02	ybeJ	conserved hypothetical protein
Chromosome	347027	+	Tn5	ybeJ	conserved hypothetical protein	1.02364	0.302683	341	1070	594	1919	933	1491	1.705	unambiguous			2153.7	ybeJ	conserved hypothetical protein
Chromosome	348012	+	Tn5	Intergenic: ybeJ-sinR		0.0182243	1	516	355	385	234	579	319		ambiguous			793.947	Intergenic: ybeJ-sinR
Chromosome	348013	-	Tn5	Intergenic: ybeJ-sinR		0.109836	0.975725	452	524	199	637	285	691	0.928226	unambiguous			928.705	Intergenic: ybeJ-sinR
Chromosome	348023	-	Tn5	Intergenic: ybeJ-sinR		0.390993	0.855731	323	431	217	561	362	561	0.928226	unambiguous			822.958	Intergenic: ybeJ-sinR
Chromosome	348093	-	Tn5	sinR	LysR-family transcriptional regulator (SPI-6 associated)	0.433248	0.804381	871	1122	1043	1391	1243	955	0.928226	unambiguous			2222.08	sinR	LysR-family transcriptional regulator (SPI-6 associated)
Chromosome	348094	+	Tn5	sinR	LysR-family transcriptional regulator (SPI-6 associated)	-0.211748	0.962705	222	184	79	35	334	154		ambiguous			333.576	sinR	LysR-family transcriptional regulator (SPI-6 associated)
Chromosome	348274	+	Tn5	sinR	LysR-family transcriptional regulator (SPI-6 associated)	0.651358	0.623444	759	1548	736	2133	1406	1959	0.728072	unambiguous			2878.53	sinR	LysR-family transcriptional regulator (SPI-6 associated)
Chromosome	348649	+	Tn5	sinR	LysR-family transcriptional regulator (SPI-6 associated)	0.25036	0.918029	719	728	1022	732	750	460		missed			1473.14	sinR	LysR-family transcriptional regulator (SPI-6 associated)
Chromosome	348749	-	Tn5	sinR	LysR-family transcriptional regulator (SPI-6 associated)	0.87958	0.918096	767	488	563	481	1918	1005	1.09796	unambiguous			1769.48	sinR	LysR-family transcriptional regulator (SPI-6 associated)
Chromosome	349142	+	Mu	Intergenic: sinR-SL1344_0301		1.06271	0.262874	1094	671	2026	1467	1583	1271		missed			2753.39	Intergenic: sinR-SL1344_0301
Chromosome	349190	+	Tn5	SL1344_0301	conserved hypothetical protein (SPI-6 associated)	0.134625	0.964553	842	1454	546	1806	969	1018		missed			2210.62	SL1344_0301	conserved hypothetical protein (SPI-6 associated)
Chromosome	350704	-	Mu	sciZ	probable secreted protein (SPI-6 associated)	-1.83939	0.0155873	327	461	52	145	24	158	-1.20631	unambiguous			370.106	sciZ	probable secreted protein (SPI-6 associated)
Chromosome	351441	+	Tn5	yafV	possible hydrolase	0.614483	0.656966	752	1461	550	2548	956	1778	0.798868	unambiguous			2708.38	yafV	possible hydrolase
Chromosome	351785	+	Mu	yafV	possible hydrolase	0.154712	0.969217	884	1227	720	858	737	1726	1.15081	unambiguous			2052.07	yafV	possible hydrolase
Chromosome	351993	-	Mu	Intergenic: yafV-fadE		-0.475709	0.749147	681	661	160	559	263	678	-0.112436	unambiguous			985.856	Intergenic: yafV-fadE
Chromosome	353095	-	Tn5	fadE	possible acyl-CoA dehydrogenase	-0.567232	0.64916	439	2779	125	2083	124	1408	-0.424846	unambiguous			2278.28	fadE	possible acyl-CoA dehydrogenase
Chromosome	353281	+	Mu	fadE	possible acyl-CoA dehydrogenase	-0.147192	0.945621	632	1760	347	1200	383	1785	-0.026807	unambiguous			2022.26	fadE	possible acyl-CoA dehydrogenase
Chromosome	354436	-	Tn5	fadE	possible acyl-CoA dehydrogenase	-0.89338	0.321104	608	2768	145	1598	226	1160	-2.36218	unambiguous			2112.34	fadE	possible acyl-CoA dehydrogenase
Chromosome	354644	-	Tn5	Intergenic: fadE-gmhA		0.0512844	0.993392	486	1991	371	2123	501	1424	0.948787	unambiguous			2292.91	Intergenic: fadE-gmhA
Chromosome	355957	+	Mu	yafJ	conserved hypothetical protein	0.715799	0.572668	12	1706	21	2005	30	2797	0.570175	unambiguous			2217.88	yafJ	conserved hypothetical protein
Chromosome	357044	+	Mu	Intergenic: yafK-dbh		0.00445101	1	511	1474	182	1019	650	1572	1.32795	unambiguous			1797.89	Intergenic: yafK-dbh
Chromosome	357958	+	Tn5	dbh	DNA polymerase IV	0.38597	0.831202	1348	1946	1511	2256	2094	1547		ambiguous			3586.21	dbh	DNA polymerase IV
Chromosome	357963	+	Tn5	dbh	DNA polymerase IV	0.350354	0.86073	926	1305	1009	1618	1340	929		ambiguous			2386.07	dbh	DNA polymerase IV
Chromosome	358103	-	Tn5	dbh	DNA polymerase IV	0.606597	0.669711	1235	498	1420	688	1901	531	0.876877	unambiguous			2112.22	dbh	DNA polymerase IV
Chromosome	358183	+	Tn5	dbh	DNA polymerase IV	0.994283	0.767787	300	628	162	943	535	1538		ambiguous			1393.57	dbh	DNA polymerase IV
Chromosome	358281	+	Tn5	dbh	DNA polymerase IV	0.0864756	0.987736	1001	2578	773	3255	621	1896		ambiguous			3368.19	dbh	DNA polymerase IV
Chromosome	358695	+	Tn5	SL1344_0310	conserved hypothetical protein	-0.00467565	0.998902	767	1031	737	1059	638	652		missed			1621.66	SL1344_0310	conserved hypothetical protein
Chromosome	359274	-	Mu	SL1344_0310	conserved hypothetical protein	0.0185525	1	411	1014	295	511	281	1394	-0.565926	unambiguous			1299.13	SL1344_0310	conserved hypothetical protein
Chromosome	359613	+	Mu	SL1344_0310	conserved hypothetical protein	0.253712	0.917599	403	987	304	977	252	1318	0.892752	unambiguous			1417.43	SL1344_0310	conserved hypothetical protein
Chromosome	359960	+	Mu	prfH	hypothetical peptide chain release factor	0.359407	0.972521	478	1093	446	517	945	1555	0.462522	unambiguous			1687.79	prfH	hypothetical peptide chain release factor
Chromosome	360299	-	Mu	Intergenic: prfH-pepD		0.399069	0.947386	960	2007	742	1478	1192	3313		ambiguous			3251.51	Intergenic: prfH-pepD
Chromosome	360308	-	Mu	Intergenic: prfH-pepD		0.322419	0.934797	449	545	590	767	337	447		ambiguous			1048.45	Intergenic: prfH-pepD
Chromosome	360418	+	Mu	Intergenic: prfH-pepD		0.50028	0.757986	847	717	1307	719	1061	721	0.306729	unambiguous			1804.29	Intergenic: prfH-pepD
Chromosome	361613	+	Tn5	pepD	aminoacyl-histidine dipeptidase precursor	-0.185675	0.926606	1067	1690	562	1434	1032	1143	0.423086	unambiguous			2291.36	pepD	aminoacyl-histidine dipeptidase precursor
Chromosome	362113	-	Mu	Intergenic: pepD-gpt		-0.771915	0.454001	726	1385	325	517	402	882	-0.672127	unambiguous			1380.99	Intergenic: pepD-gpt
Chromosome	362281	-	Tn5	gpt	xanthine-guanine phosphoribosyltransferase	0.39591	0.919626	160	866	103	742	191	1285		missed			1122.6	gpt	xanthine-guanine phosphoribosyltransferase
Chromosome	362781	+	Mu	frsA	conserved hypothetical protein	0.821042	0.473346	360	1117	484	1965	507	1536	0.693201	unambiguous			2017.38	frsA	conserved hypothetical protein
Chromosome	364451	+	Tn5	Intergenic: crl-phoE		-0.830242	0.63595	802	947	385	764	207	339	0.166793	unambiguous			1119.72	Intergenic: crl-phoE
Chromosome	364698	+	Mu	phoE	outer membrane pore protein E precursor	-0.080501	0.971221	535	2295	327	1988	386	1905	0.955309	unambiguous			2465.42	phoE	outer membrane pore protein E precursor
Chromosome	365922	-	Mu	proB	glutamate 5-kinase	-0.988643	0.308639	181	1003	74	462	52	439	-1.03152	unambiguous			716.277	proB	glutamate 5-kinase
Chromosome	365944	+	Mu	proB	glutamate 5-kinase	-0.438718	0.782771	202	1060	142	753	70	638	-0.293336	unambiguous			941.289	proB	glutamate 5-kinase
Chromosome	366855	+	Tn5	proB	glutamate 5-kinase	-0.910912	0.304897	634	2874	124	1228	249	1608	-0.686712	unambiguous			2181.18	proB	glutamate 5-kinase
Chromosome	367148	+	Mu	proA	gamma-glutamyl phosphate reductase	-2.17593	0.000304703	267	1534	91	267	87	241	-1.29793	unambiguous			782.792	proA	gamma-glutamyl phosphate reductase
Chromosome	368045	-	Mu	proA	gamma-glutamyl phosphate reductase	-0.427225	0.789573	703	438	286	402	317	455	0.750832	unambiguous			855.096	proA	gamma-glutamyl phosphate reductase
Chromosome	368117	+	Mu	proA	gamma-glutamyl phosphate reductase	-0.92165	0.299556	1012	2156	498	929	463	988	-0.529413	unambiguous			1962.25	proA	gamma-glutamyl phosphate reductase
Chromosome	368486	-	Mu	Intergenic: Unnamed: 368274..368346-SL1344_0319		0.238477	0.964553	895	1912	1106	2607	638	1354	1.09475	unambiguous			2841.21	Intergenic: Unnamed: 368274..368346-SL1344_0319
Chromosome	370035	+	Tn5	dhaF	glycerol dehydratase reactivation factor large subunit (pseudogene)	-0.514076	0.704924	1064	1421	485	1356	497	659		missed			1797.26	dhaF	glycerol dehydratase reactivation factor large subunit (pseudogene)
Chromosome	370203	+	Tn5	Intergenic: dhaF-SL1344_0322		0.368675	0.848313	1276	1359	1742	1188	1868	1057		missed			2844.02	Intergenic: dhaF-SL1344_0322
Chromosome	371258	+	Tn5	SL1344_0323	hypothetical permease/MSF transporter	0.456549	0.785611	703	1583	1015	1469	1666	1247		missed			2579.04	SL1344_0323	hypothetical permease/MSF transporter
Chromosome	371509	+	Tn5	SL1344_0323	hypothetical permease/MSF transporter	-0.145277	0.946796	692	2355	763	1842	734	1404		missed			2578.22	SL1344_0323	hypothetical permease/MSF transporter
Chromosome	371655	+	Tn5	SL1344_0323	hypothetical permease/MSF transporter	-0.277124	0.874312	2526	2403	1742	2183	1986	1092		ambiguous			3936.12	SL1344_0323	hypothetical permease/MSF transporter
Chromosome	371751	+	Tn5	SL1344_0323	hypothetical permease/MSF transporter	-1.2102	0.0954548	1089	2548	396	643	924	740	-1.50643	unambiguous			2043.02	SL1344_0323	hypothetical permease/MSF transporter
Chromosome	371797	-	Mu	SL1344_0323	hypothetical permease/MSF transporter	-0.354181	0.831202	716	1265	520	809	619	719	-0.0626853	unambiguous			1530.72	SL1344_0323	hypothetical permease/MSF transporter
Chromosome	371799	+	Tn5	SL1344_0323	hypothetical permease/MSF transporter	0.744233	0.527076	1209	1543	1486	2027	2319	2098	-1.50643	unambiguous			3606.96	SL1344_0323	hypothetical permease/MSF transporter
Chromosome	372502	+	Mu	leuC2	3-isopropylmalate dehydratase large subunit 2 (ec 4.2.1.33) (isopropylmalate isomerase 2) (alpha-ipm isomerase 2) (ipmi 2). 3-isopropylmalate dehydratase large subunit 2 (ec 4.2.1.33) (isopropylmalate isomerase 2) (alpha-ipm isomerase 2) (ipmi 2)	-0.0526801	0.981363	1180	2170	1261	1747	1228	1324	-0.908908	unambiguous			2955.6	leuC2	3-isopropylmalate dehydratase large subunit 2 (ec 4.2.1.33) (isopropylmalate isomerase 2) (alpha-ipm isomerase 2) (ipmi 2). 3-isopropylmalate dehydratase large subunit 2 (ec 4.2.1.33) (isopropylmalate isomerase 2) (alpha-ipm isomerase 2) (ipmi 2)
Chromosome	372590	-	Tn5	leuC2	3-isopropylmalate dehydratase large subunit 2 (ec 4.2.1.33) (isopropylmalate isomerase 2) (alpha-ipm isomerase 2) (ipmi 2). 3-isopropylmalate dehydratase large subunit 2 (ec 4.2.1.33) (isopropylmalate isomerase 2) (alpha-ipm isomerase 2) (ipmi 2)	0.655761	0.618431	1040	1471	907	2369	1251	2280	1.48319	unambiguous			3140.33	leuC2	3-isopropylmalate dehydratase large subunit 2 (ec 4.2.1.33) (isopropylmalate isomerase 2) (alpha-ipm isomerase 2) (ipmi 2). 3-isopropylmalate dehydratase large subunit 2 (ec 4.2.1.33) (isopropylmalate isomerase 2) (alpha-ipm isomerase 2) (ipmi 2)
Chromosome	373049	+	Tn5	leuC2	3-isopropylmalate dehydratase large subunit 2 (ec 4.2.1.33) (isopropylmalate isomerase 2) (alpha-ipm isomerase 2) (ipmi 2). 3-isopropylmalate dehydratase large subunit 2 (ec 4.2.1.33) (isopropylmalate isomerase 2) (alpha-ipm isomerase 2) (ipmi 2)	-0.133264	0.951902	1557	1421	834	1113	1508	1215	1.24156	unambiguous			2533.4	leuC2	3-isopropylmalate dehydratase large subunit 2 (ec 4.2.1.33) (isopropylmalate isomerase 2) (alpha-ipm isomerase 2) (ipmi 2). 3-isopropylmalate dehydratase large subunit 2 (ec 4.2.1.33) (isopropylmalate isomerase 2) (alpha-ipm isomerase 2) (ipmi 2)
Chromosome	374172	+	Mu	leuD2	3-isopropylmalate dehydratase small subunit 2 (ec 4.2.1.33) (isopropylmalate isomerase 2) (alpha-ipm isomerase 2) (ipmi 2)	0.126773	0.969673	342	1432	277	1342	261	1453	-0.0692213	unambiguous			1701.66	leuD2	3-isopropylmalate dehydratase small subunit 2 (ec 4.2.1.33) (isopropylmalate isomerase 2) (alpha-ipm isomerase 2) (ipmi 2)
Chromosome	374532	-	Mu	SL1344_0326	hypothetical fumarylacetoacetate (faa) hydrolase	-0.471263	0.746823	763	961	363	834	336	608		missed			1268.79	SL1344_0326	hypothetical fumarylacetoacetate (faa) hydrolase
Chromosome	374697	-	Mu	SL1344_0326	hypothetical fumarylacetoacetate (faa) hydrolase	-0.611084	0.603142	1588	1744	876	978	864	1036	-0.236612	unambiguous			2318.42	SL1344_0326	hypothetical fumarylacetoacetate (faa) hydrolase
Chromosome	375863	-	Mu	SL1344_0327	hypothetical hydrolase or acyltransferase	0.136527	0.97554	1162	2207	918	1518	1115	2817	0.519321	unambiguous			3246.65	SL1344_0327	hypothetical hydrolase or acyltransferase
Chromosome	376555	+	Mu	SL1344_0328	hypothetical lysR family transcriptional regulator	-0.187687	0.927387	748	1233	658	1083	375	879	1.10251	unambiguous			1644.96	SL1344_0328	hypothetical lysR family transcriptional regulator
Chromosome	377725	-	Tn5	Intergenic: SL1344_0329-SL1344_0330		0.306642	0.894185	674	453	851	376	839	333	-0.981233	unambiguous			1179.5	Intergenic: SL1344_0329-SL1344_0330
Chromosome	378353	-	Tn5	SL1344_0330	probable secreted protein	1.38671	0.522327	367	470	654	740	1573	796	1.51832	unambiguous			1571	SL1344_0330	probable secreted protein
Chromosome	378756	-	Tn5	stbE	fimbrial chaperone protein	0.179658	0.949308	482	1617	206	1517	550	1816		missed			2064.97	stbE	fimbrial chaperone protein
Chromosome	378808	-	Mu	stbE	fimbrial chaperone protein	-0.212536	0.922104	786	132	583	183	358	240	-0.783006	unambiguous			753.983	stbE	fimbrial chaperone protein
Chromosome	379150	-	Tn5	stbE	fimbrial chaperone protein	0.69102	0.582164	1431	1289	1513	1696	2966	1378	1.17152	unambiguous			3465.6	stbE	fimbrial chaperone protein
Chromosome	379513	-	Mu	stbD	hypothetical fimbrial protein	-0.0444744	0.985238	326	878	315	818	158	719	1.04432	unambiguous			1066.24	stbD	hypothetical fimbrial protein
Chromosome	380987	+	Mu	stbC	outer membrane fimbrial usher protein	0.301424	0.890612	695	1337	543	1402	848	1515	0.745426	unambiguous			2121.19	stbC	outer membrane fimbrial usher protein
Chromosome	380990	-	Mu	stbC	outer membrane fimbrial usher protein	-0.329636	0.92767	580	1819	439	1886	140	825	-0.00477584	unambiguous			1873.11	stbC	outer membrane fimbrial usher protein
Chromosome	382678	+	Mu	stbC	outer membrane fimbrial usher protein	-0.0196352	0.990413	233	925	114	599	154	1097	-0.334864	unambiguous			1037.25	stbC	outer membrane fimbrial usher protein
Chromosome	383202	-	Tn5	stbB	fimbrial chaperone protein	0.643355	0.635641	578	1495	545	2347	780	1901	2.91984	unambiguous			2575.7	stbB	fimbrial chaperone protein
Chromosome	383741	-	Tn5	stbB	fimbrial chaperone protein	0.811192	0.464575	1304	1152	1854	1534	2657	1369	1.6379	unambiguous			3336.77	stbB	fimbrial chaperone protein
Chromosome	383918	+	Tn5	stbA	probable fimbrial protein	0.268562	0.905117	1743	3750	1519	4856	2057	2960		ambiguous			5642.23	stbA	probable fimbrial protein
Chromosome	384044	+	Tn5	stbA	probable fimbrial protein	-0.116392	0.962088	669	2105	479	1888	601	1437		ambiguous			2377.79	stbA	probable fimbrial protein
Chromosome	384545	+	Tn5	Intergenic: stbA-SL1344_0336		0.403782	0.847801	498	295	465	373	679	288	0.693173	unambiguous			871.104	Intergenic: stbA-SL1344_0336
Chromosome	385337	-	Tn5	SL1344_0336	possible transmembrane regulator	-0.0721622	0.972866	825	1069	727	1049	729	597	-0.216074	unambiguous			1656.26	SL1344_0336	possible transmembrane regulator
Chromosome	385338	+	Tn5	SL1344_0336	possible transmembrane regulator	0.2245	0.93401	762	431	487	606	662	643		missed			1199.36	SL1344_0336	possible transmembrane regulator
Chromosome	385524	+	Tn5	SL1344_0336	possible transmembrane regulator	0.334385	0.885025	265	535	297	592	485	362	0.900005	unambiguous			848.842	SL1344_0336	possible transmembrane regulator
Chromosome	385817	+	Tn5	SL1344_0336; SL1344_0337	possible transmembrane regulator; hypothetical periplasmic protein	0.951689	0.37795	319	639	470	1023	632	1063	0.319979	unambiguous			1405.16	SL1344_0336; SL1344_0337	possible transmembrane regulator; hypothetical periplasmic protein
Chromosome	386174	-	Tn5	SL1344_0337	hypothetical periplasmic protein	3.38203	0.848179	886	314	13955	4844	2262	525	3.70438	unambiguous			7900.13	SL1344_0337	hypothetical periplasmic protein
Chromosome	386904	-	Tn5	SL1344_0338	hypothetical rtn protein	0.394003	0.946005	450	1572	437	2637	373	1131	0.377562	unambiguous			2210.26	SL1344_0338	hypothetical rtn protein
Chromosome	387346	-	Tn5	SL1344_0338	hypothetical rtn protein	0.136073	0.991491	1283	1030	711	733	2030	895	-0.736741	unambiguous			2228.52	SL1344_0338	hypothetical rtn protein
Chromosome	387460	+	Tn5	SL1344_0338	hypothetical rtn protein	-0.161171	0.939442	1222	1684	513	1381	1079	1497	-0.402622	unambiguous			2441.56	SL1344_0338	hypothetical rtn protein
Chromosome	387606	-	Tn5	SL1344_0338	hypothetical rtn protein	0.0389297	0.999571	1126	1312	872	1514	1029	897		missed			2243.83	SL1344_0338	hypothetical rtn protein
Chromosome	387889	-	Tn5	SL1344_0338	hypothetical rtn protein	0.952181	0.852685	737	1816	1224	4652	757	1879		ambiguous			3745.68	SL1344_0338	hypothetical rtn protein
Chromosome	387961	-	Tn5	SL1344_0338	hypothetical rtn protein	1.52918	0.0345525	1031	4338	2429	10796	3703	9739		ambiguous			10955.3	SL1344_0338	hypothetical rtn protein
Chromosome	388349	-	Tn5	SL1344_0339	possible transmembrane regulator	0.0435513	1	945	1099	585	746	1006	1285	-0.156264	unambiguous			1885.27	SL1344_0339	possible transmembrane regulator
Chromosome	388493	+	Tn5	SL1344_0339	possible transmembrane regulator	-0.246635	0.900601	1032	965	602	896	657	742	-0.388105	unambiguous			1615.94	SL1344_0339	possible transmembrane regulator
Chromosome	388531	-	Tn5	SL1344_0339	possible transmembrane regulator	0.671126	0.926193	689	619	546	497	1451	1085	2.3731	unambiguous			1649.12	SL1344_0339	possible transmembrane regulator
Chromosome	389473	-	Tn5	Intergenic: SL1344_0340-SL1344_0341		-0.093667	0.965126	1650	2862	1446	2518	1505	1810	-0.0783584	unambiguous			3907.37	Intergenic: SL1344_0340-SL1344_0341
Chromosome	389781	-	Tn5	Intergenic: SL1344_0340-SL1344_0341		0.965842	0.847592	564	282	637	261	1513	429	0.138289	unambiguous			1250.61	Intergenic: SL1344_0340-SL1344_0341
Chromosome	390054	-	Tn5	SL1344_0341	possible outer membrane protein	0.743759	0.523429	1108	2128	1709	3331	2235	2053		ambiguous			4240.25	SL1344_0341	possible outer membrane protein
Chromosome	390076	-	Tn5	SL1344_0341	possible outer membrane protein	0.292194	0.891692	1840	1927	1503	1880	2787	1764		ambiguous			3914.5	SL1344_0341	possible outer membrane protein
Chromosome	390216	-	Tn5	SL1344_0341	possible outer membrane protein	0.746088	0.741769	1172	951	2102	1696	1647	688		missed			2785.31	SL1344_0341	possible outer membrane protein
Chromosome	390417	-	Tn5	Intergenic: SL1344_0341-SL1344_0342		1.10813	0.788233	689	461	865	527	2019	850	0.602618	unambiguous			1840.3	Intergenic: SL1344_0341-SL1344_0342
Chromosome	390589	-	Tn5	SL1344_0342	possible transcriptionl regulator	2.37482	0.19967	251	345	819	1149	1580	1767	1.52947	unambiguous			2042.32	SL1344_0342	possible transcriptionl regulator
Chromosome	390930	+	Tn5	SL1344_0342	possible transcriptionl regulator	-0.944661	0.378905	193	649	67	332	150	204		ambiguous			517.295	SL1344_0342	possible transcriptionl regulator
Chromosome	390973	+	Tn5	SL1344_0342	possible transcriptionl regulator	0.355726	0.855333	778	1958	1113	2030	1783	1100		ambiguous			2934.02	SL1344_0342	possible transcriptionl regulator
Chromosome	391061	-	Tn5	SL1344_0342	possible transcriptionl regulator	0.317775	0.885025	591	786	529	1000	659	766	0.870017	unambiguous			1449.09	SL1344_0342	possible transcriptionl regulator
Chromosome	391181	-	Tn5	SL1344_0342	possible transcriptionl regulator	-0.460398	0.746755	1433	1059	694	1027	779	618		missed			1842.19	SL1344_0342	possible transcriptionl regulator
Chromosome	391209	-	Tn5	SL1344_0343	probable secreted protein	0.275749	0.905721	1319	1149	994	1318	1511	1317		missed			2543.99	SL1344_0343	probable secreted protein
Chromosome	391403	+	Tn5	SL1344_0343	probable secreted protein	0.997997	0.526376	659	381	742	680	1463	687	1.42307	unambiguous			1564.98	SL1344_0343	probable secreted protein
Chromosome	391449	-	Tn5	Intergenic: SL1344_0343-SL1344_0344		0.77145	0.524866	478	839	814	1289	1101	666	-1.24259	unambiguous			1751.47	Intergenic: SL1344_0343-SL1344_0344
Chromosome	391597	+	Mu	SL1344_0344	probable lipoprotein	-0.0251238	0.990413	1250	1062	1226	1000	909	777		missed			2065.71	SL1344_0344	probable lipoprotein
Chromosome	391766	+	Mu	SL1344_0344	probable lipoprotein	-0.623059	0.601	587	1899	291	981	288	1217	0.212678	unambiguous			1721.66	SL1344_0344	probable lipoprotein
Chromosome	391961	-	Mu	SL1344_0345	hypothetical outer membrane efflux lipoprotein	0.117887	0.971443	504	1864	472	1435	563	1950	-0.0537649	unambiguous			2261.87	SL1344_0345	hypothetical outer membrane efflux lipoprotein
Chromosome	391982	+	Mu	SL1344_0345	hypothetical outer membrane efflux lipoprotein	-0.594995	0.644562	513	1222	398	769	186	625		missed			1214.9	SL1344_0345	hypothetical outer membrane efflux lipoprotein
Chromosome	392569	+	Tn5	SL1344_0345	hypothetical outer membrane efflux lipoprotein	-0.404494	0.799886	582	960	293	873	251	589	1.46534	unambiguous			1166.59	SL1344_0345	hypothetical outer membrane efflux lipoprotein
Chromosome	393097	+	Mu	SL1344_0345	hypothetical outer membrane efflux lipoprotein	0.119234	0.971824	528	848	603	538	645	785	-0.125554	unambiguous			1315.17	SL1344_0345	hypothetical outer membrane efflux lipoprotein
Chromosome	393953	-	Tn5	SL1344_0346	hypothetical cation efflux protein	0.592054	0.691685	195	1146	123	1516	202	1637	2.34305	unambiguous			1622.1	SL1344_0346	hypothetical cation efflux protein
Chromosome	394149	-	Mu	SL1344_0346	hypothetical cation efflux protein	-0.0155767	0.994372	720	548	489	775	278	618	0.938657	unambiguous			1137.91	SL1344_0346	hypothetical cation efflux protein
Chromosome	395555	+	Tn5	SL1344_0346	hypothetical cation efflux protein	0.723485	0.577391	900	1654	611	2407	1467	2768	0.670525	unambiguous			3310.64	SL1344_0346	hypothetical cation efflux protein
Chromosome	395974	-	Tn5	SL1344_0346	hypothetical cation efflux protein	-0.505642	0.748088	675	1310	167	740	528	969		missed			1440.55	SL1344_0346	hypothetical cation efflux protein
Chromosome	396705	-	Mu	SL1344_0347	hypothetical cation efflux pump	-0.452775	0.757986	938	990	518	806	429	672	1.57511	unambiguous			1429.73	SL1344_0347	hypothetical cation efflux pump
Chromosome	397068	-	Tn5	SL1344_0347	hypothetical cation efflux pump	-0.137017	0.949308	1745	1687	1077	1451	1751	1091		missed			2914.72	SL1344_0347	hypothetical cation efflux pump
Chromosome	397221	-	Tn5	SL1344_0347	hypothetical cation efflux pump	0.541858	0.718766	211	2007	120	2375	255	2805	1.03697	unambiguous			2614.04	SL1344_0347	hypothetical cation efflux pump
Chromosome	399122	-	Mu	SL1344_0348	hypothetical cation transport atpase (ec 3.6.1.-)	-0.472302	0.732784	1237	1627	627	1192	481	1253	0.690105	unambiguous			2106.88	SL1344_0348	hypothetical cation transport atpase (ec 3.6.1.-)
Chromosome	399371	-	Mu	SL1344_0348	hypothetical cation transport atpase (ec 3.6.1.-)	-0.469224	0.740695	849	1507	562	933	510	924	0.063994	unambiguous			1735.36	SL1344_0348	hypothetical cation transport atpase (ec 3.6.1.-)
Chromosome	399542	+	Tn5	SL1344_0348	hypothetical cation transport atpase (ec 3.6.1.-)	0.165395	0.956285	1012	1019	596	1253	936	1134	1.10254	unambiguous			1984.43	SL1344_0348	hypothetical cation transport atpase (ec 3.6.1.-)
Chromosome	400001	-	Mu	SL1344_0348	hypothetical cation transport atpase (ec 3.6.1.-)	0.775073	0.52106	391	968	462	1506	260	1774	0.616912	unambiguous			1810.84	SL1344_0348	hypothetical cation transport atpase (ec 3.6.1.-)
Chromosome	400400	-	Mu	SL1344_0349	hypothetical transcriptional regulatory protein	0.172387	0.953296	531	1279	561	1447	309	1195	0.969952	unambiguous			1774.44	SL1344_0349	hypothetical transcriptional regulatory protein
Chromosome	402202	-	Tn5	SL1344_0351	hypothetical metabolite transport protein	-0.534779	0.692219	988	1707	362	1612	284	946	-0.918006	unambiguous			1932.94	SL1344_0351	hypothetical metabolite transport protein
Chromosome	402551	-	Mu	SL1344_0351	hypothetical metabolite transport protein	0.884733	0.413165	813	666	1302	1103	1103	1192	1.01325	unambiguous			2091.18	SL1344_0351	hypothetical metabolite transport protein
Chromosome	402579	+	Mu	SL1344_0351	hypothetical metabolite transport protein	-1.76693	0.00804393	321	1146	72	326	77	267	0.0537679	unambiguous			701.739	SL1344_0351	hypothetical metabolite transport protein
Chromosome	403214	+	Tn5	mod	type III restriction-modification system enzyme (StyLTI) modification methylase	0.478439	0.880336	425	863	530	1415	484	662	0.962579	unambiguous			1469.39	mod	type III restriction-modification system enzyme (StyLTI) modification methylase
Chromosome	403975	-	Mu	mod	type III restriction-modification system enzyme (StyLTI) modification methylase	-0.256849	0.891692	1042	1432	660	1232	650	1022	0.807325	unambiguous			1993.06	mod	type III restriction-modification system enzyme (StyLTI) modification methylase
Chromosome	404223	-	Mu	mod	type III restriction-modification system enzyme (StyLTI) modification methylase	0.401676	0.822662	1064	1248	1571	1464	929	1295	1.5606	unambiguous			2537.02	mod	type III restriction-modification system enzyme (StyLTI) modification methylase
Chromosome	404460	+	Tn5	mod	type III restriction-modification system enzyme (StyLTI) modification methylase	0.0504398	0.994676	511	1564	335	1659	304	1401	0.585303	unambiguous			1920.03	mod	type III restriction-modification system enzyme (StyLTI) modification methylase
Chromosome	404616	-	Tn5	mod	type III restriction-modification system enzyme (StyLTI) modification methylase	0.746442	0.684906	1243	2171	1889	4091	1697	2187	1.61693	unambiguous			4479.9	mod	type III restriction-modification system enzyme (StyLTI) modification methylase
Chromosome	404886	+	Tn5	res	type III restriction-modification system enzyme (StyLTI) (ec 3.1.21.5)	0.709364	0.563801	993	1993	1441	3303	1719	1943	1.07557	unambiguous			3841.68	res	type III restriction-modification system enzyme (StyLTI) (ec 3.1.21.5)
Chromosome	404978	-	Tn5	res	type III restriction-modification system enzyme (StyLTI) (ec 3.1.21.5)	0.794235	0.481665	1108	1539	1253	2469	2142	2034	0.734641	unambiguous			3563.56	res	type III restriction-modification system enzyme (StyLTI) (ec 3.1.21.5)
Chromosome	407182	+	Mu	res	type III restriction-modification system enzyme (StyLTI) (ec 3.1.21.5)	0.0961347	0.998377	519	1420	702	1678	208	983	0.179856	unambiguous			1833.12	res	type III restriction-modification system enzyme (StyLTI) (ec 3.1.21.5)
Chromosome	407392	+	Tn5	res	type III restriction-modification system enzyme (StyLTI) (ec 3.1.21.5)	0.0187014	1	616	1190	382	972	727	1066	0.80773	unambiguous			1646.6	res	type III restriction-modification system enzyme (StyLTI) (ec 3.1.21.5)
Chromosome	407515	+	Mu	res	type III restriction-modification system enzyme (StyLTI) (ec 3.1.21.5)	-0.998779	0.590823	1140	1485	698	912	287	367	-1.78853	unambiguous			1582.45	res	type III restriction-modification system enzyme (StyLTI) (ec 3.1.21.5)
Chromosome	408372	+	Tn5	SL1344_0355	probable terminal oxidase subunit I	0.337556	0.875485	390	767	404	854	623	635	1.04887	unambiguous			1229.57	SL1344_0355	probable terminal oxidase subunit I
Chromosome	409406	+	Mu	SL1344_0355	probable terminal oxidase subunit I	-0.0403556	0.986043	352	599	369	504	228	491	0.711776	unambiguous			843.777	SL1344_0355	probable terminal oxidase subunit I
Chromosome	410133	-	Mu	SL1344_0356	probable terminal oxidase subunit II	0.356814	0.856444	578	1530	609	1766	388	1883	1.77743	unambiguous			2261.79	SL1344_0356	probable terminal oxidase subunit II
Chromosome	410610	-	Mu	SL1344_0356	probable terminal oxidase subunit II	-0.758653	0.467123	695	1451	266	853	255	809	-0.288925	unambiguous			1410.88	SL1344_0356	probable terminal oxidase subunit II
Chromosome	411147	+	Mu	SL1344_0358	AraC-family transcriptional regulator	-0.247975	0.89668	1192	1228	768	992	746	1001	-0.342146	unambiguous			1957.08	SL1344_0358	AraC-family transcriptional regulator
Chromosome	411864	-	Tn5	SL1344_0358	AraC-family transcriptional regulator	-0.130796	0.954777	698	1292	283	1306	282	1257	0.385571	unambiguous			1694.78	SL1344_0358	AraC-family transcriptional regulator
Chromosome	412187	-	Mu	foxA	ferrioxamine B receptor precursor	1.21644	0.706498	583	1461	1702	3683	581	2217	2.11231	unambiguous			3477.92	foxA	ferrioxamine B receptor precursor
Chromosome	412670	-	Mu	foxA	ferrioxamine B receptor precursor	-0.122434	0.960573	397	1037	226	762	143	1135	0.172976	unambiguous			1225.85	foxA	ferrioxamine B receptor precursor
Chromosome	412840	-	Mu	foxA	ferrioxamine B receptor precursor	-0.111336	0.962687	608	1321	472	1190	510	902	0.172976	unambiguous			1657.24	foxA	ferrioxamine B receptor precursor
Chromosome	414289	+	Tn5	Intergenic: foxA-yahN		0.763327	0.912143	337	36	232	89	571	196	1.54025	unambiguous			493.895	Intergenic: foxA-yahN
Chromosome	414491	-	Mu	yahN	RhtC-like transporter	-0.627759	0.605834	459	1472	192	790	216	952	0.427505	unambiguous			1334.85	yahN	RhtC-like transporter
Chromosome	414756	+	Tn5	yahN	RhtC-like transporter	0.632761	0.684906	462	723	417	880	630	1233	0.730961	unambiguous			1464.2	yahN	RhtC-like transporter
Chromosome	415547	-	Tn5	Intergenic: yahO-prpR		0.500771	0.760019	443	971	302	1252	493	1395	0.72494	unambiguous			1631.65	Intergenic: yahO-prpR
Chromosome	415997	-	Tn5	prpR	propionate catabolism operon regulatory protein	-0.152791	0.943566	472	1571	105	1399	170	1488	0.318037	unambiguous			1722.9	prpR	propionate catabolism operon regulatory protein
Chromosome	417535	-	Mu	prpB	carboxyvinyl-carboxyphosphonate phosphorylmutase	-0.0592157	0.97744	1134	1146	794	957	803	1211	1.00506	unambiguous			2005.58	prpB	carboxyvinyl-carboxyphosphonate phosphorylmutase
Chromosome	417991	-	Tn5	prpB	carboxyvinyl-carboxyphosphonate phosphorylmutase	-0.556243	0.669506	680	1288	164	809	383	946	-0.136408	unambiguous			1399.43	prpB	carboxyvinyl-carboxyphosphonate phosphorylmutase
Chromosome	418229	+	Mu	prpB	carboxyvinyl-carboxyphosphonate phosphorylmutase	-0.182352	0.963422	622	721	470	1006	183	381	0.439373	unambiguous			1117.81	prpB	carboxyvinyl-carboxyphosphonate phosphorylmutase
Chromosome	418926	-	Mu	prpC	methylcitrate synthase	-0.471152	0.740491	739	1493	513	882	460	916	1.58192	unambiguous			1642.72	prpC	methylcitrate synthase
Chromosome	419417	+	Mu	prpC	methylcitrate synthase	-0.531716	0.693442	731	1239	311	701	291	1041	0.60155	unambiguous			1414.69	prpC	methylcitrate synthase
Chromosome	419687	-	Tn5	prpD	PrpD protein	0.694295	0.594246	578	961	1010	1484	1100	694	2.85062	unambiguous			1964.27	prpD	PrpD protein
Chromosome	420472	+	Mu	prpD	PrpD protein	0.578093	0.693446	594	1435	897	2170	364	1785	0.384701	unambiguous			2436.57	prpD	PrpD protein
Chromosome	420670	+	Mu	prpD	PrpD protein	1.02975	0.282239	945	1246	1400	2705	1415	2180	1.60182	unambiguous			3355.65	prpD	PrpD protein
Chromosome	420849	+	Mu	prpD	PrpD protein	0.985284	0.400049	371	1015	707	2081	414	1523	1.84625	unambiguous			2071	prpD	PrpD protein
Chromosome	422361	-	Tn5	prpE	PrpE protein	-0.106711	0.962705	626	1547	316	1142	616	1397	2.0058	unambiguous			1870.76	prpE	PrpE protein
Chromosome	422417	-	Mu	prpE	PrpE protein	-0.864058	0.362163	192	2169	94	838	130	1169	2.0058	unambiguous			1492.99	prpE	PrpE protein
Chromosome	422470	-	Mu	prpE	PrpE protein	-0.112801	0.96262	835	1712	885	1491	556	1124	0.900416	unambiguous			2186.74	prpE	PrpE protein
Chromosome	423043	-	Mu	prpE	PrpE protein	0.97681	0.635641	136	572	220	1267	130	783	0.99532	unambiguous			1052.97	prpE	PrpE protein
Chromosome	423114	+	Tn5	Intergenic: prpE-hemB		0.792923	0.486864	976	1334	995	2505	1404	1984	1.88918	unambiguous			3107.68	Intergenic: prpE-hemB
Chromosome	424536	+	Tn5	Intergenic: hemB-yaiU		5.61742	0.837724	485	238	36740	22282	1366	894	4.69531	unambiguous			21605.7	Intergenic: hemB-yaiU
Chromosome	424789	-	Tn5	yaiU	puative autotransporter/virulence factor	-0.0524718	0.984368	118	181	92	273	82	50	1.2118	unambiguous			263.823	yaiU	puative autotransporter/virulence factor
Chromosome	425019	+	Tn5	yaiU	puative autotransporter/virulence factor	0.997655	0.308639	1476	641	2339	789	3330	813	0.656067	unambiguous			3185.03	yaiU	puative autotransporter/virulence factor
Chromosome	425050	+	Tn5	yaiU	puative autotransporter/virulence factor	0.119834	0.971221	1297	708	1187	502	1580	479		missed			1916.91	yaiU	puative autotransporter/virulence factor
Chromosome	425502	-	Tn5	yaiU	puative autotransporter/virulence factor	-0.297793	0.885856	1605	1531	1264	1458	900	772	0.324228	unambiguous			2482.11	yaiU	puative autotransporter/virulence factor
Chromosome	426186	-	Mu	yaiU	puative autotransporter/virulence factor	1.23626	0.153873	814	637	1447	1103	1420	1910	1.0314	unambiguous			2497.02	yaiU	puative autotransporter/virulence factor
Chromosome	427066	+	Mu	yaiU	puative autotransporter/virulence factor	-0.293226	0.878049	891	1464	747	1280	453	830	0.64573	unambiguous			1867.62	yaiU	puative autotransporter/virulence factor
Chromosome	427974	+	Tn5	yaiV	conserved hypothetical protein	0.728008	0.624817	1398	1760	1533	2149	2807	2507	1.35529	unambiguous			4103.44	yaiV	conserved hypothetical protein
Chromosome	428661	+	Tn5	ampH	penicillin-binding protein AmpH	0.528872	0.725156	1315	1503	1332	1886	2035	1742	1.08578	unambiguous			3299.03	ampH	penicillin-binding protein AmpH
Chromosome	429059	-	Mu	ampH	penicillin-binding protein AmpH	0.962206	0.365622	311	716	172	1352	197	1721	0.421733	unambiguous			1515.13	ampH	penicillin-binding protein AmpH
Chromosome	429394	+	Tn5	ampH	penicillin-binding protein AmpH	0.226257	0.924662	1843	1664	1567	2096	1965	1433	0.571187	unambiguous			3528.71	ampH	penicillin-binding protein AmpH
Chromosome	429667	-	Tn5	Intergenic: ampH-sbmA		-0.598383	0.618862	1013	1939	554	1063	591	1147	1.13253	unambiguous			2064.31	Intergenic: ampH-sbmA
Chromosome	431102	+	Tn5	yaiW	hypothetical lipoprotein	-0.613453	0.685173	275	1397	90	601	221	967	-0.559286	unambiguous			1162.3	yaiW	hypothetical lipoprotein
Chromosome	431657	-	Tn5	yaiW	hypothetical lipoprotein	0.216378	0.930041	1059	2142	655	2393	1143	2208	1.15333	unambiguous			3205.42	yaiW	hypothetical lipoprotein
Chromosome	432570	+	Tn5	Intergenic: yaiY-yaiZ		0.676672	0.594246	1314	1797	1854	1744	3036	1919	1.47966	unambiguous			3933.82	Intergenic: yaiY-yaiZ
Chromosome	432894	+	Mu	yaiZ	hypothetical membrane protein	-1.94261	0.000854378	1286	1724	206	247	429	464	-1.79585	unambiguous			1378.73	yaiZ	hypothetical membrane protein
Chromosome	433608	-	Mu	ddlA	D-alanine:D-alanine ligase A	-0.113963	0.962661	470	1223	430	1167	262	835		ambiguous			1452.77	ddlA	D-alanine:D-alanine ligase A
Chromosome	433617	-	Tn5	ddlA	D-alanine:D-alanine ligase A	0.578236	0.702448	405	915	411	1201	592	1187	0.481882	unambiguous			1585.27	ddlA	D-alanine:D-alanine ligase A
Chromosome	433750	-	Tn5	ddlA	D-alanine:D-alanine ligase A	0.0621145	0.992063	1074	2014	519	1682	1172	2171	0.299909	unambiguous			2873.03	ddlA	D-alanine:D-alanine ligase A
Chromosome	435213	+	Tn5	SL1344_0377	possible efflux pump	-0.89988	0.327077	976	1605	333	935	416	697	-1.29902	unambiguous			3910.81	SL1344_0377	possible efflux pump
Chromosome	435213	-	Mu	SL1344_0377	possible efflux pump	0.563722	0.695565	1729	1552	1976	1803	1582	2982	0.762301	unambiguous			1611.15	SL1344_0377	possible efflux pump
Chromosome	436214	+	Mu	SL1344_0377	possible efflux pump	0.648194	0.756213	35	673	68	1099	54	690	0.396291	unambiguous			881.929	SL1344_0377	possible efflux pump
Chromosome	437006	-	Tn5	Intergenic: yaiB-psiF		1.11844	0.22319	695	868	834	1817	1787	1400	1.13203	unambiguous			2515.76	Intergenic: yaiB-psiF
Chromosome	437532	+	Mu	Intergenic: psiF-adrA		-0.280638	0.872936	2363	2061	2089	1537	1188	1457		ambiguous			3527.49	Intergenic: psiF-adrA
Chromosome	438298	-	Mu	adrA	adrA protein	0.241118	0.918096	986	1890	977	1845	1169	1858	1.26692	unambiguous			2914.79	adrA	adrA protein
Chromosome	439297	-	Mu	proC	pyrroline-5-carboxylate reductase	-1.52796	0.0296536	623	972	198	301	182	271	-1.44712	unambiguous			813.846	proC	pyrroline-5-carboxylate reductase
Chromosome	440391	+	Mu	aroL	shikimate kinase II	0.838846	0.473346	349	1827	419	2373	347	3555	1.7549	unambiguous			3000.88	aroL	shikimate kinase II
Chromosome	441165	+	Tn5	Intergenic: yaiA-aroM		0.519506	0.847592	651	844	637	780	1484	784	-0.0188318	unambiguous			1741.78	Intergenic: yaiA-aroM
Chromosome	441894	+	Mu	aroM	AroM protein	-1.10641	0.175915	742	1389	202	754	249	499	-0.770226	unambiguous			1238.45	aroM	AroM protein
Chromosome	442802	+	Tn5	rdgC	recombination associated protein RdgC	0.249288	0.917196	1120	1607	492	2132	1022	1931	1.31973	unambiguous			2774.81	rdgC	recombination associated protein RdgC
Chromosome	443155	-	Mu	rdgC	recombination associated protein RdgC	-1.05751	0.187495	841	2473	300	1193	88	1160	-0.92992	unambiguous			1957.94	rdgC	recombination associated protein RdgC
Chromosome	443692	-	Tn5	yajF	hypothetical ROK-family protein	0.522059	0.741769	693	916	322	1345	773	1534	1.08033	unambiguous			1877.06	yajF	hypothetical ROK-family protein
Chromosome	443860	+	Mu	yajF	hypothetical ROK-family protein	-0.679451	0.594246	208	1063	128	732	64	443		missed			861.161	yajF	hypothetical ROK-family protein
Chromosome	444030	+	Tn5	yajF	hypothetical ROK-family protein	-0.296106	0.866934	1240	1394	723	1147	880	942	-0.284882	unambiguous			2086.3	yajF	hypothetical ROK-family protein
Chromosome	444752	+	Tn5	araJ	transmembrane efflux protein	0.0099337	1	1511	122	1403	198	1082	148	0.897796	unambiguous			1482.83	araJ	transmembrane efflux protein
Chromosome	444807	+	Tn5	araJ	transmembrane efflux protein	0.379048	0.835271	2181	2090	1741	3229	2299	2291		ambiguous			4633.78	araJ	transmembrane efflux protein
Chromosome	445142	+	Mu	araJ	transmembrane efflux protein	0.248969	0.917599	443	1270	442	1421	468	1173	0.801248	unambiguous			1742.76	araJ	transmembrane efflux protein
Chromosome	446234	-	Mu	sbcC	exonuclease SbcC	-0.425828	0.776373	775	1563	474	1143	428	951	-0.14917	unambiguous			1753.17	sbcC	exonuclease SbcC
Chromosome	450384	-	Tn5	phoB	phosphate regulon transcriptional regulatory protein PhoB	-0.951427	0.277315	830	2063	184	881	395	1113	-1.65803	unambiguous			1773.12	phoB	phosphate regulon transcriptional regulatory protein PhoB
Chromosome	451091	-	Tn5	phoR	phosphate regulon sensor protein PhoR	-0.821856	0.372667	1798	2921	552	1290	1051	1698	-0.825797	unambiguous			3030.45	phoR	phosphate regulon sensor protein PhoR
Chromosome	451898	+	Mu	phoR	phosphate regulon sensor protein PhoR	-0.611421	0.617467	1317	853	700	470	784	490	-0.795319	unambiguous			1509.7	phoR	phosphate regulon sensor protein PhoR
Chromosome	452108	-	Mu	phoR	phosphate regulon sensor protein PhoR	-1.04277	0.316353	240	538	111	230	77	232	-0.594312	unambiguous			461.963	phoR	phosphate regulon sensor protein PhoR
Chromosome	452602	+	Mu	Intergenic: phoR-brnQ		-1.23124	0.365683	979	1838	604	862	249	353	-0.934772	unambiguous			1571.78	Intergenic: phoR-brnQ
Chromosome	453282	+	Mu	brnQ	branched chain amino acid transport system II carrier protein	-0.973964	0.279172	678	1368	382	718	125	569	-0.19407	unambiguous			1244.11	brnQ	branched chain amino acid transport system II carrier protein
Chromosome	453478	-	Mu	brnQ	branched chain amino acid transport system II carrier protein	-1.02152	0.652996	352	845	57	205	229	522	-0.994812	unambiguous			715.951	brnQ	branched chain amino acid transport system II carrier protein
Chromosome	454171	+	Mu	proY	proline-specific permease ProY	-0.263724	0.890612	471	1246	243	819	159	1239	0.386011	unambiguous			1379.1	proY	proline-specific permease ProY
Chromosome	454847	+	Tn5	proY	proline-specific permease ProY	-2.09561	0.00102192	413	961	119	267	58	110	0.437772	unambiguous			607.688	proY	proline-specific permease ProY
Chromosome	456381	+	Tn5	malZ	maltodextrin glucosidase	-0.070902	0.98058	408	1257	260	1541	207	723	-1.24553	unambiguous			1456.83	malZ	maltodextrin glucosidase
Chromosome	457038	+	Mu	malZ	maltodextrin glucosidase	-0.248831	0.901492	228	1370	89	1157	64	1005	-0.803319	unambiguous			1291.84	malZ	maltodextrin glucosidase
Chromosome	457661	+	Mu	tsaA	alkyl hydroperoxide reductase	0.606207	0.669228	618	1137	773	1590	482	1753	1.07734	unambiguous			2138.6	tsaA	alkyl hydroperoxide reductase
Chromosome	457760	+	Mu	tsaA	alkyl hydroperoxide reductase	-0.0345501	0.987419	1159	1847	1386	1610	881	1177	0.546851	unambiguous			2674.18	tsaA	alkyl hydroperoxide reductase
Chromosome	458011	+	Mu	tsaA	alkyl hydroperoxide reductase	0.319516	0.934797	986	978	653	912	941	1708	1.21517	unambiguous			2068.61	tsaA	alkyl hydroperoxide reductase
Chromosome	459050	-	Mu	queA	S-adenosylmethionine:tRNA ribosyltransferase-isomerase	-0.872105	0.357011	846	1532	357	923	198	759	0.875789	unambiguous			1499.36	queA	S-adenosylmethionine:tRNA ribosyltransferase-isomerase
Chromosome	464925	+	Mu	SL1344_0404	conserved hypothetical protein	-0.0532201	0.981619	371	1102	284	1063	245	852	-0.288773	unambiguous			1299.26	SL1344_0404	conserved hypothetical protein
Chromosome	467338	-	Tn5	tsx	nucleoside-specific channel-forming protein tsx precursor	-0.660885	0.566363	564	1831	392	1070	336	810	-0.877542	unambiguous			1634.39	tsx	nucleoside-specific channel-forming protein tsx precursor
Chromosome	467527	+	Mu	tsx	nucleoside-specific channel-forming protein tsx precursor	1.21675	0.170651	258	937	616	1947	320	1898	0.444156	unambiguous			2033.68	tsx	nucleoside-specific channel-forming protein tsx precursor
Chromosome	473487	+	Mu	yajO	hypothetical oxidoreductase	0.93565	0.787105	355	1630	473	1791	703	3560	1.71992	unambiguous			2885.96	yajO	hypothetical oxidoreductase
Chromosome	473744	+	Tn5	yajO	hypothetical oxidoreductase	-0.295199	0.920035	338	2941	147	2899	182	1376	-0.577949	unambiguous			2598.19	yajO	hypothetical oxidoreductase
Chromosome	477274	+	Tn5	Intergenic: xseB-thiI		-0.645402	0.58061	1068	1187	394	564	752	769		missed			1548.13	Intergenic: xseB-thiI
Chromosome	477856	+	Mu	thiI	thiamine biosynthesis protein ThiI	0.0420327	0.999842	1	1184	0	966	4	1129	1.63561	unambiguous			1092.2	thiI	thiamine biosynthesis protein ThiI
Chromosome	480106	+	Mu	phnU	probable membrane component of 2-aminoethylphosphonate transporter	0.404532	0.818021	869	1969	1193	2503	520	2252	1.58619	unambiguous			3118.69	phnU	probable membrane component of 2-aminoethylphosphonate transporter
Chromosome	480737	+	Tn5	phnT	probable ATP-binding component of 2-aminoethylphosphonate transporter	-0.564384	0.68419	1031	232	547	211	583	129	-0.0292874	unambiguous			895.195	phnT	probable ATP-binding component of 2-aminoethylphosphonate transporter
Chromosome	481332	-	Tn5	phnT	probable ATP-binding component of 2-aminoethylphosphonate transporter	-0.513963	0.711883	302	1349	150	885	246	709	0.110571	unambiguous			1194.13	phnT	probable ATP-binding component of 2-aminoethylphosphonate transporter
Chromosome	481478	-	Mu	phnT	probable ATP-binding component of 2-aminoethylphosphonate transporter	1.00512	0.485279	269	1741	197	2599	178	3964	1.19841	unambiguous			3036.6	phnT	probable ATP-binding component of 2-aminoethylphosphonate transporter
Chromosome	481885	-	Tn5	phnS	periplasmic binding component of 2-aminoethylphosphonate transporter	0.481637	0.76649	864	1221	696	2064	986	1266	2.48549	unambiguous			2382.52	phnS	periplasmic binding component of 2-aminoethylphosphonate transporter
Chromosome	482356	-	Mu	phnS	periplasmic binding component of 2-aminoethylphosphonate transporter	1.0001	0.862446	424	48	1036	108	416	67	1.2589	unambiguous			711.088	phnS	periplasmic binding component of 2-aminoethylphosphonate transporter
Chromosome	483727	-	Mu	phnW	2-aminoethylphosphonate:pyruvate aminotransferase	0.0896658	0.991978	1732	1958	2393	1922	1260	1189	0.598123	unambiguous			3477.88	phnW	2-aminoethylphosphonate:pyruvate aminotransferase
Chromosome	485169	-	Tn5	phnX	phosphonoacetaldehyde phosphonohydrolase	0.369634	0.858715	208	925	178	910	297	1133	0.413906	unambiguous			1223.46	phnX	phosphonoacetaldehyde phosphonohydrolase
Chromosome	486571	-	Mu	apbA	2-dehydropantoate 2-reductase	0.4621	0.790799	405	780	426	946	164	1273	-0.0562168	unambiguous			1340.68	apbA	2-dehydropantoate 2-reductase
Chromosome	486676	+	Tn5	apbA	2-dehydropantoate 2-reductase	0.613713	0.663576	720	1022	535	1574	968	1509	1.76863	unambiguous			2131.09	apbA	2-dehydropantoate 2-reductase
Chromosome	486778	-	Mu	apbA	2-dehydropantoate 2-reductase	0.231787	0.926271	260	1327	274	1598	144	1193	1.29138	unambiguous			1601.12	apbA	2-dehydropantoate 2-reductase
Chromosome	487473	+	Mu	yajQ	conserved hypothetical protein	1.34085	0.788233	513	1313	1913	3669	475	1914	1.96321	unambiguous			3337.26	yajQ	conserved hypothetical protein
Chromosome	488413	+	Tn5	yajR	hpothetical major facilitator family transport protein	-1.00976	0.271415	490	1031	73	728	82	418	0.459679	unambiguous			913.438	yajR	hpothetical major facilitator family transport protein
Chromosome	488646	-	Tn5	yajR	hpothetical major facilitator family transport protein	-0.570627	0.644346	1557	1813	544	1129	1189	1041	0.894488	unambiguous			2382.67	yajR	hpothetical major facilitator family transport protein
Chromosome	489082	+	Tn5	yajR	hpothetical major facilitator family transport protein	-0.893763	0.356202	966	775	409	462	331	411	0.285139	unambiguous			1089.18	yajR	hpothetical major facilitator family transport protein
Chromosome	489815	-	Tn5	SL1344_0431	hypothetical exported protein	0.0395753	1	129	2331	181	2675	221	1279	-1.1558	unambiguous			2264.76	SL1344_0431	hypothetical exported protein
Chromosome	489997	-	Mu	SL1344_0431	hypothetical exported protein	-0.157381	0.964099	933	32	990	30	421	50	-0.064194	unambiguous			812.142	SL1344_0431	hypothetical exported protein
Chromosome	490381	+	Mu	SL1344_0431	hypothetical exported protein	-0.745166	0.522327	690	474	427	301	322	146		missed			769.162	SL1344_0431	hypothetical exported protein
Chromosome	491103	-	Tn5	SL1344_0431	hypothetical exported protein	0.344294	0.890612	1196	2215	950	2029	1993	2475	0.323114	unambiguous			3637.11	SL1344_0431	hypothetical exported protein
Chromosome	491342	-	Mu	Intergenic: SL1344_0431-SL1344_0432		-0.563373	0.734407	2070	1593	1793	928	894	655	0.645536	unambiguous			2597.32	Intergenic: SL1344_0431-SL1344_0432
Chromosome	491495	-	Tn5	SL1344_0432	conserved hypothetical protein	0.148335	0.962252	1473	1824	1276	2249	1601	1165		missed			3195.21	SL1344_0432	conserved hypothetical protein
Chromosome	491521	-	Tn5	SL1344_0432	conserved hypothetical protein	-0.763365	0.77215	686	700	181	212	472	538		missed			909.612	SL1344_0432	conserved hypothetical protein
Chromosome	491843	+	Tn5	SL1344_0432	conserved hypothetical protein	-0.171046	0.939442	6	1284	2	1155	6	810	-0.624432	unambiguous			1079.09	SL1344_0432	conserved hypothetical protein
Chromosome	492619	-	Tn5	SL1344_0432	conserved hypothetical protein	0.393052	0.831159	1217	1068	1232	1236	1907	788	1.27906	unambiguous			2496.56	SL1344_0432	conserved hypothetical protein
Chromosome	495050	-	Mu	cyoB	cytochrome o ubiquinol oxidase subunit I	-2.41369	3.03139e-05	981	1111	100	143	157	275	-1.60679	unambiguous			866.886	cyoB	cytochrome o ubiquinol oxidase subunit I
Chromosome	495051	-	Tn5	cyoB	cytochrome o ubiquinol oxidase subunit I	-1.38494	0.0415858	1249	1730	296	541	460	665	-1.91709	unambiguous			1584.9	cyoB	cytochrome o ubiquinol oxidase subunit I
Chromosome	497165	+	Tn5	cyoA	cytochrome o ubiquinol oxidase subunit II	-2.09158	0.00023366	1007	2174	152	577	194	362	-2.566	unambiguous			1408.14	cyoA	cytochrome o ubiquinol oxidase subunit II
Chromosome	497374	+	Mu	cyoA	cytochrome o ubiquinol oxidase subunit II	-2.09396	0.000406348	1247	946	302	281	89	213	-2.23945	unambiguous			970.268	cyoA	cytochrome o ubiquinol oxidase subunit II
Chromosome	498122	-	Tn5	ampG	muropeptide MFS transporter protein	-0.154133	0.942126	464	2846	170	2378	202	2369	0.555991	unambiguous			2789.72	ampG	muropeptide MFS transporter protein
Chromosome	500509	+	Mu	bolA	BolA protein	0.806719	0.732196	1024	754	2266	1078	1359	654		ambiguous			2409.81	bolA	BolA protein
Chromosome	500548	+	Mu	bolA	BolA protein	-0.536436	0.685033	987	1324	666	979	309	790		ambiguous			1656.42	bolA	BolA protein
Chromosome	500804	+	Mu	bolA	BolA protein	-0.028685	0.989652	421	1175	262	724	403	1301	-0.677067	unambiguous			1423.65	bolA	BolA protein
Chromosome	501419	-	Mu	tig	trigger factor	-1.09484	0.195361	293	1469	177	579	60	604	-0.535016	unambiguous			1027.97	tig	trigger factor
Chromosome	502536	-	Mu	Intergenic: tig-clpP		0.38302	0.837724	664	1943	949	1741	1030	2129	0.908668	unambiguous			2834.07	Intergenic: tig-clpP
Chromosome	503448	+	Tn5	Intergenic: clpP-clpX		-2.54112	1.85893e-05	736	950	110	210	106	73	0.140517	unambiguous			682.528	Intergenic: clpP-clpX
Chromosome	508320	+	Tn5	cypD	peptidyl-prolyl cis-trans isomerase D	0.757761	0.508123	1748	2179	2017	3126	3409	2871	1.49445	unambiguous			5184.34	cypD	peptidyl-prolyl cis-trans isomerase D
Chromosome	511622	+	Tn5	ybaX	conserved hypothetical protein	-1.45504	0.0332815	673	1611	176	730	142	387	-2.07579	unambiguous			1190.15	ybaX	conserved hypothetical protein
Chromosome	513516	+	Tn5	ybaE	hypothetical solute-binding protein	-0.22704	0.911757	842	1503	339	1251	464	1393	0.0770535	unambiguous			1913.82	ybaE	hypothetical solute-binding protein
Chromosome	513748	-	Mu	cof	conserved hypothetical protein	-0.56602	0.647191	2286	1367	1514	976	915	844	1.01032	unambiguous			2587.5	cof	conserved hypothetical protein
Chromosome	514317	+	Tn5	cof	conserved hypothetical protein	-0.266537	0.886417	676	1505	359	1030	606	1124		missed			1749.65	cof	conserved hypothetical protein
Chromosome	517207	+	Mu	mdlA	hypothetical ABC transporter ATP-binding membrane protein	-0.152203	0.947386	205	947	154	594	144	891	1.70227	unambiguous			971.759	mdlA	hypothetical ABC transporter ATP-binding membrane protein
Chromosome	517761	-	Mu	mdlA	hypothetical ABC transporter ATP-binding membrane protein	-0.204197	0.945621	1107	1919	966	1971	346	1242	-0.15293	unambiguous			2494.47	mdlA	hypothetical ABC transporter ATP-binding membrane protein
Chromosome	518553	-	Tn5	mdlB	hypothetical ABC transporter ATP-binding membrane protein	0.301214	0.888319	791	2136	540	2608	658	2401	0.727772	unambiguous			3055.15	mdlB	hypothetical ABC transporter ATP-binding membrane protein
Chromosome	520682	+	Mu	amtB	probable ammonium transporter	-0.644699	0.594246	569	1199	321	634	219	772	1.70457	unambiguous			1214.12	amtB	probable ammonium transporter
Chromosome	521864	-	Tn5	tesB	acyl-CoA thioesterase II	0.359588	0.858591	388	1218	242	1512	395	1397		missed			1725.55	tesB	acyl-CoA thioesterase II
Chromosome	522387	+	Mu	tesB	acyl-CoA thioesterase II	-0.452853	0.759667	768	929	433	542	467	691	0.0321912	unambiguous			1258.39	tesB	acyl-CoA thioesterase II
Chromosome	522645	-	Tn5	Intergenic: tesB-ybaY		1.59552	0.0272897	226	2220	325	5904	442	6049	1.3468	unambiguous			5191.19	Intergenic: tesB-ybaY
Chromosome	522831	-	Mu	Intergenic: tesB-ybaY		0.292321	0.902721	1225	1122	971	1044	1452	1476	0.708442	unambiguous			2439.05	Intergenic: tesB-ybaY
Chromosome	523847	-	Mu	Intergenic: ybaZ-ylaB		-3.90242	1.43287e-11	716	1157	13	16	49	137	-5.34007	unambiguous			639.795	Intergenic: ybaZ-ylaB
Chromosome	526044	-	Tn5	rpmE2	hypothetical 50s ribosomal protein L31 (second copy)	-0.588535	0.724292	468	2204	300	1661	308	792	-0.76837	unambiguous			1875.8	rpmE2	hypothetical 50s ribosomal protein L31 (second copy)
Chromosome	526268	+	Tn5	Intergenic: rpmJa-ylaC		0.354315	0.85807	512	1677	249	2046	417	2103	0.857929	unambiguous			2345.78	Intergenic: rpmJa-ylaC
Chromosome	526644	+	Tn5	ylaC	hypothetical membrane protein	0.526306	0.728681	766	1708	880	2055	1338	1858	1.20324	unambiguous			2892.49	ylaC	hypothetical membrane protein
Chromosome	527173	-	Mu	maa	maltose O-acetyltransferase	-0.122014	0.968399	498	1164	555	1153	306	617	0.416552	unambiguous			1421.02	maa	maltose O-acetyltransferase
Chromosome	527517	+	Tn5	Intergenic: maa-hha		0.942342	0.367984	562	780	1135	940	1670	692		ambiguous			1958.3	Intergenic: maa-hha
Chromosome	527584	+	Tn5	Intergenic: maa-hha		1.16519	0.386103	752	372	1216	532	2001	586	1.41222	unambiguous			1857.59	Intergenic: maa-hha
Chromosome	527613	+	Mu	Intergenic: maa-hha		-0.870086	0.342034	2074	1311	892	541	1082	671	-1.05013	unambiguous			2135.84	Intergenic: maa-hha
Chromosome	527899	-	Tn5	ybaJ	conserved hypothetical protein	1.67907	0.189868	489	1186	1187	2497	2624	2916	2.06733	unambiguous			3736.74	ybaJ	conserved hypothetical protein
Chromosome	527926	+	Tn5	ybaJ	conserved hypothetical protein	0.876848	0.43074	46	1613	61	3010	187	1988	2.30302	unambiguous			2335.62	ybaJ	conserved hypothetical protein
Chromosome	528143	-	Tn5	ybaJ	conserved hypothetical protein	-0.63381	0.580098	2308	1145	1010	1234	953	635	-0.400842	unambiguous			2381.32	ybaJ	conserved hypothetical protein
Chromosome	528233	+	Tn5	ybaJ	conserved hypothetical protein	-0.0640937	0.976642	472	1078	351	992	461	748	0.50396	unambiguous			1360.42	ybaJ	conserved hypothetical protein
Chromosome	529183	+	Tn5	acrB	acriflavin resistance protein B	1.40105	0.0722888	979	1345	1454	3074	2613	3416	1.97812	unambiguous			4398.59	acrB	acriflavin resistance protein B
Chromosome	529266	+	Tn5	acrB	acriflavin resistance protein B	0.2918	0.900578	137	1342	47	1395	160	1513	1.97812	unambiguous			1536.61	acrB	acriflavin resistance protein B
Chromosome	529715	+	Mu	acrB	acriflavin resistance protein B	1.39171	0.084882	634	660	1235	1670	1142	1796	1.1478	unambiguous			2435.84	acrB	acriflavin resistance protein B
Chromosome	530049	-	Mu	acrB	acriflavin resistance protein B	0.712297	0.568466	636	1651	803	1938	1121	2583	0.422164	unambiguous			2946.96	acrB	acriflavin resistance protein B
Chromosome	530156	+	Tn5	acrB	acriflavin resistance protein B	0.934132	0.3579	835	1495	1105	2496	1345	2714	1.93962	unambiguous			3384.72	acrB	acriflavin resistance protein B
Chromosome	531286	-	Mu	acrB	acriflavin resistance protein B	0.421566	0.80611	355	2647	360	3307	205	3049	2.64196	unambiguous			3327.35	acrB	acriflavin resistance protein B
Chromosome	532507	+	Mu	acrA	acriflavin resistance protein A precursor	0.0436983	0.998377	641	1313	527	1191	234	1514	1.82356	unambiguous			1802.38	acrA	acriflavin resistance protein A precursor
Chromosome	532588	-	Mu	acrA	acriflavin resistance protein A precursor	-0.182377	0.930732	358	1667	287	1384	177	1224	1.62585	unambiguous			1685.44	acrA	acriflavin resistance protein A precursor
Chromosome	533893	+	Mu	acrR	potential acrAB operon repressor	-0.579924	0.646753	852	1502	591	884	393	843	0.351073	unambiguous			1658.2	acrR	potential acrAB operon repressor
Chromosome	534114	+	Mu	aefA	integral membrane protein AefA	0.448251	0.84466	484	917	689	1303	444	856		ambiguous			1573.95	aefA	integral membrane protein AefA
Chromosome	534167	+	Mu	aefA	integral membrane protein AefA	-0.115784	0.962252	1372	1602	978	908	1288	1546		ambiguous			2549.92	aefA	integral membrane protein AefA
Chromosome	534206	-	Tn5	aefA	integral membrane protein AefA	0.551286	0.832071	782	1115	664	1170	1498	1448	1.36648	unambiguous			2246.64	aefA	integral membrane protein AefA
Chromosome	535017	+	Mu	aefA	integral membrane protein AefA	-0.6276	0.583246	1671	1859	635	907	672	1715	0.0152035	unambiguous			2440.34	aefA	integral membrane protein AefA
Chromosome	536225	+	Mu	aefA	integral membrane protein AefA	-0.66417	0.674143	183	665	61	268	70	521	-0.628535	unambiguous			577.956	aefA	integral membrane protein AefA
Chromosome	536415	+	Mu	aefA	integral membrane protein AefA	-0.116388	0.969673	1449	1180	1649	1056	822	651	-0.561625	unambiguous			2253.5	aefA	integral membrane protein AefA
Chromosome	536594	-	Mu	aefA	integral membrane protein AefA	0.0732954	0.987161	352	1471	272	1413	178	1438	0.531972	unambiguous			1705.01	aefA	integral membrane protein AefA
Chromosome	538790	+	Mu	priC	primosomal replication protein N	0.24754	0.918374	286	1315	199	1589	194	1290	1.74315	unambiguous			1627.68	priC	primosomal replication protein N
Chromosome	538943	-	Mu	priC	primosomal replication protein N	0.876662	0.455002	101	706	161	1116	155	1118	-0.0574382	unambiguous			1136.02	priC	primosomal replication protein N
Chromosome	539067	-	Mu	priC	primosomal replication protein N	-0.503219	0.710647	561	1788	438	1119	273	1023	1.36111	unambiguous			1706.39	priC	primosomal replication protein N
Chromosome	539281	+	Mu	Intergenic: priC-apt		-0.0305502	0.98927	370	1706	238	1541	323	1396	0.220988	unambiguous			1850.23	Intergenic: priC-apt
Chromosome	539814	-	Mu	apt	adenine phosphoribosyltransferase	-1.38307	0.316353	336	1165	265	462	53	212	-1.01599	unambiguous			799.017	apt	adenine phosphoribosyltransferase
Chromosome	540294	+	Mu	Intergenic: apt-dnaX		-0.353639	0.827987	1143	1429	892	840	1034	698	-0.191978	unambiguous			1987.84	Intergenic: apt-dnaX
Chromosome	542526	+	Mu	ybaB	conserved hypothetical protein	-2.20514	0.0287532	326	3	91	1	30	1	-1.64769	unambiguous			142.118	ybaB	conserved hypothetical protein
Chromosome	544085	+	Mu	htpG	heat shock protein HtpG	0.209293	0.934296	796	2220	776	2418	492	2316	2.60401	unambiguous			3009.82	htpG	heat shock protein HtpG
Chromosome	544451	-	Tn5	htpG	heat shock protein HtpG	0.28221	0.90041	472	2196	388	2483	483	2230	0.198266	unambiguous			2758.89	htpG	heat shock protein HtpG
Chromosome	545166	+	Mu	htpG	heat shock protein HtpG	-0.463005	0.742997	1277	1339	977	792	354	1144	-1.21574	unambiguous			1931.78	htpG	heat shock protein HtpG
Chromosome	547975	-	Mu	aes	acetyl esterase	-0.471507	0.731934	926	2160	427	1318	505	1579	-0.129494	unambiguous			2270.93	aes	acetyl esterase
Chromosome	548105	+	Tn5	aes	acetyl esterase	-0.248302	0.9008	777	899	383	798	547	700	0.917042	unambiguous			1355.21	aes	acetyl esterase
Chromosome	549066	-	Tn5	gsk	inosine-guanosine kinase	0.775406	0.505238	891	1127	810	2255	1168	1712	2.0885	unambiguous			2689.42	gsk	inosine-guanosine kinase
Chromosome	549433	+	Tn5	gsk	inosine-guanosine kinase	0.240187	0.924984	981	1413	578	1399	1233	1653	1.06419	unambiguous			2425.19	gsk	inosine-guanosine kinase
Chromosome	550251	+	Mu	ybaL	hypothetical transport protein	1.94706	0.327077	868	1372	3971	5465	1806	3636	0.277769	unambiguous			5879.5	ybaL	hypothetical transport protein
Chromosome	550912	-	Mu	ybaL	hypothetical transport protein	1.04025	0.345077	171	403	193	891	168	780	1.66945	unambiguous			884.278	ybaL	hypothetical transport protein
Chromosome	551499	+	Mu	ybaL	hypothetical transport protein	0.801953	0.666421	1692	1539	2067	1756	3121	2743	0.956673	unambiguous			4367.89	ybaL	hypothetical transport protein
Chromosome	552049	+	Tn5	fsr	fosmidomycin resistance protein	0.0660955	0.998377	991	2405	906	2972	845	1401	0.0559907	unambiguous			3165.49	fsr	fosmidomycin resistance protein
Chromosome	552117	+	Mu	fsr	fosmidomycin resistance protein	0.102286	0.974653	1293	1419	1269	1369	1012	1361	-0.143925	unambiguous			2571.38	fsr	fosmidomycin resistance protein
Chromosome	553075	-	Tn5	Intergenic: fsr-ushA		0.170406	0.953296	364	1757	314	1780	547	1467	-0.214609	unambiguous			2077.36	Intergenic: fsr-ushA
Chromosome	553402	-	Tn5	ushA	UDP-sugar hydrolase	-0.2392	0.933703	767	2974	720	2810	539	1391	-0.243168	unambiguous			3036.98	ushA	UDP-sugar hydrolase
Chromosome	553710	+	Tn5	ushA	UDP-sugar hydrolase	0.948313	0.341731	801	2016	1094	3513	2186	2561	1.95854	unambiguous			4124.21	ushA	UDP-sugar hydrolase
Chromosome	554275	+	Tn5	ushA	UDP-sugar hydrolase	-0.635374	0.581391	629	2470	187	1765	284	1199	0.206284	unambiguous			2135.89	ushA	UDP-sugar hydrolase
Chromosome	554669	-	Mu	ushA	UDP-sugar hydrolase	0.455018	0.787105	638	1459	527	1530	591	2296	-0.580356	unambiguous			2363.97	ushA	UDP-sugar hydrolase
Chromosome	554892	-	Tn5	ybaK	conserved hypothetical protein	0.222449	0.930788	777	947	570	1090	603	1198	2.16605	unambiguous			1731.47	ybaK	conserved hypothetical protein
Chromosome	556366	+	Tn5	ybaP	conserved hypothetical protein	-0.556861	0.675117	456	1289	85	880	189	887		ambiguous			1240.55	ybaP	conserved hypothetical protein
Chromosome	556512	+	Mu	SL1344_0490	probable secreted protein	0.00862443	1	1236	1524	1249	1533	704	1295	0.572873	unambiguous			2504.66	SL1344_0490	probable secreted protein
Chromosome	556559	-	Mu	SL1344_0490	probable secreted protein	-0.818723	0.653602	1022	1924	945	1016	350	567	0.364362	unambiguous			1894.05	SL1344_0490	probable secreted protein
Chromosome	556595	-	Tn5	SL1344_0490	probable secreted protein	0.465712	0.914195	1352	1163	1075	1038	2339	1519	0.364362	unambiguous			2850.65	SL1344_0490	probable secreted protein
Chromosome	556844	-	Tn5	SL1344_0490	probable secreted protein	0.228762	0.962705	587	770	436	566	887	845	-0.263614	unambiguous			1367.06	SL1344_0490	probable secreted protein
Chromosome	556988	-	Tn5	SL1344_0490	probable secreted protein	0.72771	0.543756	1019	2226	1090	2988	1949	3217	0.670186	unambiguous			4215.82	SL1344_0490	probable secreted protein
Chromosome	557112	-	Tn5	SL1344_0490	probable secreted protein	-0.509139	0.710647	702	1213	281	790	577	667		missed			1387.78	SL1344_0490	probable secreted protein
Chromosome	557401	+	Tn5	Intergenic: SL1344_0490-copA		0.45791	0.865488	135	107	135	146	152	139	-0.213016	unambiguous			273.211	Intergenic: SL1344_0490-copA
Chromosome	557484	-	Tn5	copA	copper-transporting ATPase	-0.642794	0.578877	1058	1539	485	743	748	885	-0.99943	unambiguous			1784.73	copA	copper-transporting ATPase
Chromosome	558097	+	Mu	copA	copper-transporting ATPase	0.0175565	1	182	1125	248	920	157	952	0.0556455	unambiguous			1191.01	copA	copper-transporting ATPase
Chromosome	559148	+	Mu	copA	copper-transporting ATPase	0.0957	1	403	1051	397	1532	148	601	0.635573	unambiguous			1374.32	copA	copper-transporting ATPase
Chromosome	559564	+	Mu	copA	copper-transporting ATPase	-0.0261498	0.990222	419	1041	306	725	198	1237	0.392483	unambiguous			1303.85	copA	copper-transporting ATPase
Chromosome	561699	-	Mu	ybbK	hypothetical membrane protein	0.83979	0.429595	1982	1393	2964	2328	2209	2895	-0.0759822	unambiguous			4656.79	ybbK	hypothetical membrane protein
Chromosome	562458	+	Mu	ybbL	hypothetical ABC transporter ATP-binding protein	1.14458	0.207046	529	946	1306	1946	678	1685	1.40155	unambiguous			2409.4	ybbL	hypothetical ABC transporter ATP-binding protein
Chromosome	562842	-	Tn5	ybbM	hypothetical membrane protein	-0.157607	0.942126	1561	1329	1017	1101	1503	837	1.30339	unambiguous			2431.97	ybbM	hypothetical membrane protein
Chromosome	563182	-	Tn5	ybbM	hypothetical membrane protein	-0.00247517	0.998377	817	1047	520	1464	479	742	0.640611	unambiguous			1682.9	ybbM	hypothetical membrane protein
Chromosome	564283	-	Tn5	ybbN	thioredoxin-like protein	0.110856	0.990413	320	2845	146	3683	77	1982		missed			3013.09	ybbN	thioredoxin-like protein
Chromosome	564618	+	Mu	ybbO	hypothetical oxidoreductase	0.12106	0.970324	700	1425	548	1714	482	1235	2.56613	unambiguous			2032.82	ybbO	hypothetical oxidoreductase
Chromosome	565820	-	Tn5	tesA	acyl-coA thioesterase I	0.258911	0.918096	554	777	293	818	669	959	1.07861	unambiguous			1360.72	tesA	acyl-coA thioesterase I
Chromosome	566838	+	Tn5	ybbP	hypothetical membrane protein	0.475566	0.774937	667	1280	511	1683	745	1719	0.539819	unambiguous			2217.95	ybbP	hypothetical membrane protein
Chromosome	567505	-	Mu	ybbP	hypothetical membrane protein	0.0355322	1	980	1437	864	1524	602	1275	-0.0453714	unambiguous			2220.98	ybbP	hypothetical membrane protein
Chromosome	567877	-	Mu	ybbP	hypothetical membrane protein	0.605036	0.911757	909	1264	752	1101	1373	2455	2.53271	unambiguous			2646.34	ybbP	hypothetical membrane protein
Chromosome	568289	-	Mu	ybbP	hypothetical membrane protein	0.412251	0.885025	574	248	376	352	599	554	0.821228	unambiguous			906.818	ybbP	hypothetical membrane protein
Chromosome	568355	+	Mu	ybbP	hypothetical membrane protein	0.538245	0.843929	362	1348	362	1272	368	2268	1.27912	unambiguous			2011.58	ybbP	hypothetical membrane protein
Chromosome	568402	-	Mu	ybbP	hypothetical membrane protein	0.399292	0.831827	251	1243	463	1392	300	1237	0.192431	unambiguous			1637.45	ybbP	hypothetical membrane protein
Chromosome	570459	+	Mu	Intergenic: SL1344_0502-sfbA		0.919804	0.390762	668	577	1001	967	903	1182	-0.426178	unambiguous			1794.41	Intergenic: SL1344_0502-sfbA
Chromosome	571758	-	Mu	sfbB	ABC transporter ATP-binding protein	0.754351	0.745725	769	428	759	569	1176	968	0.532051	unambiguous			1577.37	sfbB	ABC transporter ATP-binding protein
Chromosome	572905	+	Tn5	sfbC	ABC transporter integral membrane protein	0.399627	0.847592	199	689	99	919	127	871	1.134	unambiguous			973.424	sfbC	ABC transporter integral membrane protein
Chromosome	573652	-	Mu	ybbB	hypothetical ATP-binding protein	0.56425	0.705504	679	1067	752	1631	598	1463	1.2872	unambiguous			2081.72	ybbB	hypothetical ATP-binding protein
Chromosome	574541	+	Mu	ybbS	hypothetical lysR-family transcriptional regulator	0.940382	0.367291	374	1045	501	1802	486	1897	-0.456113	unambiguous			2068.43	ybbS	hypothetical lysR-family transcriptional regulator
Chromosome	575012	+	Tn5	ybbS	hypothetical lysR-family transcriptional regulator	-0.0127964	0.994738	561	1786	152	1942	328	1582	0.863309	unambiguous			2108.9	ybbS	hypothetical lysR-family transcriptional regulator
Chromosome	577088	+	Mu	gcl	glyoxylate carboligase	-0.385283	0.916178	252	1463	274	1330	66	593	-0.0212826	unambiguous			1307.94	gcl	glyoxylate carboligase
Chromosome	578364	-	Mu	gcl	glyoxylate carboligase	-0.354985	0.825846	556	1914	365	1080	309	1568	0.545299	unambiguous			1907.92	gcl	glyoxylate carboligase
Chromosome	578424	+	Tn5	gcl	glyoxylate carboligase	-0.318084	0.857472	852	942	275	897	467	837	0.553669	unambiguous			1407.65	gcl	glyoxylate carboligase
Chromosome	578927	+	Tn5	gip	hydroxypyruvate isomerase	0.711291	0.590074	285	877	209	1702	337	1028	1.21442	unambiguous			1496.52	gip	hydroxypyruvate isomerase
Chromosome	578978	-	Tn5	gip	hydroxypyruvate isomerase	0.602666	0.665032	1404	1088	1216	1577	2191	1525	1.13706	unambiguous			3031.08	gip	hydroxypyruvate isomerase
Chromosome	579830	+	Mu	garRa	2-hydroxy-3-oxopropionate reductase	-0.245313	0.90633	321	1037	284	903	131	655	1.37119	unambiguous			1099.5	garRa	2-hydroxy-3-oxopropionate reductase
Chromosome	579997	-	Tn5	garRa	2-hydroxy-3-oxopropionate reductase	1.76316	0.0133681	345	894	624	2618	1246	2747	2.05803	unambiguous			2907.56	garRa	2-hydroxy-3-oxopropionate reductase
Chromosome	580019	+	Tn5	garRa	2-hydroxy-3-oxopropionate reductase	-0.30874	0.886069	527	1155	381	1080	257	621	0.208384	unambiguous			1325.05	garRa	2-hydroxy-3-oxopropionate reductase
Chromosome	580460	+	Tn5	garRa	2-hydroxy-3-oxopropionate reductase	0.0830176	0.98471	271	1277	183	1258	210	1171	0.577143	unambiguous			1454.45	garRa	2-hydroxy-3-oxopropionate reductase
Chromosome	580643	-	Tn5	SL1344_0513	probable metabolite transport protein	0.813665	0.470972	962	985	1051	1561	2091	1184	0.384659	unambiguous			2648.77	SL1344_0513	probable metabolite transport protein
Chromosome	581018	-	Tn5	SL1344_0513	probable metabolite transport protein	0.247585	0.917599	1111	847	907	1460	958	678	0.734773	unambiguous			1990.68	SL1344_0513	probable metabolite transport protein
Chromosome	581706	-	Mu	SL1344_0513	probable metabolite transport protein	-0.0339321	0.987553	1128	1600	711	1929	440	1508	0.693754	unambiguous			2427.56	SL1344_0513	probable metabolite transport protein
Chromosome	582630	-	Tn5	allP	hypothetical allantoin permease	0.41752	0.811267	423	1959	345	2808	623	1702	2.20116	unambiguous			2634.78	allP	hypothetical allantoin permease
Chromosome	583589	+	Tn5	allB	allantoinase	0.187984	0.943498	936	2880	557	2898	1365	2659	1.31621	unambiguous			3769.2	allB	allantoinase
Chromosome	583613	-	Tn5	allB	allantoinase	-0.287246	0.892162	308	371	163	237	197	360	0.480222	unambiguous			539.864	allB	allantoinase
Chromosome	583992	+	Mu	allB	allantoinase	-0.0333602	0.988731	770	1485	873	1452	328	1142	1.20013	unambiguous			2007.18	allB	allantoinase
Chromosome	583996	-	Mu	allB	allantoinase	0.290676	0.894185	832	1880	606	1974	517	2610		missed			2816.08	allB	allantoinase
Chromosome	584338	+	Tn5	allB	allantoinase	-1.33091	0.0647141	910	1390	275	593	212	494	1.03046	unambiguous			1243.91	allB	allantoinase
Chromosome	584929	-	Mu	ybbY	hypothetical permease protein	0.0420673	1	1192	1614	732	1070	1081	2084	-0.523235	unambiguous			2586.3	ybbY	hypothetical permease protein
Chromosome	585482	-	Tn5	ybbY	hypothetical permease protein	-0.439055	0.783489	1021	196	695	242	460	149	-0.395517	unambiguous			907.599	ybbY	hypothetical permease protein
Chromosome	586169	+	Mu	Intergenic: ybbY-glxK		0.155055	0.960487	1725	1282	1876	1149	1213	1525	0.365924	unambiguous			2923.54	Intergenic: ybbY-glxK
Chromosome	586719	-	Mu	glxK	glycerate kinase	0.410693	0.819418	439	1515	265	1812	162	2230	1.4731	unambiguous			2153.93	glxK	glycerate kinase
Chromosome	587255	-	Tn5	glxK	glycerate kinase	0.126643	0.968688	603	1744	204	2058	590	1558	-0.744921	unambiguous			2251.15	glxK	glycerate kinase
Chromosome	589260	+	Tn5	allC	allantoate amidohydrolase	0.679052	0.598527	645	1659	872	2111	1278	2086	0.999337	unambiguous			2917.05	allC	allantoate amidohydrolase
Chromosome	589648	+	Tn5	allD	ureidoglycolate dehydrogenase	-0.00634882	0.990413	921	1079	447	591	1386	998	-1.02365	unambiguous			1802.46	allD	ureidoglycolate dehydrogenase
Chromosome	589685	-	Tn5	allD	ureidoglycolate dehydrogenase	0.78349	0.490971	1862	779	2000	1454	3088	1278		ambiguous			3535.01	allD	ureidoglycolate dehydrogenase
Chromosome	589762	+	Tn5	allD	ureidoglycolate dehydrogenase	-0.0868372	0.969673	1298	1217	756	1523	892	906	0.190573	unambiguous			2184.72	allD	ureidoglycolate dehydrogenase
Chromosome	589780	-	Tn5	allD	ureidoglycolate dehydrogenase	0.876966	0.42459	1144	1093	1399	1561	2610	1496		ambiguous			3511.35	allD	ureidoglycolate dehydrogenase
Chromosome	589780	+	Tn5	allD	ureidoglycolate dehydrogenase	0.406596	0.984632	1024	2168	924	4776	546	1050	0.190573	unambiguous			3149.56	allD	ureidoglycolate dehydrogenase
Chromosome	590052	-	Mu	allD	ureidoglycolate dehydrogenase	0.0177419	1	641	1188	342	607	509	1724		ambiguous			1666.82	allD	ureidoglycolate dehydrogenase
Chromosome	590103	-	Mu	allD	ureidoglycolate dehydrogenase	0.334915	0.898248	334	1198	164	1160	257	1742		ambiguous			1625.96	allD	ureidoglycolate dehydrogenase
Chromosome	590167	+	Mu	allD	ureidoglycolate dehydrogenase	0.859655	0.440583	553	807	584	1253	699	1709		ambiguous			1896.85	allD	ureidoglycolate dehydrogenase
Chromosome	590292	+	Mu	allD	ureidoglycolate dehydrogenase	-0.837489	0.380199	820	1809	398	742	431	960	-1.83953	unambiguous			1678.63	allD	ureidoglycolate dehydrogenase
Chromosome	590540	-	Tn5	Intergenic: allD-fdrA		0.577466	0.780311	850	594	1105	1146	738	722	0.169843	unambiguous			1733.5	Intergenic: allD-fdrA
Chromosome	591250	+	Tn5	fdrA	FdrA protein	0.592361	0.689804	267	1130	284	1422	408	1510	1.89148	unambiguous			1690.11	fdrA	FdrA protein
Chromosome	591744	-	Mu	fdrA	FdrA protein	0.216026	0.937026	343	844	241	845	237	1049	0.667064	unambiguous			1188.44	fdrA	FdrA protein
Chromosome	592739	+	Tn5	ylbE	conserved hypothetical protein	0.229295	0.926606	914	888	624	864	941	1204	2.32602	unambiguous			1815.83	ylbE	conserved hypothetical protein
Chromosome	593167	+	Mu	ylbE	conserved hypothetical protein	0.573914	0.702809	333	1124	477	1333	643	1279		missed			1745.88	ylbE	conserved hypothetical protein
Chromosome	593431	+	Mu	ylbE	conserved hypothetical protein	-1.0517	0.476041	535	1267	276	761	86	375	0.191728	unambiguous			1066.74	ylbE	conserved hypothetical protein
Chromosome	594141	+	Tn5	ylbF	conserved hypothetical protein	-0.507648	0.721149	575	968	245	729	317	577	0.628286	unambiguous			1118.87	ylbF	conserved hypothetical protein
Chromosome	594549	-	Mu	ylbF	conserved hypothetical protein	0.0847153	0.982618	805	1597	926	1598	701	1161	0.84898	unambiguous			2258.64	ylbF	conserved hypothetical protein
Chromosome	594737	-	Tn5	arcC	carbamate kinase	-0.454579	0.755203	551	1424	231	1122	240	888	0.810608	unambiguous			1463.49	arcC	carbamate kinase
Chromosome	598519	-	Mu	Intergenic: ppiB-cysS		-2.91103	2.4665e-07	1196	991	245	93	102	61	-3.11999	unambiguous			834.134	Intergenic: ppiB-cysS
Chromosome	600161	+	Mu	SL1344_0531	hypothetical exported outer membrane protein	-0.89755	0.312357	1624	2217	739	1138	800	872	-0.923551	unambiguous			2399.69	SL1344_0531	hypothetical exported outer membrane protein
Chromosome	600732	-	Tn5	SL1344_0531	hypothetical exported outer membrane protein	-0.841301	0.566088	1143	2827	267	1033	875	1634	-1.0981	unambiguous			2531.34	SL1344_0531	hypothetical exported outer membrane protein
Chromosome	603205	+	Tn5	Intergenic: folD-fimA		0.468658	0.780227	983	869	1280	1287	1100	746	1.37971	unambiguous			2102.31	Intergenic: folD-fimA
Chromosome	603249	-	Tn5	Intergenic: folD-fimA		-0.52678	0.710647	796	502	371	481	432	267	-0.637675	unambiguous			933.97	Intergenic: folD-fimA
Chromosome	605066	+	Tn5	fimC	fimbrial chaperone protein	0.447873	0.787583	740	1932	685	2702	704	2183	1.1416	unambiguous			3001.27	fimC	fimbrial chaperone protein
Chromosome	606331	+	Mu	fimD	outer membrane usher protein FimD precursor	-1.50219	0.0254266	616	1621	195	482	147	535	0.465697	unambiguous			1149.85	fimD	outer membrane usher protein FimD precursor
Chromosome	606419	+	Mu	fimD	outer membrane usher protein FimD precursor	0.597533	0.693887	372	735	471	1026	277	1109	0.135775	unambiguous			1342.87	fimD	outer membrane usher protein FimD precursor
Chromosome	606472	+	Tn5	fimD	outer membrane usher protein FimD precursor	-0.376894	0.810684	670	2074	449	1717	391	1082	-0.34318	unambiguous			2100.08	fimD	outer membrane usher protein FimD precursor
Chromosome	608075	-	Tn5	fimD	outer membrane usher protein FimD precursor	0.56513	0.862814	543	919	326	1041	864	1488	1.03535	unambiguous			1743.91	fimD	outer membrane usher protein FimD precursor
Chromosome	608219	-	Mu	fimH	FimH protein precursor	1.00341	0.815259	643	1026	828	1049	1513	2361	1.83161	unambiguous			2519.03	fimH	FimH protein precursor
Chromosome	608556	+	Tn5	fimH	FimH protein precursor	0.0303596	1	1107	2108	1086	2245	1220	1103	0.975933	unambiguous			2947.16	fimH	FimH protein precursor
Chromosome	608678	-	Mu	fimH	FimH protein precursor	0.208351	0.970991	544	1134	454	734	633	1512	0.893279	unambiguous			1673.8	fimH	FimH protein precursor
Chromosome	609255	+	Mu	fimF	hypothetical fimbrial protein in fimZ 5' region	1.25708	0.165783	267	539	368	1255	189	1503	1.0397	unambiguous			1403.67	fimF	hypothetical fimbrial protein in fimZ 5' region
Chromosome	609284	-	Tn5	fimF	hypothetical fimbrial protein in fimZ 5' region	0.372617	0.850242	422	1319	331	1595	480	1473	1.65093	unambiguous			1882.81	fimF	hypothetical fimbrial protein in fimZ 5' region
Chromosome	609598	+	Tn5	fimF	hypothetical fimbrial protein in fimZ 5' region	-0.368907	0.816501	886	2063	360	1187	882	1498	-0.0116096	unambiguous			2264.57	fimF	hypothetical fimbrial protein in fimZ 5' region
Chromosome	609669	-	Tn5	fimF	hypothetical fimbrial protein in fimZ 5' region	0.104229	0.974659	1186	1252	688	1146	1418	1255	1.20751	unambiguous			2313.71	fimF	hypothetical fimbrial protein in fimZ 5' region
Chromosome	609890	-	Tn5	fimZ	probable transcriptional regulator (FimXZ protein)	0.475096	0.875485	1913	5344	1976	8906	1713	4780		ambiguous			8264.91	fimZ	probable transcriptional regulator (FimXZ protein)
Chromosome	609954	+	Tn5	fimZ	probable transcriptional regulator (FimXZ protein)	1.34507	0.0886141	1260	1604	3653	3168	3938	1766	1.26146	unambiguous			5247.15	fimZ	probable transcriptional regulator (FimXZ protein)
Chromosome	610066	+	Mu	fimZ	probable transcriptional regulator (FimXZ protein)	1.89137	0.891692	871	931	1455	636	6322	3066		ambiguous			4571.3	fimZ	probable transcriptional regulator (FimXZ protein)
Chromosome	610163	-	Tn5	fimZ	probable transcriptional regulator (FimXZ protein)	0.0283865	1	251	1700	225	1879	249	1074	-0.627965	unambiguous			1786.82	fimZ	probable transcriptional regulator (FimXZ protein)
Chromosome	610233	-	Tn5	fimZ	probable transcriptional regulator (FimXZ protein)	1.54934	0.0436035	525	554	1171	1294	1698	1270		ambiguous			2228.08	fimZ	probable transcriptional regulator (FimXZ protein)
Chromosome	610235	-	Tn5	fimZ	probable transcriptional regulator (FimXZ protein)	0.0954659	0.979112	1040	575	906	802	771	492		ambiguous			1526.33	fimZ	probable transcriptional regulator (FimXZ protein)
Chromosome	610249	+	Tn5	fimZ	probable transcriptional regulator (FimXZ protein)	0.376518	0.864366	611	768	971	876	891	345	0.433997	unambiguous			1494.24	fimZ	probable transcriptional regulator (FimXZ protein)
Chromosome	610252	-	Tn5	fimZ	probable transcriptional regulator (FimXZ protein)	-0.475521	0.794572	30	474	15	325	49	235		ambiguous			370.275	fimZ	probable transcriptional regulator (FimXZ protein)
Chromosome	611051	-	Tn5	fimY	fimbriae Y protein	0.272733	0.905721	1583	1566	1567	1435	2363	1180	0.431569	unambiguous			3241.17	fimY	fimbriae Y protein
Chromosome	611153	-	Mu	fimY	fimbriae Y protein	-0.138387	0.950197	1041	957	622	667	729	1104		missed			1695.82	fimY	fimbriae Y protein
Chromosome	611344	-	Mu	fimY	fimbriae Y protein	0.792411	0.500783	776	679	1214	1131	852	1141	-0.440131	unambiguous			1956.9	fimY	fimbriae Y protein
Chromosome	611403	-	Tn5	fimY	fimbriae Y protein	0.52573	0.953903	292	948	442	1782	215	638	0.220763	unambiguous			1449.32	fimY	fimbriae Y protein
Chromosome	612207	-	Tn5	fimW	fimbriae w protein	0.284846	0.902799	715	874	760	1126	758	689	-0.11186	unambiguous			1645.26	fimW	fimbriae w protein
Chromosome	613378	-	Mu	SL1344_0546	transposase (pseudogene)	0.274481	0.90633	718	1566	794	1684	785	1492	1.45169	unambiguous			2352.86	SL1344_0546	transposase (pseudogene)
Chromosome	613509	+	Tn5	SL1344_0546	transposase (pseudogene)	-0.750796	0.452595	992	2618	375	1191	698	1426	0.154049	unambiguous			2380.4	SL1344_0546	transposase (pseudogene)
Chromosome	613802	+	Tn5	Intergenic: SL1344_0546-SL1344_0547		-0.0263905	0.989936	1076	870	803	667	1195	622	1.11701	unambiguous			1737.68	Intergenic: SL1344_0546-SL1344_0547
Chromosome	614171	-	Tn5	Intergenic: SL1344_0546-SL1344_0547		0.900745	0.647189	1185	1632	1147	2369	2488	3040	0.380516	unambiguous			4017.98	Intergenic: SL1344_0546-SL1344_0547
Chromosome	615013	+	Tn5	SL1344_0547	hypothetical membrane protein	0.15432	0.962661	943	515	537	662	956	636	-0.14879	unambiguous			1417.04	SL1344_0547	hypothetical membrane protein
Chromosome	615040	+	Mu	SL1344_0547	hypothetical membrane protein	0.130866	0.964553	1357	2684	1795	2499	1503	1821	1.63076	unambiguous			3883.76	SL1344_0547	hypothetical membrane protein
Chromosome	615044	-	Tn5	SL1344_0547	hypothetical membrane protein	-0.110231	0.969144	1073	990	506	695	1205	880	-2.78134	unambiguous			1773.25	SL1344_0547	hypothetical membrane protein
Chromosome	616156	-	Tn5	gtrBa	bactoprenol glucosyl transferase	1.76202	0.425639	408	410	946	786	1977	1061		missed			1918.28	gtrBa	bactoprenol glucosyl transferase
Chromosome	616542	-	Mu	gtrBa	bactoprenol glucosyl transferase	-0.418991	0.786985	560	1121	322	657	206	978	-0.0216867	unambiguous			1264.1	gtrBa	bactoprenol glucosyl transferase
Chromosome	616760	-	Mu	gtrBa	bactoprenol glucosyl transferase	0.514861	0.737008	1323	1263	1498	1700	1059	2102	1.7043	unambiguous			3005.7	gtrBa	bactoprenol glucosyl transferase
Chromosome	616774	-	Tn5	gtrBa	bactoprenol glucosyl transferase	0.0271226	1	858	1102	624	1090	899	824		ambiguous			1794.01	gtrBa	bactoprenol glucosyl transferase
Chromosome	616929	+	Tn5	gtrAa	bactoprenol-linked glucose translocase	-0.0911554	0.969921	205	818	99	768	143	643	0.993084	unambiguous			886.919	gtrAa	bactoprenol-linked glucose translocase
Chromosome	617025	-	Mu	gtrAa	bactoprenol-linked glucose translocase	0.442562	0.789573	1520	1402	1761	1815	1550	1709	0.879251	unambiguous			3273.26	gtrAa	bactoprenol-linked glucose translocase
Chromosome	617026	+	Mu	gtrAa	bactoprenol-linked glucose translocase	-1.06982	0.18076	617	2517	306	936	189	1138	-1.49873	unambiguous			1843.89	gtrAa	bactoprenol-linked glucose translocase
Chromosome	617459	+	Tn5	Intergenic: gtrAa-SL1344_0550		0.38395	0.831611	1245	2605	1009	2776	2070	2787	1.64516	unambiguous			4187.29	Intergenic: gtrAa-SL1344_0550
Chromosome	617667	+	Tn5	Intergenic: gtrAa-SL1344_0550		0.413571	0.814286	999	1443	1054	1795	1355	1394	0.499127	unambiguous			2695.77	Intergenic: gtrAa-SL1344_0550
Chromosome	617809	-	Tn5	Intergenic: gtrAa-SL1344_0550		-0.533233	0.674943	995	2993	635	1963	626	1520		ambiguous			2862.1	Intergenic: gtrAa-SL1344_0550
Chromosome	617878	-	Tn5	Intergenic: gtrAa-SL1344_0550		0.982547	0.717321	1549	543	1769	822	3374	1142	0.757941	unambiguous			3121.19	Intergenic: gtrAa-SL1344_0550
Chromosome	617894	+	Tn5	Intergenic: gtrAa-SL1344_0550		0.187133	0.943307	1565	2627	1414	3080	1903	1819		missed			4138.89	Intergenic: gtrAa-SL1344_0550
Chromosome	618209	-	Tn5	SL1344_0550	Two component regulator sensor kinase (fragment)	1.02925	0.288218	646	1261	616	2296	1113	2670	2.71965	unambiguous			2919.89	SL1344_0550	Two component regulator sensor kinase (fragment)
Chromosome	618961	-	Tn5	ykgD	hypothetical araC-family transcriptional regulator	-0.288248	0.877203	88	1536	15	1323	21	931	-0.56496	unambiguous			1290.66	ykgD	hypothetical araC-family transcriptional regulator
Chromosome	620598	+	Tn5	ykgC	probable pyridine nucleotide-disulfide oxidoreductase	-0.165993	0.940219	481	1289	157	918	318	1320		missed			1483.94	ykgC	probable pyridine nucleotide-disulfide oxidoreductase
Chromosome	620633	+	Mu	ykgC	probable pyridine nucleotide-disulfide oxidoreductase	0.643114	0.647282	395	983	664	1121	534	1384	0.417758	unambiguous			1711.95	ykgC	probable pyridine nucleotide-disulfide oxidoreductase
Chromosome	620985	-	Tn5	ykgC	probable pyridine nucleotide-disulfide oxidoreductase	-0.111943	0.962705	713	486	319	587	378	625	-0.346644	unambiguous			1029.8	ykgC	probable pyridine nucleotide-disulfide oxidoreductase
Chromosome	621676	+	Tn5	ykgB	hypothetical membrane protein	0.63874	0.656011	662	516	727	656	1049	723	1.93451	unambiguous			1460.12	ykgB	hypothetical membrane protein
Chromosome	621886	-	Tn5	ykgB	hypothetical membrane protein	-0.0849466	0.970303	2199	1598	1910	1779	1493	983	0.208341	unambiguous			3301.18	ykgB	hypothetical membrane protein
Chromosome	623232	-	Mu	SL1344_0555	conserved hypothetical protein	-1.16796	0.132572	573	1825	291	538	239	768	0.424001	unambiguous			1365.59	SL1344_0555	conserved hypothetical protein
Chromosome	623517	+	Mu	Intergenic: SL1344_0555-pheP		0.282514	0.900696	883	1513	1107	1504	1161	1244	0.1954	unambiguous			2477.99	Intergenic: SL1344_0555-pheP
Chromosome	623648	+	Tn5	Intergenic: SL1344_0555-pheP		0.622143	0.646053	835	2439	883	3009	1796	2981	1.39894	unambiguous			4022.97	Intergenic: SL1344_0555-pheP
Chromosome	623780	+	Tn5	pheP	phenylalanine-specific permease	0.823533	0.810405	161	4	163	14	313	12	2.75079	unambiguous			225.671	pheP	phenylalanine-specific permease
Chromosome	623825	-	Tn5	pheP	phenylalanine-specific permease	-0.0110354	0.996661	434	2009	249	2237	407	1282	0.295994	unambiguous			2196.95	pheP	phenylalanine-specific permease
Chromosome	624218	+	Mu	pheP	phenylalanine-specific permease	-0.764015	0.47124	556	1313	253	836	193	613		ambiguous			1226.3	pheP	phenylalanine-specific permease
Chromosome	624276	+	Mu	pheP	phenylalanine-specific permease	0.312772	0.890612	628	599	479	722	753	668	1.00445	unambiguous			1288.05	pheP	phenylalanine-specific permease
Chromosome	624472	-	Mu	pheP	phenylalanine-specific permease	-0.020553	0.991491	1354	1663	884	1875	846	1515	-0.21742	unambiguous			2701.27	pheP	phenylalanine-specific permease
Chromosome	624805	+	Tn5	pheP	phenylalanine-specific permease	-0.874437	0.33954	668	2645	176	1387	218	1329	-0.690659	unambiguous			2087.12	pheP	phenylalanine-specific permease
Chromosome	625973	-	Tn5	ybdG	hypothetical membrane protein	-0.273416	0.917599	1246	2199	773	2381	740	1016	0.390665	unambiguous			2755.46	ybdG	hypothetical membrane protein
Chromosome	626066	+	Tn5	ybdG	hypothetical membrane protein	-0.372187	0.812661	897	1882	451	1542	567	1136	0.212475	unambiguous			2131.09	ybdG	hypothetical membrane protein
Chromosome	626075	+	Mu	ybdG	hypothetical membrane protein	0.472467	0.785468	1132	1429	1996	1626	1160	1337	1.33702	unambiguous			2912.79	ybdG	hypothetical membrane protein
Chromosome	626505	+	Tn5	Intergenic: ybdG-apeE		-0.259473	0.88913	1329	2274	971	1924	1131	1156	-0.209528	unambiguous			2899.28	Intergenic: ybdG-apeE
Chromosome	627246	-	Mu	apeE	outer membrane esterase	0.255042	0.962099	218	807	156	605	163	1179	0.709909	unambiguous			1045.91	apeE	outer membrane esterase
Chromosome	627728	+	Mu	apeE	outer membrane esterase	1.45877	0.285107	332	412	921	1209	492	900	1.64677	unambiguous			1456.48	apeE	outer membrane esterase
Chromosome	628671	+	Tn5	Intergenic: apeE-SL1344_0559		0.285803	0.905379	621	733	535	936	659	711	1.70765	unambiguous			1402.6	Intergenic: apeE-SL1344_0559
Chromosome	629078	-	Mu	SL1344_0559	sigma 54-associated DNA-binding protein	0.484145	0.900585	511	1325	703	2141	434	1146	1.21495	unambiguous			2100.67	SL1344_0559	sigma 54-associated DNA-binding protein
Chromosome	629339	-	Mu	SL1344_0559	sigma 54-associated DNA-binding protein	0.0244555	1	630	1563	181	953	547	2152	1.5063	unambiguous			2004.79	SL1344_0559	sigma 54-associated DNA-binding protein
Chromosome	629654	-	Mu	SL1344_0559	sigma 54-associated DNA-binding protein	1.97218	0.675979	320	932	1570	4394	903	1599	0.735485	unambiguous			3337.31	SL1344_0559	sigma 54-associated DNA-binding protein
Chromosome	630095	-	Tn5	SL1344_0559	sigma 54-associated DNA-binding protein	-0.265339	0.888506	970	1215	627	863	1069	569	-1.00347	unambiguous			1753.77	SL1344_0559	sigma 54-associated DNA-binding protein
Chromosome	630144	+	Tn5	SL1344_0559	sigma 54-associated DNA-binding protein	0.962923	0.339604	765	1155	931	2333	1121	2056	1.73454	unambiguous			2833.69	SL1344_0559	sigma 54-associated DNA-binding protein
Chromosome	630327	+	Mu	SL1344_0559	sigma 54-associated DNA-binding protein	-1.30311	0.0857282	619	1110	267	362	181	396	-0.192938	unambiguous			943.15	SL1344_0559	sigma 54-associated DNA-binding protein
Chromosome	630518	-	Mu	SL1344_0559	sigma 54-associated DNA-binding protein	-0.0213046	0.990413	205	1533	161	867	125	1791	0.197874	unambiguous			1555.58	SL1344_0559	sigma 54-associated DNA-binding protein
Chromosome	630567	+	Mu	SL1344_0559	sigma 54-associated DNA-binding protein	0.0492645	0.996725	511	851	553	471	548	852	0.599919	unambiguous			1259.59	SL1344_0559	sigma 54-associated DNA-binding protein
Chromosome	631346	-	Tn5	SL1344_0559	sigma 54-associated DNA-binding protein	0.741842	0.547643	825	851	1013	1199	1502	1108	1.33183	unambiguous			2193.88	SL1344_0559	sigma 54-associated DNA-binding protein
Chromosome	631763	+	Tn5	SL1344_0560	similar to a hypothetical phospohtase isomerase	-0.400515	0.785611	1657	2828	821	1912	1246	1867		missed			3398.74	SL1344_0560	similar to a hypothetical phospohtase isomerase
Chromosome	631782	-	Tn5	SL1344_0560	similar to a hypothetical phospohtase isomerase	-0.505093	0.942266	9	15	0	0	14	15		missed			17.4211	SL1344_0560	similar to a hypothetical phospohtase isomerase
Chromosome	631795	+	Mu	SL1344_0560	similar to a hypothetical phospohtase isomerase	0.612801	0.663062	544	1398	707	1601	818	1983	0.0720778	unambiguous			2374.63	SL1344_0560	similar to a hypothetical phospohtase isomerase
Chromosome	631986	+	Tn5	SL1344_0560	similar to a hypothetical phospohtase isomerase	0.0419732	0.998377	1190	1703	795	1822	1216	1293	0.419364	unambiguous			2666.37	SL1344_0560	similar to a hypothetical phospohtase isomerase
Chromosome	632013	-	Tn5	SL1344_0560	similar to a hypothetical phospohtase isomerase	-0.018352	0.992063	308	729	254	763	228	518	0.190811	unambiguous			929.419	SL1344_0560	similar to a hypothetical phospohtase isomerase
Chromosome	632694	+	Tn5	Intergenic: SL1344_0560-SL1344_0561		0.307328	0.883164	965	1987	821	1997	1363	2103	1.73957	unambiguous			3090.55	Intergenic: SL1344_0560-SL1344_0561
Chromosome	632815	-	Tn5	SL1344_0561	Putative GTP Binding protein	-0.214817	0.914334	1907	1027	1284	938	1531	598		missed			2407.38	SL1344_0561	Putative GTP Binding protein
Chromosome	632972	-	Tn5	SL1344_0561	Putative GTP Binding protein	0.629828	0.662304	566	657	646	1016	864	731	0.832348	unambiguous			1508.84	SL1344_0561	Putative GTP Binding protein
Chromosome	633700	-	Mu	SL1344_0561	Putative GTP Binding protein	-0.5159	0.728681	350	713	151	579	145	405	0.0798056	unambiguous			768.243	SL1344_0561	Putative GTP Binding protein
Chromosome	634157	-	Mu	manZ	mannose specific permease	0.585299	0.688236	340	1424	370	1959	384	1842	-0.0766298	unambiguous			2126.28	manZ	mannose specific permease
Chromosome	636263	-	Mu	SL1344_0565	hypothetical protein	0.8798	0.444386	348	561	277	1085	265	1251	1.73144	unambiguous			1281.8	SL1344_0565	hypothetical protein
Chromosome	636588	+	Tn5	nfnB	oxygen-insensitive NAD(P)H nitroreductase	0.0680016	0.989652	523	1336	290	1727	280	1059	0.209371	unambiguous			1734.37	nfnB	oxygen-insensitive NAD(P)H nitroreductase
Chromosome	637069	-	Mu	nfnB	oxygen-insensitive NAD(P)H nitroreductase	0.298537	0.951902	1129	1675	1617	2227	754	1343		missed			2922.91	nfnB	oxygen-insensitive NAD(P)H nitroreductase
Chromosome	637293	-	Tn5	ybdF	conserved hypothetical protein	-0.1661	0.940219	355	1079	258	780	359	802		ambiguous			1202.18	ybdF	conserved hypothetical protein
Chromosome	637323	-	Tn5	ybdF	conserved hypothetical protein	0.314106	0.88173	737	1211	679	1433	944	1112		ambiguous			2046.27	ybdF	conserved hypothetical protein
Chromosome	637823	+	Mu	ramR	Regulation of MDR efflux	-2.2594	0.00731788	101	482	19	150	0	41		missed			249.026	ramR	Regulation of MDR efflux
Chromosome	638217	+	Mu	Intergenic: ramR-ramA		-0.682995	0.601	849	89	497	83	321	105		missed			634.672	Intergenic: ramR-ramA
Chromosome	638803	+	Mu	ramA	transcriptional activator RamA	-0.0808008	0.971824	775	150	577	296	301	332	-0.612638	unambiguous			805.724	ramA	transcriptional activator RamA
Chromosome	639011	+	Mu	ybdJ	hypothetical membrane protein	0.203752	0.939211	388	1698	406	1889	303	1538	0.465382	unambiguous			2076.15	ybdJ	hypothetical membrane protein
Chromosome	639467	-	Mu	ybdK	conserved hypothetical protein	0.604131	0.684473	880	345	982	549	874	799	1.42814	unambiguous			1491.14	ybdK	conserved hypothetical protein
Chromosome	640815	+	Mu	entD	enterobactin synthetase component D	-0.240834	0.903743	564	1474	324	1013	317	1313	1.22408	unambiguous			1653.29	entD	enterobactin synthetase component D
Chromosome	641598	-	Mu	fepA	ferrienterobactin receptor precursor	-0.420013	0.785235	507	1367	326	817	166	1101		missed			1408.63	fepA	ferrienterobactin receptor precursor
Chromosome	642038	-	Mu	fepA	ferrienterobactin receptor precursor	-0.460956	0.7456	852	1726	596	1133	317	1178	0.016584	unambiguous			1905.32	fepA	ferrienterobactin receptor precursor
Chromosome	644104	+	Mu	fes	enterochelin esterase	-0.497315	0.74284	200	856	69	515	120	583	0.0808572	unambiguous			768.954	fes	enterochelin esterase
Chromosome	644724	-	Mu	Intergenic: fes-ybdZ		-0.978544	0.263383	868	1647	483	830	222	663	-0.66963	unambiguous			1526.85	Intergenic: fes-ybdZ
Chromosome	645358	-	Mu	entF	enterobactin synthetase component F	-0.261706	0.891692	376	1336	187	835	188	1246		missed			1376.29	entF	enterobactin synthetase component F
Chromosome	646474	+	Mu	entF	enterobactin synthetase component F	-0.245658	0.906369	3	1270	0	961	0	887	0.00304868	unambiguous			1030.53	entF	enterobactin synthetase component F
Chromosome	647551	+	Tn5	entF	enterobactin synthetase component F	0.254098	0.979456	958	1565	358	1219	1153	2441	0.0842599	unambiguous			2573.27	entF	enterobactin synthetase component F
Chromosome	648560	+	Mu	entF	enterobactin synthetase component F	0.14199	0.965454	708	884	411	805	594	1211	1.39233	unambiguous			1538.19	entF	enterobactin synthetase component F
Chromosome	648711	+	Tn5	entF	enterobactin synthetase component F	0.202325	0.939442	646	1374	399	1511	578	1511	0.30725	unambiguous			2009.08	entF	enterobactin synthetase component F
Chromosome	649328	-	Tn5	fepE	responsible for the production of very long (VL) modal length LPS Oag	0.902687	0.505238	299	1136	309	2441	368	1502	2.83104	unambiguous			2048.96	fepE	responsible for the production of very long (VL) modal length LPS Oag
Chromosome	649329	+	Tn5	fepE	responsible for the production of very long (VL) modal length LPS Oag	-0.284617	0.87316	951	1497	535	1114	651	1158	1.70588	unambiguous			1948.58	fepE	responsible for the production of very long (VL) modal length LPS Oag
Chromosome	649494	+	Tn5	fepE	responsible for the production of very long (VL) modal length LPS Oag	-0.0160592	0.992622	833	1366	492	1318	847	1085	0.131598	unambiguous			1972.95	fepE	responsible for the production of very long (VL) modal length LPS Oag
Chromosome	650005	-	Tn5	fepE	responsible for the production of very long (VL) modal length LPS Oag	-1.09628	0.216191	653	657	268	339	213	235	-1.61781	unambiguous			2280.82	fepE	responsible for the production of very long (VL) modal length LPS Oag
Chromosome	650005	+	Mu	fepE	responsible for the production of very long (VL) modal length LPS Oag	0.0330452	1	374	2111	209	2037	281	1849	1.05078	unambiguous			763.904	fepE	responsible for the production of very long (VL) modal length LPS Oag
Chromosome	650145	-	Mu	fepE	responsible for the production of very long (VL) modal length LPS Oag	-0.50212	0.718037	830	1071	449	579	546	735	-0.773763	unambiguous			1381.56	fepE	responsible for the production of very long (VL) modal length LPS Oag
Chromosome	650201	+	Tn5	fepE	responsible for the production of very long (VL) modal length LPS Oag	0.586461	0.683203	871	1304	841	2060	1302	1418	0.665325	unambiguous			2623.28	fepE	responsible for the production of very long (VL) modal length LPS Oag
Chromosome	651441	-	Mu	fepG	ferric enterobactin transport protein FepG	-2.36649	0.000148914	191	1155	21	320	11	98	-0.549536	unambiguous			562.819	fepG	ferric enterobactin transport protein FepG
Chromosome	651595	+	Mu	fepG	ferric enterobactin transport protein FepG	-1.14553	0.155036	851	1134	386	368	404	386	0.9944	unambiguous			1138.74	fepG	ferric enterobactin transport protein FepG
Chromosome	653129	-	Mu	Intergenic: fepD-ybdA		0.74844	0.583654	263	462	375	807	261	654	0.775381	unambiguous			952.371	Intergenic: fepD-ybdA
Chromosome	654224	-	Tn5	ybdA	hypothetical membrane protein p43	0.964626	0.85533	862	895	750	1080	2092	1971	1.31111	unambiguous			2595.56	ybdA	hypothetical membrane protein p43
Chromosome	656647	-	Mu	entC	isochorismate synthase EntC	-0.447509	0.764017	553	1189	314	735	221	928	-0.875281	unambiguous			1294.6	entC	isochorismate synthase EntC
Chromosome	656789	-	Mu	entC	isochorismate synthase EntC	-0.487853	0.723858	809	1628	547	719	567	1156		missed			1781.41	entC	isochorismate synthase EntC
Chromosome	657455	-	Mu	entE	2,3-dihydroxybenzoate-AMP ligase	0.018278	1	4	1121	8	1011	9	933	0.120247	unambiguous			1025.5	entE	2,3-dihydroxybenzoate-AMP ligase
Chromosome	657991	-	Tn5	entE	2,3-dihydroxybenzoate-AMP ligase	1.01218	0.695413	430	688	496	930	1161	1290	1.72839	unambiguous			1695.64	entE	2,3-dihydroxybenzoate-AMP ligase
Chromosome	658167	+	Mu	entE	2,3-dihydroxybenzoate-AMP ligase	0.253096	0.917196	678	1047	626	1162	774	976	0.834451	unambiguous			1758.51	entE	2,3-dihydroxybenzoate-AMP ligase
Chromosome	658337	-	Mu	entE	2,3-dihydroxybenzoate-AMP ligase	-0.489885	0.724307	832	1370	578	711	393	1016	0.351428	unambiguous			1608.3	entE	2,3-dihydroxybenzoate-AMP ligase
Chromosome	658469	+	Mu	entE	2,3-dihydroxybenzoate-AMP ligase	-1.25711	0.22319	533	20	154	22	204	18	-0.120003	unambiguous			306.031	entE	2,3-dihydroxybenzoate-AMP ligase
Chromosome	659299	+	Mu	entB	isochorismatase	-0.639918	0.636739	303	648	117	367	170	396		missed			654.287	entB	isochorismatase
Chromosome	660193	-	Mu	ybdB	conserved hypothetical protein	-0.131246	0.953084	1745	2584	1521	2154	756	2373	0.318127	unambiguous			3686.04	ybdB	conserved hypothetical protein
Chromosome	660307	-	Tn5	ybdB	conserved hypothetical protein	-0.21717	0.917113	471	1256	217	1246	301	794	0.946927	unambiguous			1415.56	ybdB	conserved hypothetical protein
Chromosome	661827	+	Mu	cstAa	carbon starvation protein A	0.192673	0.944195	624	1234	520	974	473	1685	0.183586	unambiguous			1839.37	cstAa	carbon starvation protein A
Chromosome	661955	-	Mu	cstAa	carbon starvation protein A	0.169462	0.953296	1570	713	1535	878	1101	906	-1.19674	unambiguous			2235.01	cstAa	carbon starvation protein A
Chromosome	662388	+	Mu	cstAa	carbon starvation protein A	-0.256407	0.920525	78	944	31	505	85	850		missed			823.483	cstAa	carbon starvation protein A
Chromosome	663277	-	Mu	ybdH	hypothetical oxidoreductase	0.140979	0.964099	703	789	629	1043	320	841	1.2308	unambiguous			1440.87	ybdH	hypothetical oxidoreductase
Chromosome	663987	+	Mu	ybdH	hypothetical oxidoreductase	0.752925	0.568686	223	648	264	1141	198	924	0.951437	unambiguous			1146.9	ybdH	hypothetical oxidoreductase
Chromosome	664638	+	Mu	ybdL	hypothetical aminotransferase	-0.532155	0.699654	553	1062	277	692	276	677		ambiguous			1159.55	ybdL	hypothetical aminotransferase
Chromosome	664849	+	Mu	ybdL	hypothetical aminotransferase	-0.125855	0.958254	622	1051	564	813	360	902		ambiguous			1427.96	ybdL	hypothetical aminotransferase
Chromosome	664855	+	Mu	ybdL	hypothetical aminotransferase	-0.534757	0.80611	650	990	290	374	373	909		ambiguous			1176.27	ybdL	hypothetical aminotransferase
Chromosome	664894	+	Mu	ybdL	hypothetical aminotransferase	0.298083	0.934797	525	632	423	503	593	927		ambiguous			1205.79	ybdL	hypothetical aminotransferase
Chromosome	665265	-	Mu	ybdL	hypothetical aminotransferase	-0.31636	0.863348	854	1104	493	563	552	1096	1.04509	unambiguous			1537.46	ybdL	hypothetical aminotransferase
Chromosome	666383	+	Mu	ybdN	conserved hypothetical protein	-0.0966661	0.964553	1295	1355	663	1056	1144	1399	0.867068	unambiguous			2291.78	ybdN	conserved hypothetical protein
Chromosome	666428	-	Tn5	ybdN	conserved hypothetical protein	0.211056	0.93401	749	2272	752	2266	979	2021	1.0639	unambiguous			3017.38	ybdN	conserved hypothetical protein
Chromosome	667712	+	Tn5	ybdO	hypothetical lysR-family transcriptional regulator	0.175577	0.95747	557	373	366	454	394	593	0.86878	unambiguous			913.128	ybdO	hypothetical lysR-family transcriptional regulator
Chromosome	667887	-	Mu	ybdO	hypothetical lysR-family transcriptional regulator	1.3037	0.545022	708	537	1967	1371	1297	659	1.3529	unambiguous			2227.1	ybdO	hypothetical lysR-family transcriptional regulator
Chromosome	668112	-	Tn5	ybdO	hypothetical lysR-family transcriptional regulator	0.936299	0.663576	2	239	1	302	5	485	0.514511	unambiguous			350.511	ybdO	hypothetical lysR-family transcriptional regulator
Chromosome	668721	+	Mu	Intergenic: ybdO-dsbG		-0.335684	0.918096	1848	1285	1588	1345	685	660	-0.458106	unambiguous			2439.93	Intergenic: ybdO-dsbG
Chromosome	669363	+	Mu	dsbG	thiol:disulfide interchange protein DsbG precursor	0.442637	0.88791	587	812	861	1187	464	763	1.54635	unambiguous			1567.23	dsbG	thiol:disulfide interchange protein DsbG precursor
Chromosome	670012	+	Mu	ahpC	alkyl hydroperoxide reductase c22 protein	-0.472039	0.843929	679	2039	637	1589	218	932	-0.240665	unambiguous			1999.69	ahpC	alkyl hydroperoxide reductase c22 protein
Chromosome	670089	-	Mu	ahpC	alkyl hydroperoxide reductase c22 protein	-0.130365	0.955832	550	1163	574	1022	298	801	-0.896239	unambiguous			1459.15	ahpC	alkyl hydroperoxide reductase c22 protein
Chromosome	671737	-	Mu	ahpF	alkyl hydroperoxide reductase F52A protein (subunit F)	0.18048	0.949308	760	1130	664	1180	602	1240	0.396499	unambiguous			1860.09	ahpF	alkyl hydroperoxide reductase F52A protein (subunit F)
Chromosome	672932	+	Tn5	SL1344_0598	conserved hypothetical protein	0.00671027	1	1171	967	848	787	1507	553		ambiguous			1938.49	SL1344_0598	conserved hypothetical protein
Chromosome	672960	+	Tn5	SL1344_0598	conserved hypothetical protein	0.0455066	0.997035	1197	723	1222	616	1221	352		ambiguous			1772.51	SL1344_0598	conserved hypothetical protein
Chromosome	673037	+	Tn5	SL1344_0598	conserved hypothetical protein	1.44137	0.0754804	979	9	2070	12	2520	14		ambiguous			1914.53	SL1344_0598	conserved hypothetical protein
Chromosome	674927	-	Tn5	SL1344_0599	molybdopterin-containing oxidoreductase catalytic subunit	0.74031	0.528322	1376	1653	1564	2365	2574	2202	0.641839	unambiguous			3961.71	SL1344_0599	molybdopterin-containing oxidoreductase catalytic subunit
Chromosome	674993	-	Mu	SL1344_0599	molybdopterin-containing oxidoreductase catalytic subunit	2.22189	0.825652	566	853	983	1438	3392	5556	1.83046	unambiguous			4416.44	SL1344_0599	molybdopterin-containing oxidoreductase catalytic subunit
Chromosome	675760	+	Mu	SL1344_0600	molybdopterin-containing oxidoreductase iron-sulfur subunit	-0.516851	0.703976	433	1681	411	1058	205	870	-0.402298	unambiguous			1527.23	SL1344_0600	molybdopterin-containing oxidoreductase iron-sulfur subunit
Chromosome	678343	-	Mu	ybdR	hypothetical zinc-dependant alcohol dehydrogenase	0.0686718	0.995996	509	1263	612	1393	360	836	0.579075	unambiguous			1653.72	ybdR	hypothetical zinc-dependant alcohol dehydrogenase
Chromosome	678432	-	Mu	ybdR	hypothetical zinc-dependant alcohol dehydrogenase	0.919331	0.450542	88	450	145	870	91	646	0.514957	unambiguous			775.214	ybdR	hypothetical zinc-dependant alcohol dehydrogenase
Chromosome	679452	+	Mu	Intergenic: sRNA10-rna		0.398319	0.822662	772	2391	809	2193	1105	3063	2.15998	unambiguous			3465	Intergenic: sRNA10-rna
Chromosome	680039	+	Tn5	rna	ribonuclease I precursor	-0.637677	0.601564	384	1320	69	755	191	869	0.228326	unambiguous			1173.37	rna	ribonuclease I precursor
Chromosome	680272	-	Tn5	rna	ribonuclease I precursor	-0.680727	0.581391	791	438	438	299	301	282	0.356298	unambiguous			832.295	rna	ribonuclease I precursor
Chromosome	680858	+	Mu	citT	citrate carrier	0.119398	0.971221	975	1229	798	951	978	1391	0.013975	unambiguous			2106.73	citT	citrate carrier
Chromosome	683237	-	Mu	citX	apo-citrate lyase phosphoribosyl-dephospho-coa transferase (ec 2.7.7.61) (holo-acp synthase) (holo-citrate lyase synthase) (apo-acp nucleodityltransferase)	0.758475	0.943566	285	854	339	2178	44	761	1.2928	unambiguous			1504.26	citX	apo-citrate lyase phosphoribosyl-dephospho-coa transferase (ec 2.7.7.61) (holo-acp synthase) (holo-citrate lyase synthase) (apo-acp nucleodityltransferase)
Chromosome	685083	-	Mu	citE	citrate lyase beta chain	0.743302	0.582164	691	792	1145	1378	782	970	0.817257	unambiguous			1942.75	citE	citrate lyase beta chain
Chromosome	685891	+	Mu	citD	citrate lyase acyl carrier protein	0.412183	0.948605	723	1076	979	1825	409	912	0.561395	unambiguous			1984.56	citD	citrate lyase acyl carrier protein
Chromosome	686017	+	Mu	citD	citrate lyase acyl carrier protein	0.457383	0.783305	858	1901	780	2153	753	2831	1.58436	unambiguous			3113.99	citD	citrate lyase acyl carrier protein
Chromosome	686046	+	Mu	citD	citrate lyase acyl carrier protein	-0.760922	0.741769	1192	1866	713	1472	277	648	1.58436	unambiguous			2008.76	citD	citrate lyase acyl carrier protein
Chromosome	686195	-	Mu	citC	[citrate (pro-3S)-lyase] ligase	-0.600345	0.644212	407	1194	258	747	121	692	0.212896	unambiguous			1118.7	citC	[citrate (pro-3S)-lyase] ligase
Chromosome	686364	+	Tn5	citC	[citrate (pro-3S)-lyase] ligase	-0.302516	0.862658	906	1996	616	1775	598	1063	-0.764265	unambiguous			2292.25	citC	[citrate (pro-3S)-lyase] ligase
Chromosome	686863	-	Tn5	citC	[citrate (pro-3S)-lyase] ligase	1.12034	0.239192	944	2338	1293	3875	2639	4465	0.736187	unambiguous			5288.27	citC	[citrate (pro-3S)-lyase] ligase
Chromosome	687514	-	Tn5	Intergenic: citC-citA		1.04283	0.438096	696	1248	1311	1481	2780	1316	-0.0752584	unambiguous			2999.15	Intergenic: citC-citA
Chromosome	688134	+	Mu	citA	sensor kinase DpiB	-0.388661	0.913368	1142	59	923	190	362	106	-1.48415	unambiguous			914.642	citA	sensor kinase DpiB
Chromosome	688144	-	Mu	citA	sensor kinase DpiB	1.5269	0.173602	442	864	1625	2234	863	1759	1.39804	unambiguous			2661.28	citA	sensor kinase DpiB
Chromosome	689129	+	Mu	citA	sensor kinase DpiB	-1.2469	0.448732	944	693	456	420	196	117	-1.27896	unambiguous			908.848	citA	sensor kinase DpiB
Chromosome	689541	-	Tn5	citB	transcriptional regulatory protein	-0.212084	0.917113	683	1701	191	1322	488	1539	1.2639	unambiguous			1958.44	citB	transcriptional regulatory protein
Chromosome	689978	+	Tn5	dcuC	C4-dicarboxylate anaerobic carrier	-0.84212	0.371823	719	2121	157	875	318	1374	-1.83715	unambiguous			1810.29	dcuC	C4-dicarboxylate anaerobic carrier
Chromosome	690369	-	Tn5	dcuC	C4-dicarboxylate anaerobic carrier	0.298232	0.891692	506	1533	318	2016	453	1529	0.382047	unambiguous			2125.15	dcuC	C4-dicarboxylate anaerobic carrier
Chromosome	690374	+	Mu	dcuC	C4-dicarboxylate anaerobic carrier	0.346009	0.871084	500	785	417	879	575	939	1.23416	unambiguous			1371.35	dcuC	C4-dicarboxylate anaerobic carrier
Chromosome	691014	+	Tn5	dcuC	C4-dicarboxylate anaerobic carrier	-0.0678879	0.972866	915	2379	526	2012	978	1891		ambiguous			2886.12	dcuC	C4-dicarboxylate anaerobic carrier
Chromosome	691095	+	Tn5	dcuC	C4-dicarboxylate anaerobic carrier	0.136567	0.964553	140	1688	94	1607	218	1539		ambiguous			1761.65	dcuC	C4-dicarboxylate anaerobic carrier
Chromosome	691241	+	Tn5	Intergenic: dcuC-pagP		0.902207	0.438096	371	1347	629	2622	756	1522	1.94152	unambiguous			2452.4	Intergenic: dcuC-pagP
Chromosome	695725	-	Mu	ybeF	lysR-family transcriptional regulator	1.39432	0.0831126	548	795	1435	1699	1482	1460		missed			2531.91	ybeF	lysR-family transcriptional regulator
Chromosome	695857	-	Mu	ybeF	lysR-family transcriptional regulator	1.23227	0.154947	257	1264	923	2644	493	2093	1.05926	unambiguous			2611.53	ybeF	lysR-family transcriptional regulator
Chromosome	698484	+	Mu	dacA	D-alanine carboxypeptidase	-1.32743	0.364164	411	1601	84	929	67	302	1.56343	unambiguous			1089.31	dacA	D-alanine carboxypeptidase
Chromosome	699681	-	Mu	rlpA	rare lipoprotein A precursor	0.948094	0.372337	632	490	840	981	886	1018	0.648794	unambiguous			1642.46	rlpA	rare lipoprotein A precursor
Chromosome	699816	-	Tn5	rlpA	rare lipoprotein A precursor	0.399142	0.828455	281	1671	239	1987	371	1833	0.948719	unambiguous			2139.26	rlpA	rare lipoprotein A precursor
Chromosome	705198	+	Tn5	cobD	hypothetical aminotransferase CobD	0.9516	0.342086	482	1974	459	3014	1095	3602	1.49115	unambiguous			3602.21	cobD	hypothetical aminotransferase CobD
Chromosome	712554	-	Tn5	SL1344_0638	hypothetical hydrolase C-terminus	-0.806159	0.408714	1511	1240	466	953	656	633	0.551857	unambiguous			1776.9	SL1344_0638	hypothetical hydrolase C-terminus
Chromosome	713482	+	Tn5	SL1344_0639	probable permease	-0.812221	0.414934	758	1329	331	632	604	478	0.455331	unambiguous			1345	SL1344_0639	probable permease
Chromosome	713504	-	Mu	SL1344_0639	probable permease	0.210826	0.93401	1176	2024	1405	1996	993	1981		missed			3195.81	SL1344_0639	probable permease
Chromosome	714061	+	Tn5	SL1344_0640	hypothetical sigma-54 dependent transcriptional regulator	-0.268402	0.885102	479	1740	141	1378	351	1300	0.72638	unambiguous			1778.7	SL1344_0640	hypothetical sigma-54 dependent transcriptional regulator
Chromosome	714095	-	Mu	SL1344_0640	hypothetical sigma-54 dependent transcriptional regulator	-0.65913	0.561186	736	2072	340	1027	507	1185	0.18112	unambiguous			1917.54	SL1344_0640	hypothetical sigma-54 dependent transcriptional regulator
Chromosome	714219	+	Tn5	SL1344_0640	hypothetical sigma-54 dependent transcriptional regulator	1.00302	0.363931	292	927	440	2031	356	1380	0.789357	unambiguous			1839.45	SL1344_0640	hypothetical sigma-54 dependent transcriptional regulator
Chromosome	714406	-	Tn5	SL1344_0640	hypothetical sigma-54 dependent transcriptional regulator	0.89905	0.387919	432	1794	802	2230	1607	2501		missed			3172.07	SL1344_0640	hypothetical sigma-54 dependent transcriptional regulator
Chromosome	714591	-	Tn5	SL1344_0640	hypothetical sigma-54 dependent transcriptional regulator	0.921571	0.374731	676	1105	796	1879	1488	1641	0.655314	unambiguous			2569.43	SL1344_0640	hypothetical sigma-54 dependent transcriptional regulator
Chromosome	714592	+	Tn5	SL1344_0640	hypothetical sigma-54 dependent transcriptional regulator	0.29933	0.889914	331	2309	399	2852	286	2057	0.0343069	unambiguous			2753.03	SL1344_0640	hypothetical sigma-54 dependent transcriptional regulator
Chromosome	714634	-	Tn5	SL1344_0640	hypothetical sigma-54 dependent transcriptional regulator	0.931408	0.389703	352	688	500	1445	562	908		ambiguous			1508.52	SL1344_0640	hypothetical sigma-54 dependent transcriptional regulator
Chromosome	714645	+	Tn5	SL1344_0640	hypothetical sigma-54 dependent transcriptional regulator	0.292235	0.905379	685	1705	541	2470	706	1323		missed			2483.63	SL1344_0640	hypothetical sigma-54 dependent transcriptional regulator
Chromosome	715956	-	Tn5	Intergenic: SL1344_0640-ybeL		-0.202936	0.919626	539	1572	330	1223	446	1157	-0.263727	unambiguous			1741.16	Intergenic: SL1344_0640-ybeL
Chromosome	716857	-	Tn5	ybeQ	conserved hypothetical protein	0.783846	0.487348	1478	1795	1854	2322	3434	2083	0.0483163	unambiguous			4381.78	ybeQ	conserved hypothetical protein
Chromosome	717042	-	Tn5	ybeQ	conserved hypothetical protein	-0.0624536	0.982618	549	2219	661	2372	473	1061	0.390031	unambiguous			2431.26	ybeQ	conserved hypothetical protein
Chromosome	717092	+	Tn5	ybeQ	conserved hypothetical protein	-1.4315	0.119538	640	1	208	0	201	0	0.680382	unambiguous			336.33	ybeQ	conserved hypothetical protein
Chromosome	717143	+	Mu	ybeQ	conserved hypothetical protein	-0.386814	0.806323	1132	854	680	490	680	763	-0.528077	unambiguous			1513.64	ybeQ	conserved hypothetical protein
Chromosome	717340	+	Tn5	ybeQ	conserved hypothetical protein	0.126871	0.971306	279	740	318	522	561	513	0.0778968	unambiguous			977.492	ybeQ	conserved hypothetical protein
Chromosome	717665	-	Tn5	ybeR	conserved hypothetical protein	0.844492	0.456123	291	1019	321	1546	690	1490	0.819761	unambiguous			1812.13	ybeR	conserved hypothetical protein
Chromosome	718103	-	Tn5	ybeR	conserved hypothetical protein	0.266777	0.910376	1037	1949	683	2060	1364	2073		missed			3064.44	ybeR	conserved hypothetical protein
Chromosome	719011	+	Tn5	ybeS	hypothetical membrane protein	-0.220783	0.912021	688	2610	319	2223	572	1757	0.0716528	unambiguous			2698.98	ybeS	hypothetical membrane protein
Chromosome	719069	-	Mu	ybeS	hypothetical membrane protein	0.544831	0.906135	88	397	147	657	84	331	2.1075	unambiguous			572.479	ybeS	hypothetical membrane protein
Chromosome	719843	-	Tn5	ybeU	hypothetical conserved hypothetical protein (pseudogene)	0.831774	0.677547	543	770	454	2018	484	1069	1.41196	unambiguous			1803.82	ybeU	hypothetical conserved hypothetical protein (pseudogene)
Chromosome	719846	+	Mu	ybeU	hypothetical conserved hypothetical protein (pseudogene)	-0.261614	0.90969	1119	1538	695	760	950	1406	0.699311	unambiguous			2136.06	ybeU	hypothetical conserved hypothetical protein (pseudogene)
Chromosome	720043	-	Mu	ybeU	hypothetical conserved hypothetical protein (pseudogene)	1.37002	0.84513	353	867	295	1175	531	3417	0.33358	unambiguous			2267.75	ybeU	hypothetical conserved hypothetical protein (pseudogene)
Chromosome	720292	+	Tn5	ybeU	hypothetical conserved hypothetical protein (pseudogene)	-0.407011	0.787105	824	1728	359	979	617	1355		missed			1928.67	ybeU	hypothetical conserved hypothetical protein (pseudogene)
Chromosome	720295	-	Mu	ybeU	hypothetical conserved hypothetical protein (pseudogene)	-0.140767	0.959477	1145	1178	734	641	1309	939	0.350133	unambiguous			1969.57	ybeU	hypothetical conserved hypothetical protein (pseudogene)
Chromosome	720463	+	Mu	ybeV		0.47892	0.764389	1011	1690	1636	1712	1299	1832	-0.365166	unambiguous			3082.14	ybeV
Chromosome	722125	-	Mu	hscC	chaperone heat shock protein	0.274588	0.908066	533	1450	398	1517	408	1804	-0.287472	unambiguous			2042.9	hscC	chaperone heat shock protein
Chromosome	723605	-	Tn5	hscC	chaperone heat shock protein	0.672982	0.616068	906	614	1374	1059	1081	659	0.869195	unambiguous			1918.28	hscC	chaperone heat shock protein
Chromosome	723673	+	Tn5	Intergenic: hscC-SL1344_0649		0.165624	0.960297	684	517	568	553	704	493	0.913261	unambiguous			1173.59	Intergenic: hscC-SL1344_0649
Chromosome	723794	+	Tn5	SL1344_0649	hypothetical conserved hypothetical protein	0.268391	0.96262	639	1694	494	2660	449	1238	2.13458	unambiguous			2396.18	SL1344_0649	hypothetical conserved hypothetical protein
Chromosome	724498	-	Mu	SL1344_0649	hypothetical conserved hypothetical protein	0.860513	0.456123	812	186	890	468	1158	601	0.61568	unambiguous			1392.6	SL1344_0649	hypothetical conserved hypothetical protein
Chromosome	725492	+	Mu	rihA	probable nucleoside hydrolase	0.330094	0.873137	973	890	899	1065	886	1180	1.4893	unambiguous			1972.54	rihA	probable nucleoside hydrolase
Chromosome	725539	+	Tn5	rihA	probable nucleoside hydrolase	0.158822	0.978982	458	1364	229	1033	693	1542	1.92052	unambiguous			1774.63	rihA	probable nucleoside hydrolase
Chromosome	725637	+	Mu	rihA	probable nucleoside hydrolase	0.0699538	0.989652	289	866	216	909	147	815	1.58668	unambiguous			1078.55	rihA	probable nucleoside hydrolase
Chromosome	728110	+	Mu	gltJ	glutamate/aspartate transport system permease protein GltJ	0.185063	0.945292	1021	1723	1144	1748	780	1698	0.828894	unambiguous			2706.54	gltJ	glutamate/aspartate transport system permease protein GltJ
Chromosome	729055	+	Mu	gltI	ABC transporter periplasmic binding protein (glutamate/aspartate?)	-0.0550146	0.981237	484	1023	505	828	344	820	0.532098	unambiguous			1328.16	gltI	ABC transporter periplasmic binding protein (glutamate/aspartate?)
Chromosome	734339	-	Mu	miaB	MiaB protein (hypothetical tRNA-thiotransferase (or tRNA-methylthiotransferase))	-1.36693	0.0493558	665	1972	249	704	164	643	0.243472	unambiguous			1410.59	miaB	MiaB protein (hypothetical tRNA-thiotransferase (or tRNA-methylthiotransferase))
Chromosome	734813	+	Mu	miaB	MiaB protein (hypothetical tRNA-thiotransferase (or tRNA-methylthiotransferase))	0.316557	0.893572	456	413	395	620	480	368	1.14685	unambiguous			913.945	miaB	MiaB protein (hypothetical tRNA-thiotransferase (or tRNA-methylthiotransferase))
Chromosome	737316	+	Tn5	Intergenic: SL1344_0661-Unnamed: complement(737422..737493)		-0.602037	0.618826	1249	1382	623	727	1006	626	-0.34098	unambiguous			1837.19	Intergenic: SL1344_0661-Unnamed: complement(737422..737493)
Chromosome	738521	+	Mu	asnB	asparagine synthetase B	0.794391	0.502095	359	1028	549	1271	696	1622		missed			1867.43	asnB	asparagine synthetase B
Chromosome	738781	-	Mu	asnB	asparagine synthetase B	-0.711744	0.520851	722	1202	291	766	306	659	-1.26887	unambiguous			1287.57	asnB	asparagine synthetase B
Chromosome	739219	+	Mu	asnB	asparagine synthetase B	0.846488	0.521312	194	1179	262	1484	234	2266	1.26111	unambiguous			1901.34	asnB	asparagine synthetase B
Chromosome	739547	+	Mu	asnB	asparagine synthetase B	0.346721	0.862019	1062	1193	1233	1384	1151	1168	-0.4648	unambiguous			2407.38	asnB	asparagine synthetase B
Chromosome	739698	-	Mu	asnB	asparagine synthetase B	-0.556433	0.665329	767	1573	670	946	366	758	-1.14751	unambiguous			1663.83	asnB	asparagine synthetase B
Chromosome	740511	+	Mu	nagD	NagD protein	0.43325	0.8186	391	1350	520	1133	533	1857	0.805739	unambiguous			1941.11	nagD	NagD protein
Chromosome	740574	+	Mu	nagD	NagD protein	0.403863	0.844207	217	670	175	752	187	905		missed			974.402	nagD	NagD protein
Chromosome	740686	-	Mu	nagD	NagD protein	0.191373	0.943944	384	1497	302	1654	263	1478	-0.0910605	unambiguous			1860.97	nagD	NagD protein
Chromosome	741140	+	Mu	nagC	N-acetylglucosamine repressor	-0.92867	0.37795	878	2076	272	687	564	1145	0.209054	unambiguous			1825.14	nagC	N-acetylglucosamine repressor
Chromosome	741566	+	Mu	nagC	N-acetylglucosamine repressor	-1.25794	0.092615	712	1528	349	616	198	450	-0.274389	unambiguous			1239.29	nagC	N-acetylglucosamine repressor
Chromosome	741781	-	Mu	nagC	N-acetylglucosamine repressor	1.17734	0.871084	548	1017	1277	3184	410	1230	0.883094	unambiguous			2604.3	nagC	N-acetylglucosamine repressor
Chromosome	742297	+	Tn5	nagC	N-acetylglucosamine repressor	0.283717	0.95377	470	1296	269	1061	623	1743	1.46049	unambiguous			1827.51	nagC	N-acetylglucosamine repressor
Chromosome	743762	+	Mu	nagB	glucosamine-6-phosphate deaminase	-9.24735	3.04056e-33	741	1031	0	0	5	0	-5.49976	unambiguous			535.645	nagB	glucosamine-6-phosphate deaminase
Chromosome	744911	-	Mu	nagE	pts system, N-acetylglucosamine-specific IIABC component	-0.113322	0.962661	352	1440	309	1268	126	1149	-0.689414	unambiguous			1538.17	nagE	pts system, N-acetylglucosamine-specific IIABC component
Chromosome	746411	+	Tn5	nagE	pts system, N-acetylglucosamine-specific IIABC component	-0.00505722	0.99489	608	1436	435	1849	437	788	1.93622	unambiguous			1843.21	nagE	pts system, N-acetylglucosamine-specific IIABC component
Chromosome	748737	+	Tn5	Intergenic: glnS-ybfM		1.2875	0.146632	1564	526	2540	1163	3679	1393		missed			3703.95	Intergenic: glnS-ybfM
Chromosome	748931	+	Tn5	Intergenic: glnS-ybfM		0.867329	0.418148	1005	980	1244	1897	1661	1430		missed			2780.14	Intergenic: glnS-ybfM
Chromosome	750078	-	Tn5	ybfM	hypothetical outer membrane protein	0.74536	0.52241	1922	1248	2404	2127	2963	1651	1.60872	unambiguous			4157.32	ybfM	hypothetical outer membrane protein
Chromosome	750197	-	Tn5	ybfM	hypothetical outer membrane protein	0.120227	0.970324	1011	2224	987	2035	1343	1686	0.548507	unambiguous			3093.44	ybfM	hypothetical outer membrane protein
Chromosome	750336	+	Mu	ybfM	hypothetical outer membrane protein	0.0290615	1	693	1430	676	1206	563	1283	2.10231	unambiguous			1944.96	ybfM	hypothetical outer membrane protein
Chromosome	750925	-	Tn5	SL1344_0671	citrate-proton symporter	-0.311421	0.86073	473	1708	232	1334	341	1118	-1.09825	unambiguous			1716.19	SL1344_0671	citrate-proton symporter
Chromosome	751745	-	Mu	SL1344_0671	citrate-proton symporter	-0.158777	0.943498	236	1119	182	885	133	889	-0.605484	unambiguous			1139.66	SL1344_0671	citrate-proton symporter
Chromosome	752660	-	Tn5	SL1344_0672	citrate utilization protein B	0.418457	0.831202	20	884	4	1005	19	1051	0.894733	unambiguous			1000.4	SL1344_0672	citrate utilization protein B
Chromosome	753354	-	Tn5	SL1344_0673	conserved hypothetical protein	0.600644	0.848313	495	1114	390	1161	926	1718	0.574118	unambiguous			1955.01	SL1344_0673	conserved hypothetical protein
Chromosome	753676	-	Mu	SL1344_0673	conserved hypothetical protein	0.598734	0.731748	168	329	167	444	108	576	0.8195	unambiguous			603.276	SL1344_0673	conserved hypothetical protein
Chromosome	754753	-	Tn5	Intergenic: SL1344_0673-SL1344_0674		0.591509	0.674143	1199	1483	1642	1582	2507	1222	2.67468	unambiguous			3243.28	Intergenic: SL1344_0673-SL1344_0674
Chromosome	754845	-	Mu	SL1344_0674	lysR-family transcriptional regulator	0.570873	0.697921	1152	833	1547	1095	1182	1251	1.00235	unambiguous			2374.82	SL1344_0674	lysR-family transcriptional regulator
Chromosome	757373	+	Mu	ybfE	conserved hypothetical protein	-0.663616	0.831611	518	1058	364	893	39	419	0.109535	unambiguous			1074.36	ybfE	conserved hypothetical protein
Chromosome	757840	+	Mu	ybfF	hypothetical esterase/lipase YbfF	-0.498243	0.728439	1034	549	683	471	351	425	-0.275537	unambiguous			1152.27	ybfF	hypothetical esterase/lipase YbfF
Chromosome	757856	-	Mu	ybfF	hypothetical esterase/lipase YbfF	0.230388	0.926447	485	1308	472	1352	465	1331		missed			1807.72	ybfF	hypothetical esterase/lipase YbfF
Chromosome	758459	-	Mu	Intergenic: ybfF-seqA		-0.170398	0.951793	1172	2173	1102	2137	651	1230	-0.654939	unambiguous			2798.91	Intergenic: ybfF-seqA
Chromosome	759108	-	Mu	seqA	seqA protein	-5.54191	1.78605e-17	676	651	11	11	27	0	-6.18292	unambiguous			416.977	seqA	seqA protein
Chromosome	759861	-	Mu	pgm	phosphoglucomutase	-7.58804	6.96536e-16	383	178	0	0	0	5	-2.54361	unambiguous			170.781	pgm	phosphoglucomutase
Chromosome	760883	-	Tn5	Intergenic: pgm-SL1344_0681		0.511536	0.746909	760	1005	674	1623	1023	1011	0.99978	unambiguous			2047.95	Intergenic: pgm-SL1344_0681
Chromosome	761394	+	Mu	SL1344_0681	possible 5-nitroimidazole antibiotic resistance	0.343588	0.912678	994	289	1140	590	728	346	1.84456	unambiguous			1367.57	SL1344_0681	possible 5-nitroimidazole antibiotic resistance
Chromosome	762448	-	Tn5	potE	putrescine-ornithine antiporter	-0.876954	0.3613	295	1701	69	952	128	722	-1.06939	unambiguous			1256.3	potE	putrescine-ornithine antiporter
Chromosome	762719	+	Mu	potE	putrescine-ornithine antiporter	-0.049091	0.983963	1328	1275	1441	1192	608	1092	0.327879	unambiguous			2300.31	potE	putrescine-ornithine antiporter
Chromosome	762879	-	Mu	speF	ornithine decarboxylase, inducible (ec 4.1.1.17)	0.265777	0.915566	261	911	326	898	218	983	0.531902	unambiguous			1202.2	speF	ornithine decarboxylase, inducible (ec 4.1.1.17)
Chromosome	764113	+	Mu	speF	ornithine decarboxylase, inducible (ec 4.1.1.17)	-0.380717	0.823188	210	907	84	595	82	715	-1.20075	unambiguous			853.509	speF	ornithine decarboxylase, inducible (ec 4.1.1.17)
Chromosome	764772	-	Tn5	speF	ornithine decarboxylase, inducible (ec 4.1.1.17)	-0.335349	0.852515	742	527	353	383	529	465	0.628436	unambiguous			988.417	speF	ornithine decarboxylase, inducible (ec 4.1.1.17)
Chromosome	764823	-	Tn5	speF	ornithine decarboxylase, inducible (ec 4.1.1.17)	-0.429795	0.76649	830	2414	452	1847	773	1074	1.12826	unambiguous			2428.55	speF	ornithine decarboxylase, inducible (ec 4.1.1.17)
Chromosome	765176	+	Tn5	Intergenic: speF-kdpE		0.0933897	0.981619	836	309	688	472	679	264	0.271425	unambiguous			1081.08	Intergenic: speF-kdpE
Chromosome	765323	-	Tn5	Intergenic: speF-kdpE		2.42923	0.000699113	1027	676	4110	2629	7153	1885	2.76951	unambiguous			6040.25	Intergenic: speF-kdpE
Chromosome	765356	-	Tn5	Intergenic: speF-kdpE		-0.125801	0.956656	1150	830	709	582	1316	514		missed			1690.04	Intergenic: speF-kdpE
Chromosome	765658	-	Tn5	Intergenic: speF-kdpE		0.0820042	1	420	326	187	222	594	354	-0.365548	unambiguous			700.582	Intergenic: speF-kdpE
Chromosome	765868	-	Tn5	kdpE	KDP operon transcriptional regulatory protein	-0.69162	0.537363	681	1489	415	856	483	559	0.732884	unambiguous			1463.42	kdpE	KDP operon transcriptional regulatory protein
Chromosome	766141	-	Tn5	kdpE	KDP operon transcriptional regulatory protein	1.20377	0.323566	302	1046	335	1844	652	2509	2.17625	unambiguous			2277.15	kdpE	KDP operon transcriptional regulatory protein
Chromosome	766322	+	Mu	kdpE	KDP operon transcriptional regulatory protein	-0.622669	0.611596	519	1373	205	615	275	1018	1.47972	unambiguous			1310.49	kdpE	KDP operon transcriptional regulatory protein
Chromosome	766937	-	Mu	kdpD	sensor protein KdpD	0.138323	0.97554	956	821	642	641	989	1091	0.864823	unambiguous			1713.93	kdpD	sensor protein KdpD
Chromosome	768669	+	Mu	kdpD	sensor protein KdpD	-0.207304	0.917599	1328	1041	1250	771	924	588	1.10502	unambiguous			1950.21	kdpD	sensor protein KdpD
Chromosome	770602	-	Mu	kdpB	potassium-transporting ATPase B chain	0.559011	0.796094	484	770	501	753	517	1406	1.38678	unambiguous			1491.07	kdpB	potassium-transporting ATPase B chain
Chromosome	770683	+	Mu	kdpB	potassium-transporting ATPase B chain	0.551337	0.920488	347	1355	181	1209	454	2443		ambiguous			2015.75	kdpB	potassium-transporting ATPase B chain
Chromosome	770806	+	Mu	kdpB	potassium-transporting ATPase B chain	0.42467	0.895066	307	1203	219	1096	346	1824	1.23664	unambiguous			1676.28	kdpB	potassium-transporting ATPase B chain
Chromosome	771212	-	Mu	kdpB	potassium-transporting ATPase B chain	0.260533	0.917392	479	649	335	769	317	904	-0.137105	unambiguous			1154.1	kdpB	potassium-transporting ATPase B chain
Chromosome	774141	+	Tn5	Intergenic: ybfA-phrB		0.142507	0.962705	1434	1569	1091	1691	1388	1534	0.369452	unambiguous			2902.21	Intergenic: ybfA-phrB
Chromosome	776798	+	Mu	ybgH	PTR2-family transport protein	0.233634	0.923065	1052	1096	1131	1415	834	969	0.10381	unambiguous			2169.06	ybgH	PTR2-family transport protein
Chromosome	777770	-	Tn5	ybgI	conserved hypothetical protein	-0.675576	0.540037	1710	1278	684	869	822	844	-1.88024	unambiguous			2027.53	ybgI	conserved hypothetical protein
Chromosome	778490	+	Mu	ybgJ	conserved hypothetical protein	0.469308	0.788233	201	952	298	925	219	1304	2.17928	unambiguous			1309.27	ybgJ	conserved hypothetical protein
Chromosome	778834	-	Tn5	ybgJ	conserved hypothetical protein	-0.295842	0.871469	473	1587	233	1519	213	925	-0.10672	unambiguous			1631.84	ybgJ	conserved hypothetical protein
Chromosome	779258	+	Mu	ybgK	conserved hypothetical protein	-0.36696	0.823974	300	1317	177	791	173	1016	-0.181716	unambiguous			1242.73	ybgK	conserved hypothetical protein
Chromosome	779363	+	Tn5	ybgK	conserved hypothetical protein	-0.0631064	0.981598	996	741	682	1131	448	603	-0.181716	unambiguous			1525.23	ybgK	conserved hypothetical protein
Chromosome	780146	-	Mu	ybgL	conserved hypothetical protein	0.91781	0.393422	459	764	875	930	722	1448	1.24057	unambiguous			1760.78	ybgL	conserved hypothetical protein
Chromosome	780812	-	Tn5	Intergenic: ybgL-SL1344_0696		0.781091	0.668325	461	725	607	1524	736	643	2.30406	unambiguous			1585.43	Intergenic: ybgL-SL1344_0696
Chromosome	780901	+	Tn5	SL1344_0696	hypothetical protein	0.912297	0.596521	814	721	891	1076	1823	1178	1.04939	unambiguous			2203.3	SL1344_0696	hypothetical protein
Chromosome	782117	+	Mu	SL1344_0698	hypothetical protein	-1.08811	0.653602	1260	1465	893	801	286	230	-0.18228	unambiguous			1593.4	SL1344_0698	hypothetical protein
Chromosome	782320	+	Mu	SL1344_0698	hypothetical protein	0.552317	0.721149	558	804	642	1334	168	1295		missed			1613.89	SL1344_0698	hypothetical protein
Chromosome	782785	+	Mu	SL1344_0699	hypothetical transport protein	0.45291	0.785611	770	2177	372	2677	551	3339	2.40212	unambiguous			3318.63	SL1344_0699	hypothetical transport protein
Chromosome	783136	+	Tn5	SL1344_0699	hypothetical transport protein	0.304533	0.888984	874	1340	874	1395	1086	1350	0.956387	unambiguous			2314.72	SL1344_0699	hypothetical transport protein
Chromosome	783174	-	Tn5	Intergenic: SL1344_0699-SL1344_0700		-0.403578	0.797206	1254	398	523	376	900	349	-0.395204	unambiguous			1250.29	Intergenic: SL1344_0699-SL1344_0700
Chromosome	783554	-	Tn5	SL1344_0700	hypothetical udp-galactopyranose mutase (pseudogene)	0.0506031	0.995996	655	662	530	591	527	699		ambiguous			1218.73	SL1344_0700	hypothetical udp-galactopyranose mutase (pseudogene)
Chromosome	783596	-	Tn5	SL1344_0700	hypothetical udp-galactopyranose mutase (pseudogene)	0.092505	0.982618	843	231	621	269	807	273		ambiguous			1013.62	SL1344_0700	hypothetical udp-galactopyranose mutase (pseudogene)
Chromosome	783938	+	Tn5	SL1344_0700	hypothetical udp-galactopyranose mutase (pseudogene)	0.154149	0.962705	373	507	419	539	326	402		missed			855.205	SL1344_0700	hypothetical udp-galactopyranose mutase (pseudogene)
Chromosome	784088	-	Mu	SL1344_0700	hypothetical udp-galactopyranose mutase (pseudogene)	-0.162163	0.939442	1431	1027	1112	590	1384	693	0.741976	unambiguous			2064.25	SL1344_0700	hypothetical udp-galactopyranose mutase (pseudogene)
Chromosome	784355	-	Mu	SL1344_0700	hypothetical udp-galactopyranose mutase (pseudogene)	-0.587358	0.629022	2377	908	1754	472	1086	453	0.208733	unambiguous			2307.21	SL1344_0700	hypothetical udp-galactopyranose mutase (pseudogene)
Chromosome	784379	-	Tn5	SL1344_0700	hypothetical udp-galactopyranose mutase (pseudogene)	0.857142	0.80984	596	395	634	439	1427	586		ambiguous			1380.3	SL1344_0700	hypothetical udp-galactopyranose mutase (pseudogene)
Chromosome	784941	-	Tn5	SL1344_0702	hypothetical glycosyl transferase	0.0362021	1	1051	1247	780	1506	948	823	-0.0884707	unambiguous			2112.29	SL1344_0702	hypothetical glycosyl transferase
Chromosome	784974	-	Tn5	SL1344_0702	hypothetical glycosyl transferase	0.660458	0.6119	1682	1083	1654	1822	2552	1491	-0.0884707	unambiguous			3466.55	SL1344_0702	hypothetical glycosyl transferase
Chromosome	786265	+	Tn5	SL1344_0703	galactosyltransferase	0.233121	0.921097	1201	1864	1437	2135	1602	1029	1.04192	unambiguous			3094.28	SL1344_0703	galactosyltransferase
Chromosome	786374	+	Tn5	SL1344_0703	galactosyltransferase	-2.47931	0.00798957	215	147	71	25	15	1	-0.0382269	unambiguous			148.186	SL1344_0703	galactosyltransferase
Chromosome	786883	+	Tn5	SL1344_0704	O-antigen export system, permease protein	0.52547	0.728681	503	2006	607	2776	764	2070		ambiguous			2932.14	SL1344_0704	O-antigen export system, permease protein
Chromosome	786897	-	Tn5	SL1344_0704	O-antigen export system, permease protein	1.29521	0.198209	1061	664	1695	1335	2937	1314	1.86308	unambiguous			3070.68	SL1344_0704	O-antigen export system, permease protein
Chromosome	787029	+	Tn5	SL1344_0704	O-antigen export system, permease protein	1.29738	0.143095	328	471	653	1243	742	743	0.339068	unambiguous			1424.08	SL1344_0704	O-antigen export system, permease protein
Chromosome	787454	-	Tn5	SL1344_0704	O-antigen export system, permease protein	0.919123	0.415556	398	420	573	623	756	709	0.927424	unambiguous			1178.54	SL1344_0704	O-antigen export system, permease protein
Chromosome	787566	-	Tn5	SL1344_0705	ABC transporter domain protein	0.755457	0.528322	697	1044	1007	1668	1494	890	1.71648	unambiguous			2295.6	SL1344_0705	ABC transporter domain protein
Chromosome	787608	-	Tn5	SL1344_0705	ABC transporter domain protein	0.345438	0.86073	898	2147	1237	2676	1198	1551	1.71648	unambiguous			3248.69	SL1344_0705	ABC transporter domain protein
Chromosome	787802	+	Tn5	SL1344_0705	ABC transporter domain protein	0.860865	0.431754	768	783	1037	1738	1056	1019		missed			2164.67	SL1344_0705	ABC transporter domain protein
Chromosome	787815	+	Tn5	SL1344_0705	ABC transporter domain protein	0.664168	0.616052	381	1625	749	2198	1044	1481		missed			2519.89	SL1344_0705	ABC transporter domain protein
Chromosome	787997	+	Tn5	SL1344_0705	ABC transporter domain protein	0.0419636	0.998416	996	963	764	1000	893	814	-0.248232	unambiguous			1805.53	SL1344_0705	ABC transporter domain protein
Chromosome	788066	+	Tn5	SL1344_0705	ABC transporter domain protein	1.19928	0.214172	425	226	822	528	906	317	2.10295	unambiguous			1096.92	SL1344_0705	ABC transporter domain protein
Chromosome	788167	+	Tn5	SL1344_0705	ABC transporter domain protein	1.32626	0.579911	1263	286	2167	274	3740	497	0.818	unambiguous			2807.22	SL1344_0705	ABC transporter domain protein
Chromosome	788436	+	Tn5	SL1344_0706	hypothetical glycosyltransferase, cell wall biogenesis	0.706254	0.90704	1132	394	860	470	2176	773		missed			1960.06	SL1344_0706	hypothetical glycosyltransferase, cell wall biogenesis
Chromosome	788788	-	Tn5	SL1344_0706	hypothetical glycosyltransferase, cell wall biogenesis	1.41131	0.768733	660	156	889	254	2220	367		missed			1553.69	SL1344_0706	hypothetical glycosyltransferase, cell wall biogenesis
Chromosome	788981	-	Tn5	SL1344_0706	hypothetical glycosyltransferase, cell wall biogenesis	1.21232	0.47444	547	645	1015	1907	754	1081	2.18371	unambiguous			2023.46	SL1344_0706	hypothetical glycosyltransferase, cell wall biogenesis
Chromosome	789060	-	Tn5	SL1344_0706	hypothetical glycosyltransferase, cell wall biogenesis	0.90179	0.394617	732	895	1047	1515	1321	1348		ambiguous			2321.97	SL1344_0706	hypothetical glycosyltransferase, cell wall biogenesis
Chromosome	790208	-	Tn5	Intergenic: SL1344_0706-SL1344_0707		1.93319	0.315308	455	73	1113	176	1958	220	2.23133	unambiguous			1374.15	Intergenic: SL1344_0706-SL1344_0707
Chromosome	790600	+	Tn5	SL1344_0707	hypothetical glycosyltransferase, cell wall biogenesis	0.963798	0.721149	1306	290	1618	338	2840	556	-0.180894	unambiguous			2356.64	SL1344_0707	hypothetical glycosyltransferase, cell wall biogenesis
Chromosome	791568	-	Tn5	SL1344_0708	hypothetical glycosyl transferase	-0.228389	0.917196	465	383	247	279	431	288	-0.0402552	unambiguous			691.67	SL1344_0708	hypothetical glycosyl transferase
Chromosome	792116	+	Tn5	SL1344_0708	hypothetical glycosyl transferase	0.378553	0.856567	826	125	819	153	1003	152		missed			1031.52	SL1344_0708	hypothetical glycosyl transferase
Chromosome	792274	+	Tn5	SL1344_0708	hypothetical glycosyl transferase	0.000807213	1	378	430	325	472	158	437		missed			730.603	SL1344_0708	hypothetical glycosyl transferase
Chromosome	792630	+	Tn5	SL1344_0708	hypothetical glycosyl transferase	1.20902	0.159065	1188	835	2464	1363	3047	1173	0.916768	unambiguous			3427.65	SL1344_0708	hypothetical glycosyl transferase
Chromosome	793132	+	Mu	Intergenic: SL1344_0708-SL1344_0709		0.0491163	0.994957	767	1718	630	1496	395	1903	0.147996	unambiguous			2297.98	Intergenic: SL1344_0708-SL1344_0709
Chromosome	793194	+	Tn5	SL1344_0709	conserved hypothetical cytoplasmic protein	-0.261708	0.939442	547	2497	550	2427	315	1083		ambiguous			2447.09	SL1344_0709	conserved hypothetical cytoplasmic protein
Chromosome	793435	+	Tn5	nei	endonuclease VIII, DNA N-glycosylase with an AP lyase activity	0.934543	0.363931	533	1258	526	2572	736	2058	1.51544	unambiguous			2602.32	nei	endonuclease VIII, DNA N-glycosylase with an AP lyase activity
Chromosome	796591	-	Tn5	gltA	citrate synthase	-3.17407	1.77959e-08	906	1247	83	193	71	64	-0.345697	unambiguous			792.418	gltA	citrate synthase
Chromosome	797167	-	Tn5	Intergenic: SL1344_0713-sdhC		-4.39556	2.24451e-13	687	940	37	25	15	56	-2.45719	unambiguous			536.782	Intergenic: SL1344_0713-sdhC
Chromosome	797293	-	Mu	Intergenic: SL1344_0713-sdhC		-6.1339	3.67743e-23	462	1576	9	24	0	17	-2.98567	unambiguous			631.52	Intergenic: SL1344_0713-sdhC
Chromosome	798388	-	Mu	sdhA	succinate dehydrogenase flavoprotein subunit	-5.88343	9.07362e-21	460	1259	0	9	0	41	-2.53333	unambiguous			535.467	sdhA	succinate dehydrogenase flavoprotein subunit
Chromosome	798406	+	Mu	sdhA	succinate dehydrogenase flavoprotein subunit	-5.36656	4.18362e-17	349	1064	0	38	11	10	-5.09846	unambiguous			446.363	sdhA	succinate dehydrogenase flavoprotein subunit
Chromosome	799267	+	Mu	sdhA	succinate dehydrogenase flavoprotein subunit	-6.05552	2.27676e-20	295	1172	0	25	0	13	-3.52921	unambiguous			455.285	sdhA	succinate dehydrogenase flavoprotein subunit
Chromosome	799392	+	Mu	sdhA	succinate dehydrogenase flavoprotein subunit	-6.5302	1.70161e-23	303	1367	0	2	1	28	-5.01707	unambiguous			514.045	sdhA	succinate dehydrogenase flavoprotein subunit
Chromosome	800596	-	Mu	sdhB	succinate dehydrogenase iron-sulfur protein	-5.06216	4.68333e-19	998	1720	15	54	12	59	-6.62795	unambiguous			867.934	sdhB	succinate dehydrogenase iron-sulfur protein
Chromosome	801060	+	Mu	Intergenic: sdhB-sucA		-15	8.56874e-42	874	1388	0	0	0	0	-4.25016	unambiguous			681.521	Intergenic: sdhB-sucA
Chromosome	803842	+	Tn5	sucA	2-oxoglutarate dehydrogenase E1 component	-8.34882	2.35808e-30	355	1344	0	9	0	0	-4.96739	unambiguous			515.034	sucA	2-oxoglutarate dehydrogenase E1 component
Chromosome	805576	-	Tn5	sucC	succinyl-CoA synthetase beta chain	-4.43723	2.76982e-13	510	1013	30	33	8	50	-1.64112	unambiguous			501.229	sucC	succinyl-CoA synthetase beta chain
Chromosome	806053	-	Mu	sucC	succinyl-CoA synthetase beta chain	-3.64948	1.01517e-09	261	1240	27	98	34	47	-2.91437	unambiguous			524.315	sucC	succinyl-CoA synthetase beta chain
Chromosome	806414	+	Tn5	sucC	succinyl-CoA synthetase beta chain	-3.55295	1.1287e-10	1501	1078	86	81	137	74	-4.16055	unambiguous			909.442	sucC	succinyl-CoA synthetase beta chain
Chromosome	808220	-	Tn5	Intergenic: RybD-cydA		-0.0476108	0.98471	1083	2580	1135	2609	1121	1239	-0.574431	unambiguous			3239.24	Intergenic: RybD-cydA
Chromosome	808847	-	Tn5	Intergenic: RybD-cydA		-2.49107	1.17357e-05	874	1464	194	209	135	178		ambiguous			955.016	Intergenic: RybD-cydA
Chromosome	810238	+	Mu	cydA	cytochrome d ubiquinol oxidase subunit I	-15	5.74538e-12	257	38	0	0	0	0	-5.64472	unambiguous			88.881	cydA	cytochrome d ubiquinol oxidase subunit I
Chromosome	813711	-	Mu	tolR	tolR protein	-15	2.24422e-45	938	1874	0	0	0	0	-3.24682	unambiguous			847.231	tolR	tolR protein
Chromosome	813790	+	Tn5	tolR	tolR protein	-15	1.06844e-25	830	22	0	0	0	0	-3.48073	unambiguous			256.7	tolR	tolR protein
Chromosome	814537	-	Mu	tolA	tolA protein	-7.31184	1.15571e-06	104	80	0	2	0	0	-4.33584	unambiguous			56.1355	tolA	tolA protein
Chromosome	815168	+	Mu	tolA	tolA protein	-15	2.53123e-39	923	1030	0	0	0	0		ambiguous			588.422	tolA	tolA protein
Chromosome	815202	+	Mu	tolA	tolA protein	-15	1.62056e-38	1858	3	0	0	0	0		ambiguous			560.703	tolA	tolA protein
Chromosome	815461	-	Mu	tolB	tolB protein precursor	-15	1.52517e-34	602	863	0	0	0	0	-9.32771	unambiguous			441.392	tolB	tolB protein precursor
Chromosome	818977	+	Mu	Intergenic: Unnamed: 818810..818882-nadA		0.166141	0.959355	509	742	420	838	222	936	0.518633	unambiguous			1222.75	Intergenic: Unnamed: 818810..818882-nadA
Chromosome	821043	+	Mu	pnuC	pnuC protein	0.246858	0.917489	867	1720	817	1414	607	2442	-0.223625	unambiguous			2629.24	pnuC	pnuC protein
Chromosome	821068	+	Tn5	pnuC	pnuC protein	-0.346199	0.843974	537	967	348	659	407	622	0.358997	unambiguous			1166.07	pnuC	pnuC protein
Chromosome	822078	+	Tn5	ybgR	probable cation transport protein	0.93054	0.362902	1055	1048	1432	1734	2211	1519	3.12443	unambiguous			3048.95	ybgR	probable cation transport protein
Chromosome	822417	-	Tn5	ybgS	hypothetical exported protein	0.345895	0.862446	964	1354	917	1487	1606	1059	1.55542	unambiguous			2473.63	ybgS	hypothetical exported protein
Chromosome	822461	+	Tn5	ybgS	hypothetical exported protein	0.241518	0.919378	1071	1351	858	1369	1353	1346	0.685486	unambiguous			2455.15	ybgS	hypothetical exported protein
Chromosome	822663	-	Mu	ybgS	hypothetical exported protein	0.431022	0.806467	311	1446	251	2004	304	1519	0.130567	unambiguous			1956.75	ybgS	hypothetical exported protein
Chromosome	822932	-	Mu	Intergenic: ybgS-aroG		-0.949886	0.271415	1368	2005	535	692	779	997	0.595805	unambiguous			2068.43	Intergenic: ybgS-aroG
Chromosome	824430	-	Tn5	SL1344_0738	hypothetical hydro-lyase	0.673067	0.602986	386	1928	431	2815	831	2273	1.06813	unambiguous			2920.47	SL1344_0738	hypothetical hydro-lyase
Chromosome	824490	+	Tn5	SL1344_0738	hypothetical hydro-lyase	-0.591178	0.623444	1525	1847	930	1421	683	821		missed			2364.74	SL1344_0738	hypothetical hydro-lyase
Chromosome	824881	+	Tn5	SL1344_0739	hypothetical hydro-lyase	1.07861	0.237794	1003	1587	1535	3373	2001	2506	0.215405	unambiguous			4076.51	SL1344_0739	hypothetical hydro-lyase
Chromosome	825590	+	Tn5	Intergenic: SL1344_0739-SL1344_0740		2.17346	0.409013	881	69	2454	91	4716	106	0.0152439	unambiguous			2868.59	Intergenic: SL1344_0739-SL1344_0740
Chromosome	825837	-	Tn5	SL1344_0740	LysR-family transcriptional regulator	1.25503	0.662304	488	210	695	319	1349	501	1.73029	unambiguous			1214.16	SL1344_0740	LysR-family transcriptional regulator
Chromosome	826207	-	Tn5	SL1344_0740	LysR-family transcriptional regulator	-0.193257	0.926492	1128	469	584	367	1039	412	0.733287	unambiguous			1322.84	SL1344_0740	LysR-family transcriptional regulator
Chromosome	827292	-	Tn5	SL1344_0741	LysR-family transcriptional regulator	1.5865	0.0276494	647	2265	2077	6016	2661	4300		missed			6147.12	SL1344_0741	LysR-family transcriptional regulator
Chromosome	827323	-	Tn5	SL1344_0741	LysR-family transcriptional regulator	0.194208	0.962118	1148	1735	1304	2195	1126	1056		missed			2856.2	SL1344_0741	LysR-family transcriptional regulator
Chromosome	828865	-	Tn5	SL1344_0742	hypothetical cation transporter	0.701291	0.57007	1158	1787	1655	2810	1916	1862	0.850977	unambiguous			3772.74	SL1344_0742	hypothetical cation transporter
Chromosome	828866	+	Tn5	SL1344_0742	hypothetical cation transporter	0.662355	0.699312	3153	1477	3481	1613	6329	1179		missed			5810.55	SL1344_0742	hypothetical cation transporter
Chromosome	829106	-	Tn5	Intergenic: SL1344_0742-dcoC		-0.196433	0.926492	395	741	241	453	509	502	-0.268216	unambiguous			939.664	Intergenic: SL1344_0742-dcoC
Chromosome	833359	-	Mu	Intergenic: SL1344_0746-SL1344_0747		-0.34236	0.902721	1076	2198	1186	1738	429	1096	0.0678027	unambiguous			2542.52	Intergenic: SL1344_0746-SL1344_0747
Chromosome	833437	-	Mu	Intergenic: SL1344_0746-SL1344_0747		0.897625	0.386103	1415	942	2655	1730	1532	1644	1.68682	unambiguous			3356.14	Intergenic: SL1344_0746-SL1344_0747
Chromosome	833639	+	Tn5	Intergenic: SL1344_0746-SL1344_0747		0.262443	0.914334	1367	201	1364	287	1272	314	-0.085713	unambiguous			1605.78	Intergenic: SL1344_0746-SL1344_0747
Chromosome	834514	-	Mu	SL1344_0747	ABC transporter permease (FecCD_family)	-0.245495	0.897469	1013	1744	635	1196	676	1494	0.117457	unambiguous			2232.03	SL1344_0747	ABC transporter permease (FecCD_family)
Chromosome	835606	-	Mu	Intergenic: SL1344_0748-gpmA		-0.257434	0.951541	117	426	106	463	15	199		missed			437.331	Intergenic: SL1344_0748-gpmA
Chromosome	835893	+	Mu	gpmA	phosphoglycerate mutase 1	-1.96367	0.000848787	777	1875	139	293	149	588	0.286013	unambiguous			1208.73	gpmA	phosphoglycerate mutase 1
Chromosome	836778	-	Mu	galM	aldose 1-epimerase (mutarotase)	-1.24435	0.106294	513	1377	107	594	155	517	-1.38189	unambiguous			1050.16	galM	aldose 1-epimerase (mutarotase)
Chromosome	836854	-	Mu	galM	aldose 1-epimerase (mutarotase)	-1.09935	0.186246	712	1183	259	349	228	685	-1.38189	unambiguous			1103.9	galM	aldose 1-epimerase (mutarotase)
Chromosome	837009	+	Mu	galM	aldose 1-epimerase (mutarotase)	-1.10479	0.198662	422	1106	226	431	134	432		missed			888.494	galM	aldose 1-epimerase (mutarotase)
Chromosome	837253	-	Mu	galM	aldose 1-epimerase (mutarotase)	-0.761956	0.492215	259	1102	95	428	91	766	0.294135	unambiguous			893.677	galM	aldose 1-epimerase (mutarotase)
Chromosome	837380	-	Tn5	galM	aldose 1-epimerase (mutarotase)	-0.498897	0.783489	429	64	166	80	222	132	2.24419	unambiguous			358.76	galM	aldose 1-epimerase (mutarotase)
Chromosome	837446	+	Tn5	galM	aldose 1-epimerase (mutarotase)	-0.298382	0.872893	626	702	352	378	580	547	1.13781	unambiguous			1050.83	galM	aldose 1-epimerase (mutarotase)
Chromosome	838716	+	Mu	galK	galactokinase	-1.93074	0.00461475	949	1161	137	135	336	343	-0.0591498	unambiguous			969.22	galK	galactokinase
Chromosome	839388	-	Mu	galT	galactose-1-phosphate uridylyltransferase	-1.43159	0.0589375	438	851	51	308	115	348	-0.688879	unambiguous			676.316	galT	galactose-1-phosphate uridylyltransferase
Chromosome	840141	-	Tn5	galE	UDP-glucose 4-epimerase	-2.34219	0.00184104	202	444	30	45	70	74		missed			271.402	galE	UDP-glucose 4-epimerase
Chromosome	840427	+	Mu	galE	UDP-glucose 4-epimerase	-2.36306	9.60626e-05	242	1342	46	238	38	208	-1.03983	unambiguous			662.778	galE	UDP-glucose 4-epimerase
Chromosome	841504	+	Tn5	SL1344_0754	hypothetical membrane protein	0.536643	0.723063	942	1272	1092	1820	1465	1151	0.670888	unambiguous			2602.32	SL1344_0754	hypothetical membrane protein
Chromosome	842121	+	Tn5	Intergenic: SL1344_0754-modF		0.447687	0.90969	127	122	187	187	119	92	0.713284	unambiguous			279.658	Intergenic: SL1344_0754-modF
Chromosome	844059	-	Mu	modE	hypothetical molybdenum transport protein ModE	0.000883329	1	189	836	152	726	169	718	0.459388	unambiguous			926.849	modE	hypothetical molybdenum transport protein ModE
Chromosome	844663	+	Mu	ybhT	hypothetical membrane protein; conserved sORF	0.46313	0.90704	1251	1192	1168	925	1897	1800	1.04618	unambiguous			2765.4	ybhT	hypothetical membrane protein; conserved sORF
Chromosome	844866	-	Mu	Intergenic: ybhT-modA		-0.263359	0.928584	1187	1018	1075	1005	607	478	-0.340513	unambiguous			1771.34	Intergenic: ybhT-modA
Chromosome	845099	-	Mu	modA	molybdate-binding periplasmic protein precursor	0.866818	0.452673	511	449	644	889	745	735	0.812633	unambiguous			1344.18	modA	molybdate-binding periplasmic protein precursor
Chromosome	847221	-	Mu	modC	molybdenum transport ATP-binding protein ModC	-0.0754573	0.971824	602	1420	576	1019	444	1263	-0.236684	unambiguous			1765.54	modC	molybdenum transport ATP-binding protein ModC
Chromosome	847481	+	Mu	ybhA	conserved hypothetical protein	0.430689	0.817522	171	870	216	1176	192	832		ambiguous			1159.15	ybhA	conserved hypothetical protein
Chromosome	847508	+	Mu	ybhA	conserved hypothetical protein	-0.474289	0.751645	337	987	164	639	162	675		ambiguous			973.198	ybhA	conserved hypothetical protein
Chromosome	847756	+	Mu	ybhA	conserved hypothetical protein	-0.651336	0.754356	714	2522	532	1856	144	1018	-0.393812	unambiguous			2216.5	ybhA	conserved hypothetical protein
Chromosome	849135	-	Tn5	ybhE	conserved hypothetical protein	-1.54693	0.0244548	622	1117	120	362	176	366	-1.35103	unambiguous			882.573	ybhE	conserved hypothetical protein
Chromosome	852077	+	Tn5	hutI	imidazolonepropionase	1.1428	0.20388	1088	600	1748	1694	1549	1425	1.6696	unambiguous			2754.56	hutI	imidazolonepropionase
Chromosome	853516	-	Mu	hutC	histidine utilization repressor	1.29117	0.863159	590	1145	551	1381	1183	4180	1.6656	unambiguous			3081.32	hutC	histidine utilization repressor
Chromosome	853765	-	Mu	hutC	histidine utilization repressor	0.0500729	1	1300	808	1509	1104	533	615	0.855264	unambiguous			1950.23	hutC	histidine utilization repressor
Chromosome	853873	-	Mu	hutC	histidine utilization repressor	-0.448456	0.771778	328	1076	169	767	63	772	0.022446	unambiguous			1043	hutC	histidine utilization repressor
Chromosome	854476	+	Mu	hutU	urocanate hydratase	0.491188	0.759667	591	1329	856	1699	539	1552	2.31747	unambiguous			2204.7	hutU	urocanate hydratase
Chromosome	854518	-	Mu	hutU	urocanate hydratase	0.717229	0.749147	510	256	656	684	361	468	0.911679	unambiguous			989.634	hutU	urocanate hydratase
Chromosome	855321	-	Tn5	hutU	urocanate hydratase	-0.130386	0.954867	524	1451	239	1295	441	1130	0.32784	unambiguous			1682.31	hutU	urocanate hydratase
Chromosome	855742	+	Mu	hutU	urocanate hydratase	0.305493	0.904513	182	546	144	729	114	562	0.127483	unambiguous			761.479	hutU	urocanate hydratase
Chromosome	857114	-	Mu	hutH	histidine ammonia-lyase	-0.114425	0.965456	152	1044	97	1097	146	563	0.800036	unambiguous			1026.08	hutH	histidine ammonia-lyase
Chromosome	858583	+	Mu	bioA	adenosylmethionine-8-amino-7-oxononanoate aminotransferase	-1.02875	0.242949	1022	689	202	348	374	518	-0.622897	unambiguous			1020.85	bioA	adenosylmethionine-8-amino-7-oxononanoate aminotransferase
Chromosome	859425	+	Tn5	bioB	biotin synthetase	-0.121826	0.965018	426	531	317	644	324	230	1.61139	unambiguous			818.311	bioB	biotin synthetase
Chromosome	859911	-	Mu	bioB	biotin synthetase	-0.527414	0.704208	708	1266	334	573	511	937	-0.877945	unambiguous			1420.02	bioB	biotin synthetase
Chromosome	860004	+	Mu	bioB	biotin synthetase	-0.827227	0.42494	234	1231	96	621	67	637	-0.163319	unambiguous			938.939	bioB	biotin synthetase
Chromosome	860097	+	Mu	bioB	biotin synthetase	1.50183	0.914529	615	1341	2264	5499	446	1345		ambiguous			3927.29	bioB	biotin synthetase
Chromosome	860323	+	Tn5	bioB	biotin synthetase	-0.195948	0.923065	878	1256	400	1053	746	1006	0.211275	unambiguous			1765.56	bioB	biotin synthetase
Chromosome	860968	+	Mu	bioF	8-amino-7-oxononanoate synthase	-1.02765	0.38086	950	982	234	316	536	543	-0.27359	unambiguous			1153.14	bioF	8-amino-7-oxononanoate synthase
Chromosome	863224	+	Mu	Intergenic: bioDa-uvrB		-0.821031	0.461873	392	640	164	441	57	344	-0.451629	unambiguous			662.932	Intergenic: bioDa-uvrB
Chromosome	863580	-	Tn5	Intergenic: bioDa-uvrB		-0.143107	0.951902	362	745	240	599	381	505	-0.228693	unambiguous			937.596	Intergenic: bioDa-uvrB
Chromosome	863801	-	Tn5	uvrB	excision nuclease ABC subunit B	1.12222	0.211504	619	1602	665	2895	1131	3625	1.72874	unambiguous			3582.49	uvrB	excision nuclease ABC subunit B
Chromosome	864491	+	Mu	uvrB	excision nuclease ABC subunit B	1.24152	0.151347	372	1004	799	2277	393	2132	1.9835	unambiguous			2375.09	uvrB	excision nuclease ABC subunit B
Chromosome	865190	-	Mu	uvrB	excision nuclease ABC subunit B	0.14249	0.969073	240	480	236	349	248	534	0.688899	unambiguous			695.828	uvrB	excision nuclease ABC subunit B
Chromosome	865437	-	Tn5	uvrB	excision nuclease ABC subunit B	0.293443	0.900696	390	922	234	1129	351	1053	2.48174	unambiguous			1364.21	uvrB	excision nuclease ABC subunit B
Chromosome	865445	+	Mu	uvrB	excision nuclease ABC subunit B	1.07759	0.294475	377	397	284	951	173	1402	0.251095	unambiguous			1217.54	uvrB	excision nuclease ABC subunit B
Chromosome	866318	+	Mu	slrP	Type III secretion system effector protein, leucine rich repeat-Acts as a ubiquitin ligase for thioredoxin. Also targets the ERdj3 chaperone of mammalian cells	0.182833	0.964553	611	927	760	1113	509	625		missed			1515.38	slrP	Type III secretion system effector protein, leucine rich repeat-Acts as a ubiquitin ligase for thioredoxin. Also targets the ERdj3 chaperone of mammalian cells
Chromosome	866630	+	Tn5	slrP	Type III secretion system effector protein, leucine rich repeat-Acts as a ubiquitin ligase for thioredoxin. Also targets the ERdj3 chaperone of mammalian cells	-0.10582	0.96348	24	1453	27	1290	54	992	0.727504	unambiguous			1272.08	slrP	Type III secretion system effector protein, leucine rich repeat-Acts as a ubiquitin ligase for thioredoxin. Also targets the ERdj3 chaperone of mammalian cells
Chromosome	866803	+	Tn5	slrP	Type III secretion system effector protein, leucine rich repeat-Acts as a ubiquitin ligase for thioredoxin. Also targets the ERdj3 chaperone of mammalian cells	0.279334	0.909576	854	470	1119	509	838	301	-0.27306	unambiguous			1367.17	slrP	Type III secretion system effector protein, leucine rich repeat-Acts as a ubiquitin ligase for thioredoxin. Also targets the ERdj3 chaperone of mammalian cells
Chromosome	867188	+	Tn5	slrP	Type III secretion system effector protein, leucine rich repeat-Acts as a ubiquitin ligase for thioredoxin. Also targets the ERdj3 chaperone of mammalian cells	-0.0302897	0.988314	1185	2193	900	1588	1816	1386		ambiguous			3011	slrP	Type III secretion system effector protein, leucine rich repeat-Acts as a ubiquitin ligase for thioredoxin. Also targets the ERdj3 chaperone of mammalian cells
Chromosome	867191	+	Tn5	slrP	Type III secretion system effector protein, leucine rich repeat-Acts as a ubiquitin ligase for thioredoxin. Also targets the ERdj3 chaperone of mammalian cells	0.443832	0.911757	1104	1746	1595	2686	1340	1057		ambiguous			3194.66	slrP	Type III secretion system effector protein, leucine rich repeat-Acts as a ubiquitin ligase for thioredoxin. Also targets the ERdj3 chaperone of mammalian cells
Chromosome	867208	-	Tn5	slrP	Type III secretion system effector protein, leucine rich repeat-Acts as a ubiquitin ligase for thioredoxin. Also targets the ERdj3 chaperone of mammalian cells	0.687633	0.604971	543	865	595	1401	804	1103	1.25128	unambiguous			1790.74	slrP	Type III secretion system effector protein, leucine rich repeat-Acts as a ubiquitin ligase for thioredoxin. Also targets the ERdj3 chaperone of mammalian cells
Chromosome	867252	+	Mu	slrP	Type III secretion system effector protein, leucine rich repeat-Acts as a ubiquitin ligase for thioredoxin. Also targets the ERdj3 chaperone of mammalian cells	0.447433	0.787105	1233	1652	1429	2502	897	1946	-0.826951	unambiguous			3239.8	slrP	Type III secretion system effector protein, leucine rich repeat-Acts as a ubiquitin ligase for thioredoxin. Also targets the ERdj3 chaperone of mammalian cells
Chromosome	867398	-	Tn5	slrP	Type III secretion system effector protein, leucine rich repeat-Acts as a ubiquitin ligase for thioredoxin. Also targets the ERdj3 chaperone of mammalian cells	0.633733	0.646753	1022	838	780	1493	1528	1164	1.96734	unambiguous			2400.53	slrP	Type III secretion system effector protein, leucine rich repeat-Acts as a ubiquitin ligase for thioredoxin. Also targets the ERdj3 chaperone of mammalian cells
Chromosome	867398	+	Tn5	slrP	Type III secretion system effector protein, leucine rich repeat-Acts as a ubiquitin ligase for thioredoxin. Also targets the ERdj3 chaperone of mammalian cells	0.299308	0.890612	486	1816	603	2271	524	1480		missed			2299.41	slrP	Type III secretion system effector protein, leucine rich repeat-Acts as a ubiquitin ligase for thioredoxin. Also targets the ERdj3 chaperone of mammalian cells
Chromosome	868084	+	Mu	slrP	Type III secretion system effector protein, leucine rich repeat-Acts as a ubiquitin ligase for thioredoxin. Also targets the ERdj3 chaperone of mammalian cells	0.529478	0.728809	598	1433	966	1556	777	1746	1.94053	unambiguous			2378.43	slrP	Type III secretion system effector protein, leucine rich repeat-Acts as a ubiquitin ligase for thioredoxin. Also targets the ERdj3 chaperone of mammalian cells
Chromosome	869016	+	Mu	ybhK	conserved hypothetical protein	1.68499	0.362902	569	460	1576	1996	792	1335	-0.423145	unambiguous			2303.75	ybhK	conserved hypothetical protein
Chromosome	869567	-	Mu	Intergenic: ybhK-moaA		0.20467	0.951902	311	1133	564	1182	346	774	0.419383	unambiguous			1437.82	Intergenic: ybhK-moaA
Chromosome	870136	+	Mu	moaA	molybdenum cofactor biosynthesis protein A	-0.187215	0.934862	131	704	146	614	55	448		ambiguous			693.501	moaA	molybdenum cofactor biosynthesis protein A
Chromosome	870148	+	Mu	moaA	molybdenum cofactor biosynthesis protein A	-1.02608	0.576502	251	530	73	117	85	384		ambiguous			466.402	moaA	molybdenum cofactor biosynthesis protein A
Chromosome	870501	-	Mu	moaA	molybdenum cofactor biosynthesis protein A	0.375586	0.850242	605	977	652	1101	783	996	1.3508	unambiguous			1713.4	moaA	molybdenum cofactor biosynthesis protein A
Chromosome	870796	+	Mu	moaA	molybdenum cofactor biosynthesis protein A	-1.88855	0.00345845	664	855	219	133	176	178		missed			704.87	moaA	molybdenum cofactor biosynthesis protein A
Chromosome	871602	+	Mu	moaC	molybdenum cofactor biosynthesis protein C	-1.23632	0.117559	633	1052	181	461	222	367	-0.931522	unambiguous			938.645	moaC	molybdenum cofactor biosynthesis protein C
Chromosome	871850	+	Mu	moaC	molybdenum cofactor biosynthesis protein C	-0.887585	0.342034	590	1863	391	926	111	855	0.0630025	unambiguous			1538.03	moaC	molybdenum cofactor biosynthesis protein C
Chromosome	873145	-	Tn5	ybhL	hypothetical membrane protein	0.727827	0.591311	1139	1321	1272	1628	2246	1861	1.05054	unambiguous			3196.17	ybhL	hypothetical membrane protein
Chromosome	873485	-	Tn5	Intergenic: ybhL-ybhM		0.643035	0.645653	902	640	785	1002	1308	1047	0.723667	unambiguous			1915.61	Intergenic: ybhL-ybhM
Chromosome	873586	-	Tn5	ybhM	hypothetical membrane protein	0.29104	0.90041	1097	1174	1394	1452	1228	711	0.723667	unambiguous			2358.58	ybhM	hypothetical membrane protein
Chromosome	873653	+	Mu	ybhM	hypothetical membrane protein	0.616554	0.661673	961	840	1340	1319	778	1317	-0.0411762	unambiguous			2206.54	ybhM	hypothetical membrane protein
Chromosome	873711	-	Tn5	ybhM	hypothetical membrane protein	1.69532	0.0159022	591	1808	1366	4881	2573	4547	0.563984	unambiguous			5404.33	ybhM	hypothetical membrane protein
Chromosome	873919	+	Mu	ybhM	hypothetical membrane protein	0.0533559	1	435	1080	193	813	596	1101	0.930786	unambiguous			1403.76	ybhM	hypothetical membrane protein
Chromosome	873926	-	Tn5	ybhM	hypothetical membrane protein	0.612525	0.651696	1344	2506	1731	2756	3044	2595	0.236695	unambiguous			4707.01	ybhM	hypothetical membrane protein
Chromosome	874237	-	Tn5	SL1344_0785	hypothetical inner membrane protein	0.746942	0.525235	1334	1290	1761	1969	2538	1310		missed			3444.17	SL1344_0785	hypothetical inner membrane protein
Chromosome	874399	+	Tn5	SL1344_0785	hypothetical inner membrane protein	0.03936	1	839	942	638	831	971	709	0.144292	unambiguous			1639.48	SL1344_0785	hypothetical inner membrane protein
Chromosome	874537	-	Tn5	SL1344_0785	hypothetical inner membrane protein	0.0358752	1	381	1630	261	1239	618	1428		ambiguous			1848.2	SL1344_0785	hypothetical inner membrane protein
Chromosome	874539	-	Tn5	SL1344_0785	hypothetical inner membrane protein	0.917714	0.608321	308	1167	588	2339	623	1249		ambiguous			2123.47	SL1344_0785	hypothetical inner membrane protein
Chromosome	874543	+	Tn5	SL1344_0785	hypothetical inner membrane protein	2.11639	0.183957	898	258	2041	1255	4508	815		missed			3368.74	SL1344_0785	hypothetical inner membrane protein
Chromosome	874547	-	Tn5	SL1344_0785	hypothetical inner membrane protein	0.904988	0.398163	223	1147	423	1954	675	1364		ambiguous			1958.61	SL1344_0785	hypothetical inner membrane protein
Chromosome	874709	+	Tn5	SL1344_0785	hypothetical inner membrane protein	-0.652176	0.651696	199	496	82	289	161	229	-0.612584	unambiguous			475.885	SL1344_0785	hypothetical inner membrane protein
Chromosome	874773	-	Tn5	SL1344_0785	hypothetical inner membrane protein	-0.624455	0.741817	629	883	275	305	692	414	0.24679	unambiguous			1046.55	SL1344_0785	hypothetical inner membrane protein
Chromosome	875722	+	Mu	ybhN	hypothetical membrane protein	0.206686	1	452	1615	118	499	807	2671	-0.439428	unambiguous			2060.16	ybhN	hypothetical membrane protein
Chromosome	876021	+	Mu	ybhN	hypothetical membrane protein	-1.58215	0.0193377	637	1162	187	473	155	220	-0.96693	unambiguous			904.077	ybhN	hypothetical membrane protein
Chromosome	876324	+	Mu	ybhN	hypothetical membrane protein	1.25721	0.144104	645	667	1286	1407	997	1707	0.554622	unambiguous			2285.07	ybhN	hypothetical membrane protein
Chromosome	878928	-	Mu	ybhR	hypothetical inner membrane protein	1.94155	0.951541	727	1038	3575	7194	310	623	2.10921	unambiguous			4617.1	ybhR	hypothetical inner membrane protein
Chromosome	879138	-	Mu	ybhR	hypothetical inner membrane protein	0.555494	0.725156	340	774	658	818	455	887	0.117807	unambiguous			1322.2	ybhR	hypothetical inner membrane protein
Chromosome	880354	+	Tn5	ybhS	hypothetical inner membrane protein	1.11967	0.483254	1106	1804	1347	2946	2805	3776		ambiguous			4687.11	ybhS	hypothetical inner membrane protein
Chromosome	880984	-	Tn5	ybhS	hypothetical inner membrane protein	0.225007	0.949308	944	2124	720	3085	781	1590	0.165226	unambiguous			3085.12	ybhS	hypothetical inner membrane protein
Chromosome	882035	+	Mu	ybhF	hypothetical ABC transporter ATP-binding protein	0.540923	0.726135	526	1082	660	1341	547	1478	0.616154	unambiguous			1894.21	ybhF	hypothetical ABC transporter ATP-binding protein
Chromosome	882211	-	Tn5	ybhF	hypothetical ABC transporter ATP-binding protein	0.142756	0.962687	647	2174	290	2861	353	1859	0.84133	unambiguous			2726.64	ybhF	hypothetical ABC transporter ATP-binding protein
Chromosome	883120	+	Mu	SL1344_0794	HlyD-family secretion protein	0.488094	0.912021	583	1336	689	2339	373	1236		ambiguous			2200.07	SL1344_0794	HlyD-family secretion protein
Chromosome	883147	+	Mu	SL1344_0794	HlyD-family secretion protein	-0.699115	0.553086	437	1049	192	714	145	525		ambiguous			999.264	SL1344_0794	HlyD-family secretion protein
Chromosome	883388	+	Tn5	SL1344_0794	HlyD-family secretion protein	1.43607	0.574895	414	873	477	1671	1024	2815	3.68085	unambiguous			2486.2	SL1344_0794	HlyD-family secretion protein
Chromosome	883405	+	Mu	SL1344_0794	HlyD-family secretion protein	0.360495	0.861713	615	888	1137	838	558	790		missed			1615.62	SL1344_0794	HlyD-family secretion protein
Chromosome	883571	+	Tn5	SL1344_0794	HlyD-family secretion protein	-0.223213	0.934611	269	2054	128	2059	191	1050	0.234897	unambiguous			1899.05	SL1344_0794	HlyD-family secretion protein
Chromosome	885869	-	Mu	rhlE	hypothetical ATP-dependent RNA helicase rhlE	0.536235	0.856267	388	1379	280	1379	349	2398	1.29772	unambiguous			2076.48	rhlE	hypothetical ATP-dependent RNA helicase rhlE
Chromosome	886246	+	Mu	Intergenic: rhlE-dinG		0.512349	1	7	40	2	3	13	97		missed			54.5575	Intergenic: rhlE-dinG
Chromosome	886964	+	Tn5	dinG	probable ATP-dependent helicase DinG	-0.0475452	0.983088	346	2052	140	1714	356	1782	0.837114	unambiguous			2120.65	dinG	probable ATP-dependent helicase DinG
Chromosome	887013	-	Mu	dinG	probable ATP-dependent helicase DinG	-1.06846	0.189751	1048	1560	404	512	440	783	1.9247	unambiguous			1535.12	dinG	probable ATP-dependent helicase DinG
Chromosome	887576	+	Mu	dinG	probable ATP-dependent helicase DinG	0.181412	0.983963	316	1910	200	1248	231	2660	1.95789	unambiguous			2191.76	dinG	probable ATP-dependent helicase DinG
Chromosome	888066	+	Mu	dinG	probable ATP-dependent helicase DinG	-0.339075	0.911757	187	1147	176	1034	40	567	-0.320598	unambiguous			1037.4	dinG	probable ATP-dependent helicase DinG
Chromosome	888515	-	Mu	dinG	probable ATP-dependent helicase DinG	-0.55974	0.830465	507	540	403	437	187	197	-1.36786	unambiguous			743.473	dinG	probable ATP-dependent helicase DinG
Chromosome	891724	+	Tn5	ybiO	hypothetical membrane protein	-0.257799	0.893572	422	1520	260	1257	363	916	1.32167	unambiguous			1563.83	ybiO	hypothetical membrane protein
Chromosome	894165	-	Mu	glnQ	glutamine transport ATP-binding protein GlnQ	-0.211304	0.917599	370	1330	256	867	117	1286	0.8285	unambiguous			1397.02	glnQ	glutamine transport ATP-binding protein GlnQ
Chromosome	894960	-	Mu	glnP	glutamine transport system permease protein GlnP	-1.05331	0.22319	443	1288	179	477	190	589		missed			1024.15	glnP	glutamine transport system permease protein GlnP
Chromosome	896072	+	Tn5	glnH	glutamine-binding periplasmic protein precursor	0.67452	0.591758	2456	1243	3248	2103	3805	1006	1.13074	unambiguous			4672.03	glnH	glutamine-binding periplasmic protein precursor
Chromosome	896561	+	Tn5	Intergenic: glnH-dps		0.201307	0.946005	603	256	482	420	601	197		missed			853.936	Intergenic: glnH-dps
Chromosome	896930	+	Mu	dps	DNA protection during starvation protein	-1.93429	0.00168475	831	1115	170	233	191	282	0.728226	unambiguous			893.131	dps	DNA protection during starvation protein
Chromosome	897607	+	Tn5	ybiF	hypothetical membrane protein	1.26084	0.154408	720	264	916	833	1337	970	2.30784	unambiguous			1717.37	ybiF	hypothetical membrane protein
Chromosome	898231	+	Mu	ybiF	hypothetical membrane protein	0.498218	0.798401	405	112	307	364	245	341	0.260143	unambiguous			595.801	ybiF	hypothetical membrane protein
Chromosome	898292	-	Mu	ybiF	hypothetical membrane protein	-0.299808	0.865488	650	1900	560	1374	382	1250	0.0372722	unambiguous			2016.56	ybiF	hypothetical membrane protein
Chromosome	901493	+	Mu	Intergenic: RybA-SL1344_0810		-0.445207	0.906898	1030	1504	903	1419	318	568	0.918176	unambiguous			1884.98	Intergenic: RybA-SL1344_0810
Chromosome	903026	-	Mu	ybiR	hypothetical membrane protein	0.780915	0.518132	401	882	554	1379	457	1404	1.50127	unambiguous			1714.94	ybiR	hypothetical membrane protein
Chromosome	903539	-	Mu	ybiS	hypothetical exported protein	-0.000295174	1	499	1559	419	1644	238	1242	0.113186	unambiguous			1859.92	ybiS	hypothetical exported protein
Chromosome	904216	-	Tn5	Intergenic: ybiS-ybiT		0.527923	0.735926	646	1016	687	1096	1260	1079		missed			1944.75	Intergenic: ybiS-ybiT
Chromosome	904217	+	Tn5	Intergenic: ybiS-ybiT		0.599203	0.672613	1016	999	1281	1331	1621	1020		missed			2446.48	Intergenic: ybiS-ybiT
Chromosome	904614	-	Mu	ybiT	ABC transporter ATP-binding protein	1.51046	0.0499769	585	651	1735	1573	1073	1681	0.941138	unambiguous			2494.32	ybiT	ABC transporter ATP-binding protein
Chromosome	904818	+	Mu	ybiT	ABC transporter ATP-binding protein	0.322551	0.881415	794	556	817	590	667	831	1.67162	unambiguous			1424.04	ybiT	ABC transporter ATP-binding protein
Chromosome	907229	-	Tn5	SL1344_0814	conserved hypothetical protein	0.832369	0.455873	531	1209	852	1547	1437	1494	0.946856	unambiguous			2391.2	SL1344_0814	conserved hypothetical protein
Chromosome	907329	-	Tn5	ybiV(2)	conserved hypothetical protein	0.237159	0.972521	221	1139	214	1645	179	724		missed			1375.69	ybiV(2)	conserved hypothetical protein
Chromosome	907528	+	Tn5	ybiV(2)	conserved hypothetical protein	-0.0443228	0.984368	1658	2314	961	2536	1306	1827	0.522298	unambiguous			3517.77	ybiV(2)	conserved hypothetical protein
Chromosome	907620	-	Tn5	ybiV(2)	conserved hypothetical protein	0.824209	0.451153	1096	1491	1490	2790	1902	1703	0.617168	unambiguous			3539.54	ybiV(2)	conserved hypothetical protein
Chromosome	908089	+	Tn5	Intergenic: ybiV(2)-ybiU		-0.245099	0.936605	283	1077	142	1161	63	611	0.285754	unambiguous			1101.23	Intergenic: ybiV(2)-ybiU
Chromosome	909535	+	Mu	Intergenic: ybiU-ybiV(1)		-0.291651	0.932955	1142	1222	1196	1086	366	680	0.565002	unambiguous			1876.03	Intergenic: ybiU-ybiV(1)
Chromosome	909826	-	Mu	ybiV(1)	conserved hypothetical protein	0.821429	0.889943	526	1170	1216	2390	345	1214		missed			2316.99	ybiV(1)	conserved hypothetical protein
Chromosome	909977	-	Mu	ybiV(1)	conserved hypothetical protein	-0.420542	0.784647	725	1249	502	1033	414	591	1.73079	unambiguous			1483.48	ybiV(1)	conserved hypothetical protein
Chromosome	910373	+	Mu	ybiV(1)	conserved hypothetical protein	-0.557426	0.663576	1156	1251	806	782	398	830	-0.236749	unambiguous			1710.79	ybiV(1)	conserved hypothetical protein
Chromosome	910438	+	Tn5	ybiV(1)	conserved hypothetical protein	0.330343	0.910202	688	3642	458	3228	1153	4523	2.4898	unambiguous			4585.15	ybiV(1)	conserved hypothetical protein
Chromosome	911304	-	Mu	pflF	hypothetical formate acetyltransferase 3	0.987284	0.343069	279	805	273	1543	296	1586		missed			1621.54	pflF	hypothetical formate acetyltransferase 3
Chromosome	911677	+	Mu	pflF	hypothetical formate acetyltransferase 3	0.685057	0.627919	630	1695	736	1922	1159	2612		missed			2952.99	pflF	hypothetical formate acetyltransferase 3
Chromosome	911871	+	Mu	pflF	hypothetical formate acetyltransferase 3	0.450169	0.796156	890	823	695	964	1095	1271		missed			1926.34	pflF	hypothetical formate acetyltransferase 3
Chromosome	912558	-	Mu	pflF	hypothetical formate acetyltransferase 3	0.34036	0.873401	233	925	248	1003	158	1114	0.720836	unambiguous			1232.35	pflF	hypothetical formate acetyltransferase 3
Chromosome	913155	+	Mu	pflE	hypothetical pyruvate formate-lyase 3 activating enzyme	-0.0284439	0.989652	851	1684	758	1326	598	1595	0.944581	unambiguous			2261.5	pflE	hypothetical pyruvate formate-lyase 3 activating enzyme
Chromosome	913248	-	Tn5	pflE	hypothetical pyruvate formate-lyase 3 activating enzyme	0.32975	0.877852	540	763	482	1041	512	784	1.31136	unambiguous			1379.38	pflE	hypothetical pyruvate formate-lyase 3 activating enzyme
Chromosome	913614	+	Mu	pflE	hypothetical pyruvate formate-lyase 3 activating enzyme	0.341517	0.962099	617	1086	660	555	1177	1317	0.312692	unambiguous			1813.38	pflE	hypothetical pyruvate formate-lyase 3 activating enzyme
Chromosome	914542	+	Mu	moeB	molybdopterin biosynthesis MoeB protein	-0.912725	0.338531	994	752	368	279	511	437	-0.795853	unambiguous			1084.92	moeB	molybdopterin biosynthesis MoeB protein
Chromosome	914626	+	Mu	moeB	molybdopterin biosynthesis MoeB protein	-0.690622	0.526444	734	1828	288	826	304	1312		ambiguous			1728.44	moeB	molybdopterin biosynthesis MoeB protein
Chromosome	914640	+	Mu	moeB	molybdopterin biosynthesis MoeB protein	-1.28827	0.118704	275	906	138	398	25	272		ambiguous			647.205	moeB	molybdopterin biosynthesis MoeB protein
Chromosome	917606	-	Mu	yliA	hypothetical ABC transporter ATP-binding protein	0.859578	0.440138	196	1140	323	2070	93	1688	0.482009	unambiguous			1863.3	yliA	hypothetical ABC transporter ATP-binding protein
Chromosome	919042	+	Mu	yliA	hypothetical ABC transporter ATP-binding protein	0.895674	0.911757	362	889	299	794	774	2132	1.09388	unambiguous			1779.4	yliA	hypothetical ABC transporter ATP-binding protein
Chromosome	919148	-	Tn5	yliA	hypothetical ABC transporter ATP-binding protein	-0.0268863	0.990409	729	1559	677	1571	591	1028	0.259387	unambiguous			2042.61	yliA	hypothetical ABC transporter ATP-binding protein
Chromosome	919545	-	Tn5	yliB	hypothetical ABC transporter periplasmic binding protein	0.376094	0.902776	891	1617	507	1650	1109	2331	0.423143	unambiguous			2717.01	yliB	hypothetical ABC transporter periplasmic binding protein
Chromosome	919686	+	Mu	yliB	hypothetical ABC transporter periplasmic binding protein	-0.403306	0.790799	757	1614	623	1172	301	991	1.25875	unambiguous			1794.65	yliB	hypothetical ABC transporter periplasmic binding protein
Chromosome	922131	+	Mu	yliD	hypothetical ABC transporter permease protein	0.376288	0.949308	700	1072	1283	1376	564	740	1.67572	unambiguous			1919.86	yliD	hypothetical ABC transporter permease protein
Chromosome	923347	+	Mu	rimO	conserved hypothetical protein	0.143122	0.972521	1462	1307	1131	898	1777	1452	0.148834	unambiguous			2676.84	rimO	conserved hypothetical protein
Chromosome	923412	-	Tn5	rimO	conserved hypothetical protein	0.552098	0.706953	519	2145	776	2450	980	2515	1.06937	unambiguous			3156.33	rimO	conserved hypothetical protein
Chromosome	924413	+	Mu	bssR	conserved hypothetical protein	0.735991	0.576111	339	684	263	1032	191	1445	0.186659	unambiguous			1334.93	bssR	conserved hypothetical protein
Chromosome	924455	+	Mu	bssR	conserved hypothetical protein	-0.0817088	0.971299	498	1279	508	979	196	1207	0.186659	unambiguous			1547.22	bssR	conserved hypothetical protein
Chromosome	924728	+	Tn5	bssR	conserved hypothetical protein	0.92837	0.367407	693	1134	1091	1946	1465	1482	1.65962	unambiguous			2645.65	bssR	conserved hypothetical protein
Chromosome	924774	-	Tn5	Intergenic: bssR-SL1344_0830		-0.273081	0.882962	1279	663	740	542	975	508	-1.10048	unambiguous			1553.52	Intergenic: bssR-SL1344_0830
Chromosome	924985	+	Tn5	Intergenic: bssR-SL1344_0830		0.0833903	0.984368	1094	646	980	806	1039	349	1.20344	unambiguous			1635.13	Intergenic: bssR-SL1344_0830
Chromosome	925370	+	Tn5	Intergenic: bssR-SL1344_0830		0.780697	0.872409	559	141	462	211	1163	231	1.3681	unambiguous			935.553	Intergenic: bssR-SL1344_0830
Chromosome	925772	-	Tn5	SL1344_0830	conserved hypothetical protein	0.690059	0.712954	574	1000	844	893	1885	745	0.411308	unambiguous			2004.44	SL1344_0830	conserved hypothetical protein
Chromosome	925778	+	Tn5	SL1344_0830	conserved hypothetical protein	0.549226	0.724332	1084	278	1178	418	1488	345		ambiguous			1611.32	SL1344_0830	conserved hypothetical protein
Chromosome	925779	+	Tn5	SL1344_0830	conserved hypothetical protein	0.58949	0.764389	1402	560	1413	613	2385	666		ambiguous			2370.11	SL1344_0830	conserved hypothetical protein
Chromosome	926506	+	Tn5	SL1344_0831	hypothetical electron transfer flavoprotein (beta subunit)	0.352113	0.860786	1472	601	1410	491	2139	511	-0.723211	unambiguous			2219.03	SL1344_0831	hypothetical electron transfer flavoprotein (beta subunit)
Chromosome	926802	-	Tn5	SL1344_0832	hypothetical electron transfer flavoprotein (alpha subunit)	-1.00719	0.308085	837	193	242	75	393	171	0.337214	unambiguous			619.117	SL1344_0832	hypothetical electron transfer flavoprotein (alpha subunit)
Chromosome	926869	-	Tn5	SL1344_0832	hypothetical electron transfer flavoprotein (alpha subunit)	0.357337	0.923712	459	1007	609	1440	566	620	0.337214	unambiguous			1573.36	SL1344_0832	hypothetical electron transfer flavoprotein (alpha subunit)
Chromosome	928353	+	Tn5	SL1344_0833	hypothetical acyl-CoA dehydrogenase	1.10419	0.211504	2272	2002	3643	3381	6096	2686	1.6096	unambiguous			6824.36	SL1344_0833	hypothetical acyl-CoA dehydrogenase
Chromosome	928711	-	Tn5	SL1344_0833	hypothetical acyl-CoA dehydrogenase	0.396039	0.830854	650	1322	744	1532	943	1247	1.39949	unambiguous			2157.81	SL1344_0833	hypothetical acyl-CoA dehydrogenase
Chromosome	928938	-	Tn5	SL1344_0833	hypothetical acyl-CoA dehydrogenase	0.553891	0.872409	1333	2690	1250	2455	3357	3092	0.752134	unambiguous			4770.9	SL1344_0833	hypothetical acyl-CoA dehydrogenase
Chromosome	929461	+	Tn5	Intergenic: SL1344_0833-SL1344_0834		1.35643	0.865488	222	144	293	120	957	240	1.45665	unambiguous			674.981	Intergenic: SL1344_0833-SL1344_0834
Chromosome	929614	+	Tn5	SL1344_0834	hypothetical flavoprotein	-0.271242	0.890612	1038	247	524	339	640	329	-0.279078	unambiguous			1028.76	SL1344_0834	hypothetical flavoprotein
Chromosome	929654	-	Tn5	SL1344_0834	hypothetical flavoprotein	0.857197	0.44391	269	1057	588	1509	956	1081	0.466809	unambiguous			1846.96	SL1344_0834	hypothetical flavoprotein
Chromosome	930245	-	Tn5	SL1344_0834	hypothetical flavoprotein	-0.420151	0.787212	303	1311	252	955	342	528	0.963106	unambiguous			1213.13	SL1344_0834	hypothetical flavoprotein
Chromosome	930299	+	Tn5	SL1344_0834	hypothetical flavoprotein	0.207328	0.936605	966	1206	846	1378	1255	837	0.427149	unambiguous			2165.49	SL1344_0834	hypothetical flavoprotein
Chromosome	931566	+	Tn5	SL1344_0835	LysR transcriptional regulator	0.295251	0.95869	369	745	252	570	610	918	0.346645	unambiguous			1159.36	SL1344_0835	LysR transcriptional regulator
Chromosome	931674	-	Tn5	SL1344_0835	LysR transcriptional regulator	0.700792	0.579911	1623	490	1800	804	2607	697	0.52946	unambiguous			2706.18	SL1344_0835	LysR transcriptional regulator
Chromosome	931675	+	Tn5	SL1344_0835	LysR transcriptional regulator	-0.717744	0.520066	674	1109	500	612	454	301		ambiguous			1190.49	SL1344_0835	LysR transcriptional regulator
Chromosome	931819	-	Tn5	SL1344_0835	LysR transcriptional regulator	0.458377	0.790799	951	416	1052	374	1351	454	1.11546	unambiguous			1543.67	SL1344_0835	LysR transcriptional regulator
Chromosome	932311	-	Tn5	Intergenic: SL1344_0835-SL1344_0836		-0.49028	0.721032	669	1982	480	1321	697	751		missed			1935.93	Intergenic: SL1344_0835-SL1344_0836
Chromosome	932369	-	Tn5	Intergenic: SL1344_0835-SL1344_0836		-0.0341347	0.987449	554	2354	313	2495	345	1737	-0.419	unambiguous			2587.49	Intergenic: SL1344_0835-SL1344_0836
Chromosome	932392	+	Tn5	Intergenic: SL1344_0835-SL1344_0836		1.09184	0.257567	570	620	876	1020	1440	1027		ambiguous			1886.95	Intergenic: SL1344_0835-SL1344_0836
Chromosome	932461	+	Mu	SL1344_0836	hypothetical inner membrane protein	-0.608131	0.616052	1293	1187	704	562	771	762	0.452137	unambiguous			1727.6	SL1344_0836	hypothetical inner membrane protein
Chromosome	932491	-	Tn5	SL1344_0836	hypothetical inner membrane protein	-0.144475	0.95747	821	1599	657	1684	590	840	-0.419	unambiguous			2048.42	SL1344_0836	hypothetical inner membrane protein
Chromosome	932624	+	Tn5	SL1344_0836	hypothetical inner membrane protein	1.14222	0.636341	3238	166	4469	300	7780	369	1.88487	unambiguous			5553	SL1344_0836	hypothetical inner membrane protein
Chromosome	932647	-	Tn5	SL1344_0836	hypothetical inner membrane protein	1.1331	0.350932	1068	1060	2003	1283	3308	1433	1.78931	unambiguous			3453.6	SL1344_0836	hypothetical inner membrane protein
Chromosome	932782	-	Tn5	SL1344_0836	hypothetical inner membrane protein	0.252175	0.916294	434	1838	376	2130	281	1871		missed			2315.1	SL1344_0836	hypothetical inner membrane protein
Chromosome	933104	-	Tn5	Intergenic: SL1344_0836-yliI		0.390957	0.881297	467	1322	417	1169	1126	1322	0.587733	unambiguous			1952.58	Intergenic: SL1344_0836-yliI
Chromosome	934033	+	Mu	yliJ	glutathione s-transferase family protein	-0.340073	0.84466	624	1307	472	1088	202	865	0.961948	unambiguous			1501.03	yliJ	glutathione s-transferase family protein
Chromosome	936647	+	Mu	deoR	deoxyribose operon repressor	-0.265146	0.889329	701	1227	524	584	541	1110	0.346196	unambiguous			1547.62	deoR	deoxyribose operon repressor
Chromosome	937210	-	Mu	ybjG	hypothetical permease protein	-0.628051	0.594246	1644	1851	1137	1268	582	908	0.666352	unambiguous			2415.72	ybjG	hypothetical permease protein
Chromosome	937878	-	Mu	mdfA	multidrug translocase MdfA	0.210175	0.945621	633	1	744	4	514	1	-0.564637	unambiguous			632.971	mdfA	multidrug translocase MdfA
Chromosome	938986	-	Mu	mdfA	multidrug translocase MdfA	0.350008	0.86073	1636	861	1496	813	1698	1467	0.236828	unambiguous			2670.1	mdfA	multidrug translocase MdfA
Chromosome	939184	-	Tn5	SL1344_0843	conserved hypothetical protein	-0.189801	0.926492	341	1735	178	1497	290	1168	0.00799145	unambiguous			1722.23	SL1344_0843	conserved hypothetical protein
Chromosome	939369	-	Mu	SL1344_0843	conserved hypothetical protein	1.36154	0.962705	1636	1904	798	879	5880	8054	1.61862	unambiguous			6547.89	SL1344_0843	conserved hypothetical protein
Chromosome	941598	-	Mu	SL1344_0845	hypothetical tetR-family transcriptional regulator	-0.0399423	0.985544	424	923	351	806	346	752	0.836737	unambiguous			1195.35	SL1344_0845	hypothetical tetR-family transcriptional regulator
Chromosome	942205	+	Tn5	SL1344_0846	hypothetical membrane protein	-0.0499176	0.982618	786	1268	325	1443	417	1230		missed			1814.47	SL1344_0846	hypothetical membrane protein
Chromosome	942748	+	Mu	SL1344_0846	hypothetical membrane protein	-0.591668	0.633572	943	1515	390	878	407	1131	0.87218	unambiguous			1723.43	SL1344_0846	hypothetical membrane protein
Chromosome	943912	+	Tn5	Intergenic: SL1344_0846-ybjM		0.277543	0.906479	418	1403	404	1555	715	1125	1.22889	unambiguous			1878.72	Intergenic: SL1344_0846-ybjM
Chromosome	944165	+	Mu	ybjM	hypothetical membrane protein	-0.738626	0.781048	392	852	368	555	103	259	-0.481791	unambiguous			824.057	ybjM	hypothetical membrane protein
Chromosome	944324	+	Tn5	Intergenic: ybjM-grxA		1.22355	0.168069	1275	539	2125	956	2816	1389	1.84715	unambiguous			3099.12	Intergenic: ybjM-grxA
Chromosome	944499	-	Mu	grxA	glutaredoxin 1	6.59276	0.831611	597	66	83077	27075	236	126	2.92976	unambiguous			38760.8	grxA	glutaredoxin 1
Chromosome	944500	+	Mu	grxA	glutaredoxin 1	-0.267946	0.934296	389	1588	520	1378	188	743	-0.146592	unambiguous			1585.03	grxA	glutaredoxin 1
Chromosome	945172	+	Mu	mdaA	oxygen-insensitive NADPH nitroreductase (pseudogene)	-0.292898	0.872409	800	1369	599	1088	480	881	-0.0684083	unambiguous			1720.36	mdaA	oxygen-insensitive NADPH nitroreductase (pseudogene)
Chromosome	945617	-	Mu	mdaA	oxygen-insensitive NADPH nitroreductase (pseudogene)	0.733837	0.682617	1002	1219	956	1581	1432	2383		missed			2894.9	mdaA	oxygen-insensitive NADPH nitroreductase (pseudogene)
Chromosome	945947	-	Mu	rimK	ribosomal protein S6 modification protein	0.636111	0.661287	392	755	417	873	529	1247	1.02836	unambiguous			1419.74	rimK	ribosomal protein S6 modification protein
Chromosome	946280	+	Mu	rimK	ribosomal protein S6 modification protein	0.402084	0.866934	890	949	804	860	1311	1204	1.17901	unambiguous			2018.4	rimK	ribosomal protein S6 modification protein
Chromosome	946775	+	Mu	Intergenic: rimK-ybjN		0.66441	0.91303	1057	1674	1012	1304	2295	2828	0.665676	unambiguous			3431.06	Intergenic: rimK-ybjN
Chromosome	947050	-	Mu	ybjN	conserved hypothetical protein	0.0514641	0.994676	366	1379	443	1102	437	1130	0.193625	unambiguous			1615.45	ybjN	conserved hypothetical protein
Chromosome	948860	+	Mu	potG	putrescine transport ATP-binding protein PotG	0.6468	0.652892	339	748	786	841	502	801	1.50141	unambiguous			1353.04	potG	putrescine transport ATP-binding protein PotG
Chromosome	950259	+	Mu	potH	putrescine transport system permease protein PotH	0.451642	0.790799	1104	517	1115	1066	871	765	1.76161	unambiguous			1824.24	potH	putrescine transport system permease protein PotH
Chromosome	950716	-	Mu	potH	putrescine transport system permease protein PotH	-0.461474	0.755306	203	1424	134	1104	37	760	0.141975	unambiguous			1202.21	potH	putrescine transport system permease protein PotH
Chromosome	951062	-	Mu	potI	putrescine transport system permease protein PotI	-0.331649	0.886	1614	1694	1433	1444	445	1206	0.724482	unambiguous			2580.64	potI	putrescine transport system permease protein PotI
Chromosome	951950	-	Mu	ybjO	hypothetical membrane protein	0.656026	0.873137	633	349	497	419	698	1046	0.047613	unambiguous			1228.29	ybjO	hypothetical membrane protein
Chromosome	952288	+	Mu	ybjO	hypothetical membrane protein	0.142657	0.96348	853	877	514	895	881	995	0.786684	unambiguous			1672.05	ybjO	hypothetical membrane protein
Chromosome	952369	-	Mu	Intergenic: ybjO-rumB		0.354032	0.949308	877	1198	739	817	1283	1720	1.24845	unambiguous			2223.3	Intergenic: ybjO-rumB
Chromosome	952525	-	Tn5	rumB	hypothetical RNA methyltransferase	0.769395	0.724307	387	875	339	1089	671	1600	1.09559	unambiguous			1676.47	rumB	hypothetical RNA methyltransferase
Chromosome	955198	+	Tn5	SL1344_0861	hypothetical phosphotransferase enzyme II, B component	0.856419	0.582164	1429	216	1830	234	2848	210	0.497621	unambiguous			2290.32	SL1344_0861	hypothetical phosphotransferase enzyme II, B component
Chromosome	955318	+	Tn5	SL1344_0861	hypothetical phosphotransferase enzyme II, B component	0.510768	0.747806	587	1067	941	1429	848	840	0.745614	unambiguous			1918.4	SL1344_0861	hypothetical phosphotransferase enzyme II, B component
Chromosome	955544	+	Mu	SL1344_0862	probable sulfatase	-0.718177	0.494059	807	2171	671	1134	400	912		ambiguous			1988.05	SL1344_0862	probable sulfatase
Chromosome	956937	-	Mu	SL1344_0862	probable sulfatase	-0.813093	0.377914	2107	3496	982	1470	1082	1952	-0.603674	unambiguous			3609.78	SL1344_0862	probable sulfatase
Chromosome	957187	-	Tn5	Intergenic: SL1344_0862-artJ		-0.168122	0.937231	434	1565	169	1259	506	1127	1.38509	unambiguous			1674.34	Intergenic: SL1344_0862-artJ
Chromosome	957692	+	Mu	artJ	arginine-binding periplasmic protein 2 precursor	-0.323486	0.850242	1032	1734	828	1222	471	1284	1.15572	unambiguous			2165.33	artJ	arginine-binding periplasmic protein 2 precursor
Chromosome	957819	+	Mu	artJ	arginine-binding periplasmic protein 2 precursor	-0.691632	0.796915	538	1308	86	478	353	1047	-0.129557	unambiguous			1244.91	artJ	arginine-binding periplasmic protein 2 precursor
Chromosome	957968	-	Mu	Intergenic: artJ-artM		0.212703	0.934296	898	1212	826	1421	828	1134	0.406131	unambiguous			2109.15	Intergenic: artJ-artM
Chromosome	959070	-	Mu	artQ	arginine transport system permease protein ArtQ	-0.481503	0.770884	421	918	239	383	315	712	-0.423443	unambiguous			981.326	artQ	arginine transport system permease protein ArtQ
Chromosome	959861	+	Mu	artI	arginine-binding periplasmic protein 1 precursor	-0.652377	0.564431	1327	1724	575	730	879	1154	-1.63317	unambiguous			2088.94	artI	arginine-binding periplasmic protein 1 precursor
Chromosome	960573	+	Mu	artP	arginine transport ATP-binding protein ArtP	0.753937	0.562489	86	887	247	1194	153	1230	1.63941	unambiguous			1281.91	artP	arginine transport ATP-binding protein ArtP
Chromosome	960601	-	Mu	artP	arginine transport ATP-binding protein ArtP	0.0883193	0.983088	1	1401	0	1274	3	1288	-0.495777	unambiguous			1320.57	artP	arginine transport ATP-binding protein ArtP
Chromosome	961263	+	Mu	ybjP	probable lipoprotein	-1.50276	0.124076	860	1248	406	499	204	173	0.285419	unambiguous			1083.36	ybjP	probable lipoprotein
Chromosome	962156	-	Mu	SL1344_0869	conserved hypothetical protein	-1.51164	0.0164617	1635	2504	515	862	450	672	0.275203	unambiguous			2121.76	SL1344_0869	conserved hypothetical protein
Chromosome	963426	+	Mu	SL1344_0871	hypothetical oxidoreductase	0.672226	0.710863	291	884	440	849	783	1148	1.9108	unambiguous			1482.29	SL1344_0871	hypothetical oxidoreductase
Chromosome	965505	-	Mu	ybjT	conserved hypothetical protein	-0.0303826	0.989652	177	1006	219	1001	57	718	0.691372	unambiguous			1054.43	ybjT	conserved hypothetical protein
Chromosome	965766	+	Mu	ltaA	L-allo-threonine aldolase	0.175493	0.957868	347	562	302	486	374	604	0.336815	unambiguous			892.473	ltaA	L-allo-threonine aldolase
Chromosome	965960	+	Mu	ltaA	L-allo-threonine aldolase	0.974496	0.429843	2027	1186	4267	2175	2641	1789	0.217624	unambiguous			4772.4	ltaA	L-allo-threonine aldolase
Chromosome	966603	-	Mu	ltaA	L-allo-threonine aldolase	1.11833	0.324071	222	925	512	2020	394	1362	0.54468	unambiguous			1846.07	ltaA	L-allo-threonine aldolase
Chromosome	967303	-	Mu	poxB	pyruvate dehydrogenase	0.651316	0.62086	637	1969	942	2476	1227	2398	0.700632	unambiguous			3251.53	poxB	pyruvate dehydrogenase
Chromosome	967346	+	Mu	poxB	pyruvate dehydrogenase	-0.0512933	0.985452	516	892	560	975	248	558	0.446258	unambiguous			1243.02	poxB	pyruvate dehydrogenase
Chromosome	967628	+	Tn5	poxB	pyruvate dehydrogenase	0.0606423	0.990413	648	1547	311	1573	413	1642	1.00683	unambiguous			2040.79	poxB	pyruvate dehydrogenase
Chromosome	968837	-	Mu	hcr	hybrid-cluster protein oxidoreductase-FAD and [2FE-2S] cofactors, NADH as electron donor	0.364545	0.926711	591	800	925	1047	489	624	1.94158	unambiguous			1498.25	hcr	hybrid-cluster protein oxidoreductase-FAD and [2FE-2S] cofactors, NADH as electron donor
Chromosome	968851	+	Mu	hcr	hybrid-cluster protein oxidoreductase-FAD and [2FE-2S] cofactors, NADH as electron donor	0.977192	0.328353	539	1303	773	2282	588	2597	2.67463	unambiguous			2740.07	hcr	hybrid-cluster protein oxidoreductase-FAD and [2FE-2S] cofactors, NADH as electron donor
Chromosome	969345	+	Tn5	hcr	hybrid-cluster protein oxidoreductase-FAD and [2FE-2S] cofactors, NADH as electron donor	-0.384942	0.810484	717	1208	392	1024	364	758	-0.00492751	unambiguous			1468.3	hcr	hybrid-cluster protein oxidoreductase-FAD and [2FE-2S] cofactors, NADH as electron donor
Chromosome	970619	-	Mu	hcp	hydroxylamine reductase, hybrid cluster [2Fe-2S] protein	1.30659	0.13315	204	711	494	1456	366	1579		missed			1639.51	hcp	hydroxylamine reductase, hybrid cluster [2Fe-2S] protein
Chromosome	970646	+	Mu	hcp	hydroxylamine reductase, hybrid cluster [2Fe-2S] protein	-0.765257	0.472479	185	1604	120	875	92	725		missed			1173.26	hcp	hydroxylamine reductase, hybrid cluster [2Fe-2S] protein
Chromosome	970684	-	Tn5	hcp	hydroxylamine reductase, hybrid cluster [2Fe-2S] protein	-0.399261	0.868664	274	1512	85	1432	36	780		missed			1354.14	hcp	hydroxylamine reductase, hybrid cluster [2Fe-2S] protein
Chromosome	971077	-	Mu	hcp	hydroxylamine reductase, hybrid cluster [2Fe-2S] protein	0.321447	0.939442	599	1053	1025	1245	467	819	0.0535161	unambiguous			1741.65	hcp	hydroxylamine reductase, hybrid cluster [2Fe-2S] protein
Chromosome	971397	+	Tn5	ybjE	hypothetical membrane protein	0.515293	0.764389	1010	800	1046	1600	910	899	-0.383308	unambiguous			2104.22	ybjE	hypothetical membrane protein
Chromosome	972264	+	Tn5	Intergenic: ybjE-ybjD		-0.0630157	0.981619	846	731	424	460	853	858	1.93268	unambiguous			1384.8	Intergenic: ybjE-ybjD
Chromosome	972495	+	Mu	ybjD	conserved hypothetical protein	0.781057	0.942126	635	1907	1403	4311	406	1411	1.89122	unambiguous			3398.05	ybjD	conserved hypothetical protein
Chromosome	972706	-	Mu	ybjD	conserved hypothetical protein	0.267111	0.911443	1015	1417	762	1960	444	1872	-0.534575	unambiguous			2496.3	ybjD	conserved hypothetical protein
Chromosome	973309	-	Tn5	ybjD	conserved hypothetical protein	3.65561	0.875266	14	18	27	35	350	280		missed			252.646	ybjD	conserved hypothetical protein
Chromosome	973768	-	Mu	ybjD	conserved hypothetical protein	0.327799	0.87722	478	1075	543	1081	427	1303	2.25047	unambiguous			1642.44	ybjD	conserved hypothetical protein
Chromosome	975084	+	Tn5	Intergenic: ybjX-ybjY		1.59263	0.239838	631	736	1423	1392	2762	1513	2.12103	unambiguous			2896.23	Intergenic: ybjX-ybjY
Chromosome	976979	-	Mu	ybjZ	conserved hypothetical ABC transporter	0.519016	0.771171	191	534	157	753	135	743	-0.187865	unambiguous			844.465	ybjZ	conserved hypothetical ABC transporter
Chromosome	977414	-	Tn5	ybjZ	conserved hypothetical ABC transporter	0.861979	0.57843	741	1212	1293	2378	1301	1141	1.81907	unambiguous			2727.37	ybjZ	conserved hypothetical ABC transporter
Chromosome	977630	+	Tn5	ybjZ	conserved hypothetical ABC transporter	0.511327	0.741769	964	1543	674	1898	1110	2464	0.277042	unambiguous			2908.6	ybjZ	conserved hypothetical ABC transporter
Chromosome	978940	-	Mu	clpS	conserved hypothetical protein	0.60196	0.674943	742	975	1216	1058	994	1217	-0.725088	unambiguous			2087.66	clpS	conserved hypothetical protein
Chromosome	979330	-	Mu	clpA	ATP-dependent Clp protease ATP-binding subunit ClpA	0.151123	0.962651	830	1209	785	810	1131	1168	-0.654447	unambiguous			1978.69	clpA	ATP-dependent Clp protease ATP-binding subunit ClpA
Chromosome	979531	+	Mu	clpA	ATP-dependent Clp protease ATP-binding subunit ClpA	-0.238591	0.917599	156	803	132	737	52	479	0.232145	unambiguous			778.731	clpA	ATP-dependent Clp protease ATP-binding subunit ClpA
Chromosome	979582	-	Mu	clpA	ATP-dependent Clp protease ATP-binding subunit ClpA	0.871473	0.944199	983	1110	732	742	1940	3163	0.850544	unambiguous			2938.02	clpA	ATP-dependent Clp protease ATP-binding subunit ClpA
Chromosome	984219	+	Tn5	SL1344_0888	conserved hypothetical protein	0.224081	0.926711	1073	1423	770	1566	1387	1293	1.01666	unambiguous			2508.8	SL1344_0888	conserved hypothetical protein
Chromosome	985747	-	Tn5	SL1344_0889	hypothetical pirin-related protein	0.00121392	1	952	1322	620	1668	624	1007	0.0678379	unambiguous			2056.56	SL1344_0889	hypothetical pirin-related protein
Chromosome	986414	-	Mu	SL1344_0890	hypothetical transcriptional activator	-0.196723	0.923612	654	1069	508	616	601	861	-0.566299	unambiguous			1425.03	SL1344_0890	hypothetical transcriptional activator
Chromosome	987230	+	Mu	SL1344_0892	inner membrane protein	0.253386	0.922798	579	287	569	395	307	506	1.29146	unambiguous			882.948	SL1344_0892	inner membrane protein
Chromosome	987415	+	Tn5	aat	leucyl/phenylalanyl-tRNA-protein transferase	0.851526	0.553086	326	1098	202	1598	692	1927	1.75286	unambiguous			1977.36	aat	leucyl/phenylalanyl-tRNA-protein transferase
Chromosome	989154	+	Mu	cydC	transport ATP-binding protein CydC	-15	2.17156e-24	329	454	0	0	0	0	-2.23446	unambiguous			235.911	cydC	transport ATP-binding protein CydC
Chromosome	990834	+	Mu	cydD	transport ATP-binding protein CydD	-15	2.79077e-19	206	344	0	0	0	0		missed			165.71	cydD	transport ATP-binding protein CydD
Chromosome	991325	+	Mu	cydD	transport ATP-binding protein CydD	-15	3.88579e-10	66	176	0	0	0	0	-1.7836	unambiguous			72.9125	cydD	transport ATP-binding protein CydD
Chromosome	991447	-	Tn5	cydD	transport ATP-binding protein CydD	-15	3.60269e-10	39	204	0	0	0	0	-1.42594	unambiguous			73.2138	cydD	transport ATP-binding protein CydD
Chromosome	992679	-	Tn5	trxB	thioredoxin reductase	-3.03882	4.91562e-08	284	2089	6	254	6	231	-3.50155	unambiguous			888.961	trxB	thioredoxin reductase
Chromosome	993430	+	Mu	lrp	leucine-responsive regulatory protein	-0.24156	0.905721	610	1057	444	697	384	901	0.925538	unambiguous			1351.89	lrp	leucine-responsive regulatory protein
Chromosome	997671	-	Tn5	ftsK	cell division protein FtsK	-15	5.73743e-41	449	1704	0	0	0	0	-6.16091	unambiguous			648.68	ftsK	cell division protein FtsK
Chromosome	999203	+	Tn5	ycaJ	conserevd hypothetical protein	-0.948037	0.877654	24	111	0	0	64	56		missed			82.8404	ycaJ	conserevd hypothetical protein
Chromosome	999674	-	Tn5	ycaJ	conserevd hypothetical protein	0.718993	0.568686	648	1158	730	1420	1204	1759	1.34193	unambiguous			2335.45	ycaJ	conserevd hypothetical protein
Chromosome	1002793	-	Tn5	dmsA	anaerobic dimethyl sulfoxide reductase chain A precursor	-0.378779	0.808916	1267	1551	852	1333	895	652		missed			2155.01	dmsA	anaerobic dimethyl sulfoxide reductase chain A precursor
Chromosome	1002907	-	Tn5	dmsA	anaerobic dimethyl sulfoxide reductase chain A precursor	0.371378	0.852515	417	1113	437	1260	563	1146	0.929156	unambiguous			1653.6	dmsA	anaerobic dimethyl sulfoxide reductase chain A precursor
Chromosome	1006456	+	Tn5	ycaD	probable transport protein	-0.134309	0.952074	362	2125	289	1449	507	1653	0.486877	unambiguous			2114.72	ycaD	probable transport protein
Chromosome	1007489	-	Tn5	Intergenic: ycaD-ycaM		0.0623989	0.990413	473	1767	295	1822	374	1535	0.352968	unambiguous			2084.34	Intergenic: ycaD-ycaM
Chromosome	1008262	+	Tn5	ycaM	probable transport protein	-0.282716	0.875485	770	1634	354	1506	570	972	-0.0900962	unambiguous			1915.12	ycaM	probable transport protein
Chromosome	1009363	-	Mu	pflA	pyruvate formate-lyase 1 activating enzyme	0.99098	0.419149	500	1274	911	1582	993	2578	2.89768	unambiguous			2659.13	pflA	pyruvate formate-lyase 1 activating enzyme
Chromosome	1009634	-	Tn5	pflA	pyruvate formate-lyase 1 activating enzyme	-0.69981	0.569566	461	670	229	329	349	291	-1.37891	unambiguous			760.341	pflA	pyruvate formate-lyase 1 activating enzyme
Chromosome	1009651	-	Mu	pflA	pyruvate formate-lyase 1 activating enzyme	1.24896	0.61735	458	636	1139	1724	605	1011	1.26409	unambiguous			1896.4	pflA	pyruvate formate-lyase 1 activating enzyme
Chromosome	1010471	+	Tn5	SL1344_0908	hypothetical conserved hypothetical protein	0.702509	0.579626	587	1476	692	1844	1323	1916	1.38553	unambiguous			2644.55	SL1344_0908	hypothetical conserved hypothetical protein
Chromosome	1010686	-	Tn5	sopD2	type III secretion system effector protein	-0.42966	0.772871	1287	1208	855	908	948	478	-0.977082	unambiguous			1867.93	sopD2	type III secretion system effector protein
Chromosome	1010811	-	Tn5	sopD2	type III secretion system effector protein	-0.499215	0.728681	684	746	439	277	626	398	-0.413116	unambiguous			1040.49	sopD2	type III secretion system effector protein
Chromosome	1011057	+	Tn5	sopD2	type III secretion system effector protein	0.80772	0.524698	446	308	681	264	1085	240	-0.1466	unambiguous			1022.48	sopD2	type III secretion system effector protein
Chromosome	1011361	+	Tn5	sopD2	type III secretion system effector protein	-0.623816	0.676123	459	196	161	133	289	148	-2.17618	unambiguous			453.482	sopD2	type III secretion system effector protein
Chromosome	1011540	+	Tn5	sopD2	type III secretion system effector protein	0.0691989	0.995587	168	166	144	153	127	179	0.602964	unambiguous			311.783	sopD2	type III secretion system effector protein
Chromosome	1011614	+	Tn5	Intergenic: sopD2-pflB		0.389932	0.860888	400	232	375	316	386	348	0.602964	unambiguous			689.433	Intergenic: sopD2-pflB
Chromosome	1011918	+	Tn5	pflB	formate acetyltransferase 1	0.315747	0.881415	516	1330	506	1462	737	1249	0.539727	unambiguous			1940.7	pflB	formate acetyltransferase 1
Chromosome	1014279	+	Tn5	focA	probable formate transporter (formate channel)	-0.205195	0.917599	710	1921	398	1640	558	1332		missed			2167.9	focA	probable formate transporter (formate channel)
Chromosome	1014825	+	Tn5	focA	probable formate transporter (formate channel)	-1.04425	0.354219	170	705	103	381	96	151		ambiguous			519.297	focA	probable formate transporter (formate channel)
Chromosome	1014872	+	Tn5	Intergenic: focA-ycaO		0.919438	0.381915	379	1106	569	2052	596	1618		ambiguous			2139.89	Intergenic: focA-ycaO
Chromosome	1015541	+	Tn5	ycaO	conserved hypothetical protein	-0.106571	0.96881	354	1610	357	1607	306	872	0.182518	unambiguous			1690.94	ycaO	conserved hypothetical protein
Chromosome	1016377	-	Mu	ycaO	conserved hypothetical protein	-0.858789	0.380114	407	1429	174	517	79	971	0.724286	unambiguous			1163.23	ycaO	conserved hypothetical protein
Chromosome	1016520	+	Mu	ycaO	conserved hypothetical protein	-0.241856	0.902204	903	1389	607	978	523	1227	0.707033	unambiguous			1858.51	ycaO	conserved hypothetical protein
Chromosome	1016918	+	Tn5	ycaO	conserved hypothetical protein	0.256881	0.912678	1339	1771	1018	2013	1580	1783	1.75293	unambiguous			3176.28	ycaO	conserved hypothetical protein
Chromosome	1017906	-	Tn5	Intergenic: ycaP-serC		0.650783	0.642603	1194	1642	1199	1982	2233	2244	0.835872	unambiguous			3537.51	Intergenic: ycaP-serC
Chromosome	1019582	+	Tn5	aroA	3-phosphoshikimate 1-carboxyvinyltransferase	-7.07113	6.00609e-16	186	438	0	6	0	2	-5.14767	unambiguous			190.802	aroA	3-phosphoshikimate 1-carboxyvinyltransferase
Chromosome	1020801	+	Mu	ycaL	hypothetical lipoprotein	-0.134526	0.970324	706	1529	1020	1467	445	577	1.8383	unambiguous			1900.25	ycaL	hypothetical lipoprotein
Chromosome	1020941	+	Mu	ycaL	hypothetical lipoprotein	0.644776	0.644346	365	1148	379	1660	303	1729		missed			1881.31	ycaL	hypothetical lipoprotein
Chromosome	1021373	-	Mu	ycaL	hypothetical lipoprotein	0.0190702	1	385	911	401	729	270	860	-0.447584	unambiguous			1181.81	ycaL	hypothetical lipoprotein
Chromosome	1024703	-	Mu	rec2	competence gene-DNA binding and transport	-0.170773	0.951143	886	2107	873	2021	517	1169	0.159471	unambiguous			2503.96	rec2	competence gene-DNA binding and transport
Chromosome	1024725	+	Tn5	rec2	competence gene-DNA binding and transport	-1.11697	0.184798	437	1202	112	471	249	468	0.54868	unambiguous			949.177	rec2	competence gene-DNA binding and transport
Chromosome	1024737	-	Mu	rec2	competence gene-DNA binding and transport	-0.580292	0.635785	917	2425	682	1432	406	1328	0.159471	unambiguous			2353.82	rec2	competence gene-DNA binding and transport
Chromosome	1025055	-	Tn5	rec2	competence gene-DNA binding and transport	0.314726	0.878049	1419	1548	1163	2054	1517	1617		missed			3117.63	rec2	competence gene-DNA binding and transport
Chromosome	1026465	+	Mu	rec2	competence gene-DNA binding and transport	0.621046	0.902721	112	368	197	659	94	322	2.8632	unambiguous			589.468	rec2	competence gene-DNA binding and transport
Chromosome	1026647	-	Tn5	rec2	competence gene-DNA binding and transport	0.222405	0.969921	1131	981	619	874	1324	1419	0.679183	unambiguous			2121.1	rec2	competence gene-DNA binding and transport
Chromosome	1026852	-	Mu	rec2	competence gene-DNA binding and transport	-0.597245	0.652603	486	889	358	546	143	518	1.36864	unambiguous			961.96	rec2	competence gene-DNA binding and transport
Chromosome	1030374	+	Tn5	ycaQ	conserved hypothetical protein	-0.777034	0.56082	325	1563	177	1046	118	557	0.67417	unambiguous			1232.75	ycaQ	conserved hypothetical protein
Chromosome	1032435	+	Mu	SL1344_0926	conserved hypothetical protein	-0.364515	0.843527	236	740	154	553	108	490	0.369841	unambiguous			750.872	SL1344_0926	conserved hypothetical protein
Chromosome	1033028	+	Tn5	SL1344_0926	conserved hypothetical protein	-0.522615	0.69267	740	2021	326	1392	228	1362	0.821329	unambiguous			1990	SL1344_0926	conserved hypothetical protein
Chromosome	1033051	-	Mu	SL1344_0926	conserved hypothetical protein	0.267683	0.917196	648	290	572	353	541	477	0.734233	unambiguous			963.067	SL1344_0926	conserved hypothetical protein
Chromosome	1033280	-	Tn5	ycbC	hypothetical membrane protein	1.00988	0.304897	470	1319	578	2408	809	2404	0.648479	unambiguous			2709.87	ycbC	hypothetical membrane protein
Chromosome	1041257	-	Tn5	Intergenic: mukB-ycbB		0.155756	0.962661	477	703	397	705	463	697	2.60286	unambiguous			1147.63	Intergenic: mukB-ycbB
Chromosome	1041286	+	Mu	Intergenic: mukB-ycbB		0.774975	0.691118	249	847	611	1361	210	1048	0.171828	unambiguous			1460.32	Intergenic: mukB-ycbB
Chromosome	1042377	+	Mu	ycbB	hypothetical exported protein	0.167848	0.959477	464	704	396	584	557	720	0.582837	unambiguous			1142.56	ycbB	hypothetical exported protein
Chromosome	1043020	+	Mu	ycbB	hypothetical exported protein	0.978872	0.330952	627	1005	1276	1713	713	1835	1.37768	unambiguous			2429.94	ycbB	hypothetical exported protein
Chromosome	1044221	+	Mu	ycbK	outer membrane protein	0.178846	0.993981	622	1585	452	793	730	2318	0.562135	unambiguous			2170.37	ycbK	outer membrane protein
Chromosome	1044274	+	Mu	ycbL	conserved hypothetical protein	-0.02094	0.991491	407	1089	481	1014	406	638	0.562135	unambiguous			1339.21	ycbL	conserved hypothetical protein
Chromosome	1044455	-	Mu	ycbL	conserved hypothetical protein	0.225279	0.987161	384	294	189	211	365	597		missed			681.873	ycbL	conserved hypothetical protein
Chromosome	1044618	-	Mu	ycbL	conserved hypothetical protein	0.117352	0.971824	391	1627	218	1505	253	1790	0.592143	unambiguous			1927.07	ycbL	conserved hypothetical protein
Chromosome	1049866	-	Mu	SL1344_0938	hypothetical transcriptional regulator	0.176564	0.951541	769	1097	917	852	674	1186	1.99403	unambiguous			1833.02	SL1344_0938	hypothetical transcriptional regulator
Chromosome	1050016	-	Tn5	SL1344_0938	hypothetical transcriptional regulator	0.607235	0.662304	474	1940	541	2847	718	2224		missed			2943.22	SL1344_0938	hypothetical transcriptional regulator
Chromosome	1050021	+	Tn5	SL1344_0938	hypothetical transcriptional regulator	0.888217	0.492812	555	591	455	1044	1095	1054	1.49336	unambiguous			1623.43	SL1344_0938	hypothetical transcriptional regulator
Chromosome	1050087	+	Tn5	SL1344_0938	hypothetical transcriptional regulator	0.638417	0.783093	1090	1499	1163	1522	2630	1615		ambiguous			3208.51	SL1344_0938	hypothetical transcriptional regulator
Chromosome	1050228	-	Tn5	Intergenic: SL1344_0938-dpaL		-0.694404	0.620982	467	187	151	124	225	195	1.32023	unambiguous			440.578	Intergenic: SL1344_0938-dpaL
Chromosome	1050330	-	Tn5	Intergenic: SL1344_0938-dpaL		0.295262	0.96348	1054	584	767	383	1516	789	0.52089	unambiguous			1704.71	Intergenic: SL1344_0938-dpaL
Chromosome	1050674	-	Tn5	dpaL	diaminopropionate ammonia-lyase (ec 4.3.1.15) (diaminopropionatase) (alpha,beta-diaminopropionate ammonia-lyase)	-0.110462	0.962687	810	745	566	560	678	674	-1.5846	unambiguous			1336.46	dpaL	diaminopropionate ammonia-lyase (ec 4.3.1.15) (diaminopropionatase) (alpha,beta-diaminopropionate ammonia-lyase)
Chromosome	1050821	+	Tn5	dpaL	diaminopropionate ammonia-lyase (ec 4.3.1.15) (diaminopropionatase) (alpha,beta-diaminopropionate ammonia-lyase)	-0.755197	0.689804	1223	1830	294	720	1115	980		missed			2009.79	dpaL	diaminopropionate ammonia-lyase (ec 4.3.1.15) (diaminopropionatase) (alpha,beta-diaminopropionate ammonia-lyase)
Chromosome	1050883	+	Tn5	dpaL	diaminopropionate ammonia-lyase (ec 4.3.1.15) (diaminopropionatase) (alpha,beta-diaminopropionate ammonia-lyase)	0.114528	0.971443	1137	2072	867	2588	1238	1289	1.64151	unambiguous			3060.3	dpaL	diaminopropionate ammonia-lyase (ec 4.3.1.15) (diaminopropionatase) (alpha,beta-diaminopropionate ammonia-lyase)
Chromosome	1050917	+	Tn5	dpaL	diaminopropionate ammonia-lyase (ec 4.3.1.15) (diaminopropionatase) (alpha,beta-diaminopropionate ammonia-lyase)	0.0563779	1	1076	1640	1157	1941	862	905	1.64151	unambiguous			2520.14	dpaL	diaminopropionate ammonia-lyase (ec 4.3.1.15) (diaminopropionatase) (alpha,beta-diaminopropionate ammonia-lyase)
Chromosome	1051014	+	Tn5	dpaL	diaminopropionate ammonia-lyase (ec 4.3.1.15) (diaminopropionatase) (alpha,beta-diaminopropionate ammonia-lyase)	-0.0525139	0.981324	1575	1579	1051	1596	1442	1145	-0.245088	unambiguous			2782.88	dpaL	diaminopropionate ammonia-lyase (ec 4.3.1.15) (diaminopropionatase) (alpha,beta-diaminopropionate ammonia-lyase)
Chromosome	1052115	+	Tn5	SL1344_0940	hypothetical ion:amino acid symporter	-0.278779	0.882962	611	901	215	881	294	755		ambiguous			1206.57	SL1344_0940	hypothetical ion:amino acid symporter
Chromosome	1052120	+	Tn5	SL1344_0940	hypothetical ion:amino acid symporter	0.822974	0.497852	477	423	470	905	590	775		ambiguous			1230.56	SL1344_0940	hypothetical ion:amino acid symporter
Chromosome	1053075	+	Tn5	SL1344_0940	hypothetical ion:amino acid symporter	1.64511	0.320038	315	539	629	1138	1321	1505	1.24899	unambiguous			1866.85	SL1344_0940	hypothetical ion:amino acid symporter
Chromosome	1053102	-	Tn5	SL1344_0940	hypothetical ion:amino acid symporter	1.16932	0.285107	539	1008	854	1625	2064	1441	0.473427	unambiguous			2562.66	SL1344_0940	hypothetical ion:amino acid symporter
Chromosome	1054165	+	Mu	pncB	nicotinate phosphoribosyltransferase (ec 2.4.2.11) (naprtase)	0.386678	0.847592	268	1000	266	1035	259	1292	0.319692	unambiguous			1380.97	pncB	nicotinate phosphoribosyltransferase (ec 2.4.2.11) (naprtase)
Chromosome	1054494	+	Mu	pncB	nicotinate phosphoribosyltransferase (ec 2.4.2.11) (naprtase)	-1.45189	0.0437805	1047	554	247	236	225	299	-1.91322	unambiguous			835.019	pncB	nicotinate phosphoribosyltransferase (ec 2.4.2.11) (naprtase)
Chromosome	1054807	-	Mu	SL1344_0942	bacteriophage integrase	0.672349	0.603467	952	1406	1394	1695	1206	2171	1.89183	unambiguous			2974.87	SL1344_0942	bacteriophage integrase
Chromosome	1059951	+	Mu	recEa	exodeoxyribonuclease viii	0.0647017	0.990409	801	1157	570	888	904	1160		missed			1823.9	recEa	exodeoxyribonuclease viii
Chromosome	1060958	+	Tn5	SL1344_0947	predicted bacteriophage protein	-0.339129	0.845986	399	1496	445	1128	356	651		missed			1473.64	SL1344_0947	predicted bacteriophage protein
Chromosome	1061181	-	Tn5	SL1344_0948	predicted bacteriophage protein	1.21115	0.700247	1095	1461	1581	1957	4301	2334		missed			4336	SL1344_0948	predicted bacteriophage protein
Chromosome	1062116	-	Mu	Intergenic: SL1344_0950-C1		0.327369	0.872893	1091	1476	1534	1395	1095	1520		missed			2714.26	Intergenic: SL1344_0950-C1
Chromosome	1063059	+	Tn5	SL1344_0952	Gifsy-2 replication Protein O	-0.764833	0.465148	533	1387	213	534	445	751		missed			1259.37	SL1344_0952	Gifsy-2 replication Protein O
Chromosome	1063188	+	Mu	SL1344_0952	Gifsy-2 replication Protein O	-0.68816	0.543644	829	1279	498	838	355	562		missed			1423.49	SL1344_0952	Gifsy-2 replication Protein O
Chromosome	1063491	-	Tn5	SL1344_0952	Gifsy-2 replication Protein O	0.111831	0.971824	556	2000	592	1753	738	1670		missed			2434.44	SL1344_0952	Gifsy-2 replication Protein O
Chromosome	1064137	-	Mu	SL1344_0953	Phage DNA Replication Protein	0.40573	0.835271	394	731	712	600	411	842		missed			1237.01	SL1344_0953	Phage DNA Replication Protein
Chromosome	1064226	+	Mu	SL1344_0953	Phage DNA Replication Protein	-0.296099	0.870802	617	1381	370	970	406	1054		missed			1582.55	SL1344_0953	Phage DNA Replication Protein
Chromosome	1064753	+	Mu	SL1344_0954	predicted bacteriophage protein	-0.222916	0.914334	868	653	740	412	604	487		missed			1243.58	SL1344_0954	predicted bacteriophage protein
Chromosome	1065057	-	Mu	SL1344_0955	predicted bacteriophage protein	0.840207	0.707202	1057	868	1881	1810	922	1323		missed			2656.69	SL1344_0955	predicted bacteriophage protein
Chromosome	1069026	-	Tn5	SL1344_0962	Putative Probacteriophage Protein	-0.223181	0.917196	349	657	154	428	304	596	-0.213825	unambiguous			822.414	SL1344_0962	Putative Probacteriophage Protein
Chromosome	1070345	-	Tn5	Intergenic: SL1344_0964-gtgA		-0.742489	0.482175	350	1899	156	809	370	977	-1.41048	unambiguous			1487.62	Intergenic: SL1344_0964-gtgA
Chromosome	1070347	+	Tn5	Intergenic: SL1344_0964-gtgA		1.21559	0.354219	731	416	942	909	1666	1064	2.36791	unambiguous			1950.7	Intergenic: SL1344_0964-gtgA
Chromosome	1070770	-	Tn5	gtgA	hypothetical bacteriophage encoded virulence protein	-0.463633	0.952547	2	10	0	11	0	4		missed			8.85911	gtgA	hypothetical bacteriophage encoded virulence protein
Chromosome	1072341	+	Mu	SL1344_0967	hypothetical bacteriophage lysozyme	0.062001	0.990413	934	1557	665	1419	583	1807		missed			2317.47	SL1344_0967	hypothetical bacteriophage lysozyme
Chromosome	1072400	-	Mu	SL1344_0967	hypothetical bacteriophage lysozyme	0.561967	0.803199	1239	1533	2231	2078	1214	1525		missed			3301.1	SL1344_0967	hypothetical bacteriophage lysozyme
Chromosome	1073076	-	Mu	SL1344_0968	predicted bacteriophage protein	-0.565794	0.647869	914	2382	468	1159	515	1688	0.625862	unambiguous			2334.84	SL1344_0968	predicted bacteriophage protein
Chromosome	1073497	+	Tn5	Intergenic: SL1344_0968-SL1344_0969		0.674068	0.631798	1213	898	1100	1300	2231	1162	2.70405	unambiguous			2665.67	Intergenic: SL1344_0968-SL1344_0969
Chromosome	1073565	+	Tn5	SL1344_0969	Large Subunit of Terminase	-0.0893027	0.971824	969	889	477	661	1015	850	2.70405	unambiguous			1612.2	SL1344_0969	Large Subunit of Terminase
Chromosome	1074793	+	Mu	SL1344_0969	Large Subunit of Terminase	-0.261099	0.91278	740	19	390	20	649	30	2.20943	unambiguous			610.325	SL1344_0969	Large Subunit of Terminase
Chromosome	1075673	+	Mu	Intergenic: SL1344_0969-SL1344_0971		0.132302	0.966993	391	1084	405	1106	292	980	-0.497273	unambiguous			1418.58	Intergenic: SL1344_0969-SL1344_0971
Chromosome	1076949	+	Mu	SL1344_0971	predicted bacteriophage protein	-0.1162	0.96262	556	805	342	748	367	704	0.57662	unambiguous			1166.71	SL1344_0971	predicted bacteriophage protein
Chromosome	1078590	-	Mu	SL1344_0972	ATP Dependent clp Protease	-0.752401	0.459573	1409	1412	770	693	615	804	-0.298434	unambiguous			1859.02	SL1344_0972	ATP Dependent clp Protease
Chromosome	1079770	+	Mu	SL1344_0974	predicted bacteriophage protein	-0.0102238	0.996681	408	1319	293	1317	182	1160	0.94718	unambiguous			1553.64	SL1344_0974	predicted bacteriophage protein
Chromosome	1080063	-	Mu	SL1344_0975	predicted bacteriophage protein	0.0115028	1	1246	1130	1658	1306	593	571	1.71656	unambiguous			2159.07	SL1344_0975	predicted bacteriophage protein
Chromosome	1081466	+	Mu	SL1344_0977	Tail Protein	0.10229	0.987894	387	981	355	594	431	1145	0.345457	unambiguous			1297.07	SL1344_0977	Tail Protein
Chromosome	1084750	-	Mu	SL1344_0980	Tape Measure	0.28615	0.979298	972	1167	646	655	1558	1623		missed			2216.15	SL1344_0980	Tape Measure
Chromosome	1084751	+	Tn5	SL1344_0980	Tape Measure	2.02344	0.939442	1	2	3	9	3	6		missed			8.25332	SL1344_0980	Tape Measure
Chromosome	1085256	+	Tn5	SL1344_0980	Tape Measure	0.776426	0.663576	297	972	189	1298	665	1586		missed			1692.14	SL1344_0980	Tape Measure
Chromosome	1086218	+	Tn5	SL1344_0982	predicted bacteriophage protein	0.849202	0.434302	916	1115	1437	1480	2276	1102	1.07045	unambiguous			2816.69	SL1344_0982	predicted bacteriophage protein
Chromosome	1086649	-	Tn5	sodCa	bacteriophage encoded superoxide dismutase [cu-zn] 1 precursor (ec 1.15.1.1) (sodCI)	0.113523	0.972866	87	1128	38	1078	96	1050	1.04353	unambiguous			1158.15	sodCa	bacteriophage encoded superoxide dismutase [cu-zn] 1 precursor (ec 1.15.1.1) (sodCI)
Chromosome	1088444	+	Mu	SL1344_0985	hypothetical bacteriophage minor tail protein	1.51872	0.0492131	294	885	618	2036	479	2679	2.82049	unambiguous			2390.92	SL1344_0985	hypothetical bacteriophage minor tail protein
Chromosome	1088703	-	Tn5	SL1344_0986	Tail Assembly Protein	1.41629	0.0663434	801	1724	1435	4698	2001	3466	2.69775	unambiguous			4821.68	SL1344_0986	Tail Assembly Protein
Chromosome	1089107	+	Tn5	SL1344_0986	Tail Assembly Protein	0.197182	0.982618	1179	1132	628	864	1999	1063		missed			2292.8	SL1344_0986	Tail Assembly Protein
Chromosome	1089203	+	Mu	SL1344_0986	Tail Assembly Protein	0.512842	0.749745	440	967	517	1507	287	1146	0.500362	unambiguous			1633.66	SL1344_0986	Tail Assembly Protein
Chromosome	1090756	-	Mu	SL1344_0987	hypothetical Host Specificity Protein	0.608641	0.676123	611	738	793	988	584	1175	-0.0241365	unambiguous			1645.95	SL1344_0987	hypothetical Host Specificity Protein
Chromosome	1090856	-	Mu	SL1344_0987	hypothetical Host Specificity Protein	1.03635	0.38086	171	549	356	1148	261	778	-0.0241365	unambiguous			1106.79	SL1344_0987	hypothetical Host Specificity Protein
Chromosome	1091158	+	Mu	SL1344_0987	hypothetical Host Specificity Protein	-0.127529	0.955155	1010	1105	679	726	811	1114	1.30158	unambiguous			1803.87	SL1344_0987	hypothetical Host Specificity Protein
Chromosome	1091705	+	Tn5	SL1344_0987	hypothetical Host Specificity Protein	-0.252928	0.894674	840	1157	381	770	746	985	1.33409	unambiguous			1611.53	SL1344_0987	hypothetical Host Specificity Protein
Chromosome	1092887	-	Tn5	Intergenic: SL1344_0987-SL1344_0988		0.0549554	0.992063	617	1409	454	1503	647	1019		missed			1878.65	Intergenic: SL1344_0987-SL1344_0988
Chromosome	1093997	-	Tn5	SL1344_0988	hypothetical Tail Fiber Protein	0.244106	0.919222	218	1744	142	1866	246	1745		missed			1991.36	SL1344_0988	hypothetical Tail Fiber Protein
Chromosome	1094251	+	Mu	SL1344_0988	hypothetical Tail Fiber Protein	0.467859	0.775937	792	1667	835	2125	709	2184		missed			2790.22	SL1344_0988	hypothetical Tail Fiber Protein
Chromosome	1095110	+	Tn5	SL1344_0988	hypothetical Tail Fiber Protein	-0.197121	0.922104	680	1866	313	1894	390	1227		missed			2105.33	SL1344_0988	hypothetical Tail Fiber Protein
Chromosome	1095216	-	Tn5	SL1344_0988	hypothetical Tail Fiber Protein	0.719829	0.568251	1109	664	1540	1073	1880	533		missed			2293.8	SL1344_0988	hypothetical Tail Fiber Protein
Chromosome	1095370	+	Tn5	SL1344_0989	bacteriophage tail fibre assembly protein	0.0750652	0.985544	881	1981	706	1696	1052	1733	0.847223	unambiguous			2679	SL1344_0989	bacteriophage tail fibre assembly protein
Chromosome	1095818	-	Tn5	Intergenic: SL1344_0989-SL1344_0990		0.0188103	1	918	1643	878	2047	706	839	2.78987	unambiguous			2335.07	Intergenic: SL1344_0989-SL1344_0990
Chromosome	1096818	+	Tn5	sseI	Type III secretion system effector protein, contributes to host-cell dissemination	0.386778	0.93259	619	382	393	404	1144	309	0.83399	unambiguous			1090.24	sseI	Type III secretion system effector protein, contributes to host-cell dissemination
Chromosome	1097271	-	Tn5	Intergenic: sseI-SL1344_0992		0.589003	0.684473	583	1291	793	1619	1284	1155	1.46321	unambiguous			2263.23	Intergenic: sseI-SL1344_0992
Chromosome	1097622	-	Mu	SL1344_0992	transposase (remnant)	-0.983694	0.26909	1081	980	445	370	457	521	0.00017149	unambiguous			1248.98	SL1344_0992	transposase (remnant)
Chromosome	1098069	+	Mu	SL1344_0993	predicted bacteriophage protein	-0.649733	0.632841	448	1043	336	695	185	421	0.626032	unambiguous			1021.9	SL1344_0993	predicted bacteriophage protein
Chromosome	1098516	+	Tn5	SL1344_0993	predicted bacteriophage protein	0.237686	0.922104	723	1171	691	1344	776	1033	0.128475	unambiguous			1916.34	SL1344_0993	predicted bacteriophage protein
Chromosome	1098616	-	Tn5	SL1344_0994	predicted bacteriophage protein (pseudogene)	-0.286213	0.959021	8	31	2	20	22	11		missed			31.0222	SL1344_0994	predicted bacteriophage protein (pseudogene)
Chromosome	1098839	-	Tn5	SL1344_0994	predicted bacteriophage protein (pseudogene)	0.575274	0.721032	341	533	226	747	304	963		ambiguous			1048.03	SL1344_0994	predicted bacteriophage protein (pseudogene)
Chromosome	1098883	-	Tn5	SL1344_0994	predicted bacteriophage protein (pseudogene)	0.302581	0.910376	447	190	391	280	448	233		ambiguous			665.338	SL1344_0994	predicted bacteriophage protein (pseudogene)
Chromosome	1098929	+	Tn5	gtgE	bacteriophage encoded virulence factor	0.214992	0.939442	374	646	314	644	602	477	0.115276	unambiguous			1020.72	gtgE	bacteriophage encoded virulence factor
Chromosome	1099120	-	Mu	gtgE	bacteriophage encoded virulence factor	-1.42208	0.0327841	1160	2078	582	677	276	546	-1.5063	unambiguous			1703.7	gtgE	bacteriophage encoded virulence factor
Chromosome	1099508	+	Tn5	gtgE	bacteriophage encoded virulence factor	-0.422707	0.805952	388	478	312	270	281	249	-0.703925	unambiguous			650.221	gtgE	bacteriophage encoded virulence factor
Chromosome	1099892	+	Tn5	gtgF	bacteriophage encoded virulence protein	0.0534018	0.994738	831	461	449	522	593	742	1.19302	unambiguous			1197.16	gtgF	bacteriophage encoded virulence protein
Chromosome	1099914	-	Tn5	gtgF	bacteriophage encoded virulence protein	-0.0113476	0.995744	1691	1864	1733	1449	1995	894	-0.573937	unambiguous			3196.49	gtgF	bacteriophage encoded virulence protein
Chromosome	1100169	-	Mu	Intergenic: gtgF-pepN		0.0277756	1	1489	1721	1173	1420	1353	1684	1.18908	unambiguous			2939.04	Intergenic: gtgF-pepN
Chromosome	1100986	-	Tn5	pepN	aminopeptidase N	-0.22545	0.911757	438	2093	284	1931	263	1250	0.0115345	unambiguous			2067.06	pepN	aminopeptidase N
Chromosome	1102409	-	Mu	pepN	aminopeptidase N	0.740415	0.56082	687	626	543	1205	437	1589	-0.0895828	unambiguous			1717.4	pepN	aminopeptidase N
Chromosome	1102559	-	Mu	pepN	aminopeptidase N	-0.297367	0.917196	772	1002	702	928	340	517	0.280557	unambiguous			1404.36	pepN	aminopeptidase N
Chromosome	1102844	-	Mu	pepN	aminopeptidase N	-0.486445	0.753033	745	256	353	177	345	354		ambiguous			732.135	pepN	aminopeptidase N
Chromosome	1102847	-	Mu	pepN	aminopeptidase N	-0.792962	0.492574	414	559	175	247	220	324		ambiguous			631.552	pepN	aminopeptidase N
Chromosome	1103106	-	Mu	Intergenic: pepN-pyrD		1.21876	0.159333	821	762	2161	1499	1405	1279	2.1694	unambiguous			2697.09	Intergenic: pepN-pyrD
Chromosome	1103571	+	Tn5	pyrD	dihydroorotate dehydrogenase	-0.857941	0.42459	278	805	128	484	131	286	0.36137	unambiguous			686.362	pyrD	dihydroorotate dehydrogenase
Chromosome	1104218	-	Tn5	pyrD	dihydroorotate dehydrogenase	-3.36299	2.80654e-08	562	808	41	52	68	68	-4.91047	unambiguous			493.007	pyrD	dihydroorotate dehydrogenase
Chromosome	1105499	+	Mu	SL1344_1000	conserved hypothetical protein	-0.29193	0.872409	560	1615	399	1225	338	1096	-0.0912151	unambiguous			1725.83	SL1344_1000	conserved hypothetical protein
Chromosome	1105855	+	Mu	SL1344_1000	conserved hypothetical protein	0.522526	0.773029	194	618	262	555	209	980	2.07615	unambiguous			947.508	SL1344_1000	conserved hypothetical protein
Chromosome	1107283	+	Mu	rlmL	conserved hypothetical protein	0.622456	0.653602	307	1593	477	1929	276	2351	1.73583	unambiguous			2335.03	rlmL	conserved hypothetical protein
Chromosome	1107295	-	Tn5	rlmL	conserved hypothetical protein	1.05577	0.254127	867	2136	901	3866	1797	4175	1.56784	unambiguous			4666.52	rlmL	conserved hypothetical protein
Chromosome	1109530	+	Mu	uup	ABC transporter ATP-binding protein	0.297071	0.893572	472	1509	296	1563	338	1990	1.02801	unambiguous			2063.51	uup	ABC transporter ATP-binding protein
Chromosome	1110037	-	Mu	uup	ABC transporter ATP-binding protein	-0.323687	0.850467	1040	1452	645	974	554	1253	0.750449	unambiguous			1950.66	uup	ABC transporter ATP-binding protein
Chromosome	1110419	-	Mu	pqiA	hypothetical inner membrane protein	0.885751	0.499378	3	445	1	775	4	645	0.0779889	unambiguous			633.785	pqiA	hypothetical inner membrane protein
Chromosome	1111145	-	Tn5	pqiA	hypothetical inner membrane protein	0.00453732	1	1152	1687	634	1944	970	1354	0.705462	unambiguous			2571.49	pqiA	hypothetical inner membrane protein
Chromosome	1111484	+	Tn5	pqiA	hypothetical inner membrane protein	0.0407916	0.998416	1076	1550	812	1974	604	1262		missed			2418.95	pqiA	hypothetical inner membrane protein
Chromosome	1111961	-	Mu	pqiB	hypothetical secreted protein	0.227863	0.926711	33	1643	42	1964	57	1317	0.536126	unambiguous			1687.69	pqiB	hypothetical secreted protein
Chromosome	1112264	-	Mu	pqiB	hypothetical secreted protein	-0.065381	0.97554	465	879	380	519	434	876	1.25518	unambiguous			1178.92	pqiB	hypothetical secreted protein
Chromosome	1113675	+	Mu	ymbA	hypothetical lipoprotein	0.263125	0.917392	460	524	420	710	334	569	-0.296854	unambiguous			1008.05	ymbA	hypothetical lipoprotein
Chromosome	1115695	-	Mu	lonH	conserved hypothetical protein	0.107502	0.976642	320	587	400	493	382	407	-0.122937	unambiguous			862.095	lonH	conserved hypothetical protein
Chromosome	1115983	+	Mu	lonH	conserved hypothetical protein	-0.495571	0.724292	319	1574	189	1018	128	976	-0.815887	unambiguous			1379.41	lonH	conserved hypothetical protein
Chromosome	1116101	-	Tn5	lonH	conserved hypothetical protein	0.799021	0.492799	596	911	556	1789	673	1495		missed			2034.05	lonH	conserved hypothetical protein
Chromosome	1116180	-	Mu	lonH	conserved hypothetical protein	0.0515693	1	165	1344	179	1539	157	819	-0.00621681	unambiguous			1397.04	lonH	conserved hypothetical protein
Chromosome	1116327	+	Mu	lonH	conserved hypothetical protein	-0.217678	0.917599	281	931	299	790	114	592	0.158782	unambiguous			993.212	lonH	conserved hypothetical protein
Chromosome	1118513	+	Mu	Intergenic: ompA-sulA		-0.272215	0.882962	894	1121	519	718	495	1138		ambiguous			1612.52	Intergenic: ompA-sulA
Chromosome	1118522	+	Mu	Intergenic: ompA-sulA		-0.104319	0.962705	1032	1675	841	1384	832	1277		ambiguous			2333	Intergenic: ompA-sulA
Chromosome	1118549	-	Tn5	Intergenic: ompA-sulA		0.457786	0.949308	618	564	529	334	1498	429	-0.927796	unambiguous			1334.36	Intergenic: ompA-sulA
Chromosome	1121292	-	Tn5	yccS	hypothetical membrane protein	-0.120521	0.960768	647	1228	442	1023	591	912		missed			1604.21	yccS	hypothetical membrane protein
Chromosome	1121599	+	Tn5	yccS	hypothetical membrane protein	0.447151	0.797962	608	926	541	1102	1122	833	1.5223	unambiguous			1722.41	yccS	hypothetical membrane protein
Chromosome	1123399	-	Tn5	helD	helicase IV (75 kD helicase)	0.317922	0.921056	453	258	295	292	568	369		missed			748.279	helD	helicase IV (75 kD helicase)
Chromosome	1124262	-	Mu	helD	helicase IV (75 kD helicase)	0.253195	0.917196	381	1422	364	1187	366	1779		missed			1838.12	helD	helicase IV (75 kD helicase)
Chromosome	1124448	+	Mu	helD	helicase IV (75 kD helicase)	0.0298556	1	338	946	473	815	322	647	1.25982	unambiguous			1176.75	helD	helicase IV (75 kD helicase)
Chromosome	1125396	-	Tn5	Intergenic: mgsA-yccT		0.474574	0.775485	1016	955	1082	970	1803	856	0.310082	unambiguous			2244.15	Intergenic: mgsA-yccT
Chromosome	1126845	+	Tn5	yccV	conserved hypothetical protein	-0.77665	0.440138	806	1778	293	1185	387	732	-0.709189	unambiguous			1687.43	yccV	conserved hypothetical protein
Chromosome	1127074	-	Mu	yccW	conserved hypothetical protein	-0.0855148	0.970324	930	1047	1006	673	635	893	0.830598	unambiguous			1718.4	yccW	conserved hypothetical protein
Chromosome	1127111	-	Mu	yccW	conserved hypothetical protein	0.798096	0.490127	649	1025	1097	1805	422	1688		ambiguous			2258.34	yccW	conserved hypothetical protein
Chromosome	1128854	-	Mu	SL1344_1021	hypothetical exported protein	0.28015	0.905721	814	958	747	1097	629	1230	0.856663	unambiguous			1830.51	SL1344_1021	hypothetical exported protein
Chromosome	1129450	+	Mu	SL1344_1022	hypothetical transcriptional regulator	0.634357	0.706573	470	766	755	1219	325	1005	1.29058	unambiguous			1528.5	SL1344_1022	hypothetical transcriptional regulator
Chromosome	1129769	+	Mu	SL1344_1022	hypothetical transcriptional regulator	0.614029	0.675673	329	892	384	1078	534	1219		missed			1493.97	SL1344_1022	hypothetical transcriptional regulator
Chromosome	1129938	-	Mu	yccX	hypothetical acylphosphatase	0.135155	0.989652	1063	1069	1398	1278	653	705	1.60392	unambiguous			2053.23	yccX	hypothetical acylphosphatase
Chromosome	1130603	+	Mu	yccA	hypothetical membrane protein	0.924817	0.741418	341	1235	764	2533	333	1524	1.45303	unambiguous			2277.73	yccA	hypothetical membrane protein
Chromosome	1132000	-	Tn5	pipA	conserved hypothetical protein	0.508791	0.755203	739	599	695	904	962	715		missed			1550.32	pipA	conserved hypothetical protein
Chromosome	1132831	-	Tn5	pipB	Type III secretion system effector protein, homologous to pipB2, required for colonisation in chicks and for inducing the inflammatory response in the bovine ligated ileal loop model of infection	0.576098	0.708341	607	527	706	554	1083	565	1.5266	unambiguous			1360.38	pipB	Type III secretion system effector protein, homologous to pipB2, required for colonisation in chicks and for inducing the inflammatory response in the bovine ligated ileal loop model of infection
Chromosome	1133171	-	Tn5	pipB	Type III secretion system effector protein, homologous to pipB2, required for colonisation in chicks and for inducing the inflammatory response in the bovine ligated ileal loop model of infection	0.368345	0.852515	1009	830	1157	696	1691	540	-1.21441	unambiguous			1984.55	pipB	Type III secretion system effector protein, homologous to pipB2, required for colonisation in chicks and for inducing the inflammatory response in the bovine ligated ileal loop model of infection
Chromosome	1133683	-	Tn5	Intergenic: pipB-SL1344_1028		1.17978	0.856267	290	353	268	441	766	1028	2.25737	unambiguous			1071.49	Intergenic: pipB-SL1344_1028
Chromosome	1133691	+	Tn5	Intergenic: pipB-SL1344_1028		0.880724	0.759425	550	301	728	250	1466	250	-0.424362	unambiguous			1200.61	Intergenic: pipB-SL1344_1028
Chromosome	1133893	-	Tn5	SL1344_1028	conserved hypothetical inner membrane protein	0.593713	0.695189	784	382	953	673	959	444	-0.0121748	unambiguous			1411.63	SL1344_1028	conserved hypothetical inner membrane protein
Chromosome	1133894	+	Tn5	SL1344_1028	conserved hypothetical inner membrane protein	0.294825	0.898353	896	581	803	595	1126	593		ambiguous			1536.82	SL1344_1028	conserved hypothetical inner membrane protein
Chromosome	1134067	+	Tn5	SL1344_1028	conserved hypothetical inner membrane protein	0.549831	0.717321	1133	652	1250	723	1958	564	0.298354	unambiguous			2112.41	SL1344_1028	conserved hypothetical inner membrane protein
Chromosome	1134245	+	Tn5	pipC	cell invasion protein	-0.175148	0.939442	475	494	296	594	196	392		missed			809.1	pipC	cell invasion protein
Chromosome	1134347	+	Tn5	pipC	cell invasion protein	0.0826242	1	201	133	88	121	226	173		ambiguous			313.757	pipC	cell invasion protein
Chromosome	1134382	+	Tn5	pipC	cell invasion protein	-0.112708	0.962651	777	988	530	707	928	643	0.0191299	unambiguous			1515.41	pipC	cell invasion protein
Chromosome	1134785	-	Tn5	sopB	Type III secretion system effector protein. Activates Cdc42, RhoG, AktA and chloride secretion through its inositol phosphatase activity and disrupts tight junctions	0.514612	0.740491	980	1366	896	1885	1470	1516	1.86666	unambiguous			2726.4	sopB	Type III secretion system effector protein. Activates Cdc42, RhoG, AktA and chloride secretion through its inositol phosphatase activity and disrupts tight junctions
Chromosome	1134786	-	Tn5	sopB	Type III secretion system effector protein. Activates Cdc42, RhoG, AktA and chloride secretion through its inositol phosphatase activity and disrupts tight junctions	0.169865	0.953296	1202	1051	874	1346	1271	871	1.86666	unambiguous			2206.07	sopB	Type III secretion system effector protein. Activates Cdc42, RhoG, AktA and chloride secretion through its inositol phosphatase activity and disrupts tight junctions
Chromosome	1136646	+	Tn5	orfX	conserved hypothetical protein	1.37975	0.0842279	712	951	1376	2015	2544	1510		ambiguous			3108.73	orfX	conserved hypothetical protein
Chromosome	1136692	-	Tn5	orfX	conserved hypothetical protein	1.11299	0.766321	418	518	375	792	1047	1266		missed			1501.94	orfX	conserved hypothetical protein
Chromosome	1136693	+	Tn5	orfX	conserved hypothetical protein	0.344334	0.866934	617	1040	461	1454	967	739		ambiguous			1766.87	orfX	conserved hypothetical protein
Chromosome	1136755	-	Tn5	SL1344_1032	hypothetical protein	-0.0624345	0.976642	561	957	357	648	707	788		ambiguous			1333.34	SL1344_1032	hypothetical protein
Chromosome	1136793	-	Tn5	SL1344_1032	hypothetical protein	0.471823	0.785611	497	735	809	889	632	612		ambiguous			1400.77	SL1344_1032	hypothetical protein
Chromosome	1136851	-	Tn5	SL1344_1032	hypothetical protein	-0.310625	0.861862	1805	103	1297	100	1174	77		ambiguous			1501.88	SL1344_1032	hypothetical protein
Chromosome	1137506	+	Tn5	pipD	hypothetical secreted peptidase	-0.197047	0.943566	682	1182	676	1110	541	474	0.233333	unambiguous			1541.43	pipD	hypothetical secreted peptidase
Chromosome	1138270	-	Mu	pipD	hypothetical secreted peptidase	1.63553	0.803979	557	977	659	1555	2072	3903	1.40544	unambiguous			3334.2	pipD	hypothetical secreted peptidase
Chromosome	1138393	-	Tn5	pipD	hypothetical secreted peptidase	-0.46998	0.745827	352	1551	195	1213	128	830	0.895977	unambiguous			1401.26	pipD	hypothetical secreted peptidase
Chromosome	1138437	-	Tn5	Intergenic: pipD-copS		0.0897864	0.982618	572	1060	402	822	979	784	0.895977	unambiguous			1538.27	Intergenic: pipD-copS
Chromosome	1139127	-	Tn5	copS	histidine kinase	0.480332	0.90633	135	244	42	284	233	350	2.16774	unambiguous			432.793	copS	histidine kinase
Chromosome	1139366	-	Mu	copS	histidine kinase	1.87972	0.871084	335	809	426	1054	1026	4724	2.52548	unambiguous			2881.53	copS	histidine kinase
Chromosome	1139541	-	Tn5	copS	histidine kinase	0.630367	0.644562	301	1973	286	3061	291	2422	0.872646	unambiguous			2806.26	copS	histidine kinase
Chromosome	1139620	-	Mu	copS	histidine kinase	-0.102961	0.969673	357	173	179	350	119	202	1.53187	unambiguous			457.055	copS	histidine kinase
Chromosome	1140093	-	Mu	copR	response regulator	-1.15991	0.201325	1339	1050	574	634	355	279	0.316164	unambiguous			1364.05	copR	response regulator
Chromosome	1140197	-	Mu	copR	response regulator	0.447197	0.788233	597	1998	753	2486	825	2026	0.76984	unambiguous			2913.79	copR	response regulator
Chromosome	1140409	-	Mu	copR	response regulator	-0.00248206	0.999571	209	828	208	749	201	624		missed			936.243	copR	response regulator
Chromosome	1141443	-	Mu	Intergenic: SL1344_1036-hpaC		1.39492	0.11085	488	134	831	447	945	591	2.86557	unambiguous			1173.04	Intergenic: SL1344_1036-hpaC
Chromosome	1143002	-	Tn5	hpaB	4-hydroxyphenylacetate 3-monooxygenase	0.641309	0.636341	543	1561	399	2201	605	2441	1.36417	unambiguous			2611.41	hpaB	4-hydroxyphenylacetate 3-monooxygenase
Chromosome	1144725	+	Tn5	hpaG	4-hydroxyphenylacetate degradation bifunctional isomerase decarboxylase	-0.13387	0.962705	368	1671	89	1080	332	1694		missed			1734.12	hpaG	4-hydroxyphenylacetate degradation bifunctional isomerase decarboxylase
Chromosome	1146135	-	Mu	hpaE	5-carboxymethyl-2-hydroxymuconate semialdehyde dehydrogenase (ec 1.2.1.-) (chms dehydrogenase)	-1.29597	0.10823	377	893	128	302	118	342	0.355053	unambiguous			694.311	hpaE	5-carboxymethyl-2-hydroxymuconate semialdehyde dehydrogenase (ec 1.2.1.-) (chms dehydrogenase)
Chromosome	1146435	-	Tn5	hpaE	5-carboxymethyl-2-hydroxymuconate semialdehyde dehydrogenase (ec 1.2.1.-) (chms dehydrogenase)	0.364506	0.85807	526	809	505	1000	545	908	1.502	unambiguous			1437.9	hpaE	5-carboxymethyl-2-hydroxymuconate semialdehyde dehydrogenase (ec 1.2.1.-) (chms dehydrogenase)
Chromosome	1146948	-	Mu	hpaE	5-carboxymethyl-2-hydroxymuconate semialdehyde dehydrogenase (ec 1.2.1.-) (chms dehydrogenase)	0.0856885	0.983963	349	1382	268	1139	302	1451	1.50171	unambiguous			1628.44	hpaE	5-carboxymethyl-2-hydroxymuconate semialdehyde dehydrogenase (ec 1.2.1.-) (chms dehydrogenase)
Chromosome	1147301	+	Mu	hpaD	3,4-dihydroxyphenylacetate 2,3-dioxygenase	0.0572598	0.991927	1070	1419	1366	1316	690	1088	0.386817	unambiguous			2310.47	hpaD	3,4-dihydroxyphenylacetate 2,3-dioxygenase
Chromosome	1149187	-	Mu	hpaH	2-oxo-hepta-3-ene-1,7-dioic acid hydratase	0.962046	0.394617	149	516	217	840	154	1018	1.87967	unambiguous			980.985	hpaH	2-oxo-hepta-3-ene-1,7-dioic acid hydratase
Chromosome	1149662	+	Mu	hpaI	2,4-dihydroxyhept-2-ene-1,7-dioic acid aldolase	0.338144	0.88081	300	589	292	533	411	697	0.232558	unambiguous			945.037	hpaI	2,4-dihydroxyhept-2-ene-1,7-dioic acid aldolase
Chromosome	1149982	+	Mu	hpaI	2,4-dihydroxyhept-2-ene-1,7-dioic acid aldolase	0.12542	0.970324	344	1189	255	1213	171	1239	1.50158	unambiguous			1469.54	hpaI	2,4-dihydroxyhept-2-ene-1,7-dioic acid aldolase
Chromosome	1150551	-	Tn5	hpaX	hypothetical 4-hydroxyphenylacetate permease	0.0309749	1	1526	1687	1135	1641	1463	1410	1.15179	unambiguous			2946.17	hpaX	hypothetical 4-hydroxyphenylacetate permease
Chromosome	1151665	-	Mu	hpaX	hypothetical 4-hydroxyphenylacetate permease	1.2368	0.303349	77	164	152	415	125	286		missed			414.865	hpaX	hypothetical 4-hydroxyphenylacetate permease
Chromosome	1151713	+	Mu	hpaX	hypothetical 4-hydroxyphenylacetate permease	-0.152316	0.94544	790	964	706	927	316	769	-0.181646	unambiguous			1479.5	hpaX	hypothetical 4-hydroxyphenylacetate permease
Chromosome	1151947	-	Tn5	hpaA	4-hydroxyphenylacetate 3-monooxygenase operon regulatory protein	0.286776	0.900956	783	1037	466	1178	991	1184		ambiguous			1886.23	hpaA	4-hydroxyphenylacetate 3-monooxygenase operon regulatory protein
Chromosome	1151980	-	Tn5	hpaA	4-hydroxyphenylacetate 3-monooxygenase operon regulatory protein	0.172203	0.953296	703	1289	650	1325	900	988		ambiguous			1952.69	hpaA	4-hydroxyphenylacetate 3-monooxygenase operon regulatory protein
Chromosome	1153169	-	Mu	SL1344_1048	hypothetical protein	0.6242	0.668325	434	688	575	1173	467	763	0.908966	unambiguous			1380.16	SL1344_1048	hypothetical protein
Chromosome	1153632	-	Tn5	Intergenic: SL1344_1048-SL1344_1049		0.632572	0.685183	192	1210	266	1955	220	1302	1.43786	unambiguous			1732.16	Intergenic: SL1344_1048-SL1344_1049
Chromosome	1153637	-	Mu	Intergenic: SL1344_1048-SL1344_1049		0.165934	0.954939	604	1872	483	1850	454	1993	1.19067	unambiguous			2419.85	Intergenic: SL1344_1048-SL1344_1049
Chromosome	1154143	+	Mu	SL1344_1049	conserved hypothetical protein	0.548816	0.939474	2364	1608	4771	2281	1975	987	0.59541	unambiguous			4698.08	SL1344_1049	conserved hypothetical protein
Chromosome	1154163	+	Mu	SL1344_1049	conserved hypothetical protein	0.154871	0.960812	1442	1573	1364	1299	1726	1386	0.59541	unambiguous			2931.06	SL1344_1049	conserved hypothetical protein
Chromosome	1154250	-	Tn5	SL1344_1049	conserved hypothetical protein	0.580913	0.701818	967	309	1005	406	1575	297		ambiguous			1534.56	SL1344_1049	conserved hypothetical protein
Chromosome	1154298	+	Tn5	SL1344_1049	conserved hypothetical protein	1.19171	0.722478	588	162	751	259	1431	504	1.19414	unambiguous			1258.3	SL1344_1049	conserved hypothetical protein
Chromosome	1154308	-	Tn5	SL1344_1049	conserved hypothetical protein	1.30517	0.42459	172	209	349	282	712	276		ambiguous			682.125	SL1344_1049	conserved hypothetical protein
Chromosome	1155564	-	Tn5	cbpA	curved DNA-binding protein	-0.717448	0.542824	389	913	105	619	208	431	-1.09488	unambiguous			869.431	cbpA	curved DNA-binding protein
Chromosome	1155810	-	Mu	cbpA	curved DNA-binding protein	0.726394	0.566363	310	1265	324	1711	306	2142	-0.124927	unambiguous			2044.77	cbpA	curved DNA-binding protein
Chromosome	1157272	-	Tn5	scsB	membrane protein, suppressor for copper-sensitivity B precursor	0.44637	0.78779	799	1999	656	3170	717	2022	2.49957	unambiguous			3140.41	scsB	membrane protein, suppressor for copper-sensitivity B precursor
Chromosome	1157705	-	Tn5	scsB	membrane protein, suppressor for copper-sensitivity B precursor	0.733956	0.540358	480	2128	283	4060	463	2663	1.50223	unambiguous			3399.54	scsB	membrane protein, suppressor for copper-sensitivity B precursor
Chromosome	1158611	+	Mu	scsB	membrane protein, suppressor for copper-sensitivity B precursor	-0.441486	0.759667	473	2059	327	1181	347	1353	-0.168909	unambiguous			1886.39	scsB	membrane protein, suppressor for copper-sensitivity B precursor
Chromosome	1158969	-	Tn5	scsC	secreted protein, suppressor for copper-sensitivity C precursor	0.131899	0.964553	1493	1959	1280	2491	1583	1159		missed			3319.31	scsC	secreted protein, suppressor for copper-sensitivity C precursor
Chromosome	1159529	+	Tn5	scsD	secreted protein, suppressor for copper-sensitivity D	0.104505	0.987894	792	1295	410	2034	269	1152		missed			1980.86	scsD	secreted protein, suppressor for copper-sensitivity D
Chromosome	1159551	+	Tn5	scsD	secreted protein, suppressor for copper-sensitivity D	0.463267	0.824694	651	1131	295	1402	755	1773		missed			2017.31	scsD	secreted protein, suppressor for copper-sensitivity D
Chromosome	1160412	+	Mu	agp	glucose-1-phosphatase precursor (G1Pase), secreted	-0.169368	0.936976	813	1366	753	1123	564	896	1.41159	unambiguous			1824.1	agp	glucose-1-phosphatase precursor (G1Pase), secreted
Chromosome	1161721	+	Tn5	wrbA	trp repressor binding protein	0.555985	0.722478	373	880	397	1022	606	1144	2.08265	unambiguous			1487.55	wrbA	trp repressor binding protein
Chromosome	1162212	+	Tn5	Intergenic: wrbA-ymdF		0.461529	0.789418	746	612	743	855	1008	612	0.697017	unambiguous			1535.96	Intergenic: wrbA-ymdF
Chromosome	1164547	+	Tn5	putA	proline dehydrogenase (proline oxidase)	0.529464	0.875485	380	737	179	838	475	1280	2.02789	unambiguous			1308.07	putA	proline dehydrogenase (proline oxidase)
Chromosome	1165138	-	Tn5	putA	proline dehydrogenase (proline oxidase)	-1.13509	0.155513	901	1283	220	596	294	601	-1.13821	unambiguous			1257.22	putA	proline dehydrogenase (proline oxidase)
Chromosome	1168391	-	Tn5	putP	sodium/proline symporter (proline permease)	-0.98969	0.300266	417	892	291	358	250	236	0.397494	unambiguous			791.61	putP	sodium/proline symporter (proline permease)
Chromosome	1170025	-	Tn5	Intergenic: putP-phoH		0.935365	0.361241	1025	918	1347	1775	1783	1489	1.21422	unambiguous			2824.45	Intergenic: putP-phoH
Chromosome	1170388	-	Tn5	Intergenic: putP-phoH		0.374168	0.84756	466	1701	592	2045	621	1577	1.45002	unambiguous			2345.33	Intergenic: putP-phoH
Chromosome	1170910	-	Mu	phoH	PhoH protein (phosphate starvation-inducible protein PsiH)	0.672524	0.669228	334	716	487	1229	367	799	2.39257	unambiguous			1324.81	phoH	PhoH protein (phosphate starvation-inducible protein PsiH)
Chromosome	1171030	+	Tn5	phoH	PhoH protein (phosphate starvation-inducible protein PsiH)	-0.583305	0.677098	474	1477	262	584	600	793	-0.0854907	unambiguous			1372.48	phoH	PhoH protein (phosphate starvation-inducible protein PsiH)
Chromosome	1171372	-	Mu	phoH	PhoH protein (phosphate starvation-inducible protein PsiH)	0.377773	0.872893	203	1652	258	1404	295	2188	0.837209	unambiguous			2011.28	phoH	PhoH protein (phosphate starvation-inducible protein PsiH)
Chromosome	1171549	+	Mu	Intergenic: phoH-SL1344_1065		0.0213516	1	1522	1086	2222	1323	478	541	1.48361	unambiguous			2380.74	Intergenic: phoH-SL1344_1065
Chromosome	1171901	-	Mu	SL1344_1065	hypothetical transcriptional regulator	-0.577565	0.656819	558	1223	305	890	232	628	-1.34752	unambiguous			1255.74	SL1344_1065	hypothetical transcriptional regulator
Chromosome	1173737	+	Tn5	SL1344_1066	hypothetical sodium/glucose cotransporter	0.203122	0.942126	557	979	423	816	998	804	0.364986	unambiguous			1528.28	SL1344_1066	hypothetical sodium/glucose cotransporter
Chromosome	1173777	-	Tn5	SL1344_1066	hypothetical sodium/glucose cotransporter	0.916592	0.367401	878	1733	1638	2480	2510	1853	0.453831	unambiguous			3756.6	SL1344_1066	hypothetical sodium/glucose cotransporter
Chromosome	1174099	-	Tn5	SL1344_1066	hypothetical sodium/glucose cotransporter	0.894677	0.390498	736	1491	1361	2576	1555	1636	1.44413	unambiguous			3165.92	SL1344_1066	hypothetical sodium/glucose cotransporter
Chromosome	1174205	-	Tn5	SL1344_1066	hypothetical sodium/glucose cotransporter	0.457895	0.796094	782	401	790	562	923	521		ambiguous			1335.56	SL1344_1066	hypothetical sodium/glucose cotransporter
Chromosome	1174639	-	Tn5	SL1344_1067	conserved hypothetical protein	1.12749	0.205765	543	1766	972	3293	1487	2929	1.33478	unambiguous			3735.52	SL1344_1067	conserved hypothetical protein
Chromosome	1175378	-	Tn5	Intergenic: SL1344_1067-SL1344_1068		1.59433	0.0354581	414	610	1297	1630	1528	868	1.11881	unambiguous			2171.72	Intergenic: SL1344_1067-SL1344_1068
Chromosome	1175379	+	Tn5	Intergenic: SL1344_1067-SL1344_1068		1.12384	0.221901	859	588	1744	1147	1874	663	1.69021	unambiguous			2336.15	Intergenic: SL1344_1067-SL1344_1068
Chromosome	1175567	-	Tn5	Intergenic: SL1344_1067-SL1344_1068		0.437282	0.795049	2108	523	2792	726	2045	571	0.834885	unambiguous			2939.4	Intergenic: SL1344_1067-SL1344_1068
Chromosome	1175645	-	Tn5	Intergenic: SL1344_1067-SL1344_1068		0.357751	0.86382	757	705	636	682	1091	813		ambiguous			1569.39	Intergenic: SL1344_1067-SL1344_1068
Chromosome	1175825	+	Tn5	SL1344_1068	conserved hypothetical protein	-1.41581	0.090275	543	334	70	118	225	152		ambiguous			462.3	SL1344_1068	conserved hypothetical protein
Chromosome	1176498	+	Tn5	SL1344_1068	conserved hypothetical protein	-0.295674	0.865488	1742	1512	1040	1214	1362	946	0.693131	unambiguous			2577.85	SL1344_1068	conserved hypothetical protein
Chromosome	1176823	-	Tn5	SL1344_1068	conserved hypothetical protein	0.341882	0.914334	928	608	1248	826	946	333	-0.624565	unambiguous			1635.86	SL1344_1068	conserved hypothetical protein
Chromosome	1176830	+	Tn5	SL1344_1068	conserved hypothetical protein	0.425918	0.815259	935	485	910	453	1519	399		missed			1577.36	SL1344_1068	conserved hypothetical protein
Chromosome	1177400	+	Tn5	SL1344_1069	hypothetical secreted protein	0.589712	0.680141	1649	575	1812	648	2696	601		ambiguous			2686.92	SL1344_1069	hypothetical secreted protein
Chromosome	1177412	+	Tn5	SL1344_1069	hypothetical secreted protein	0.303605	0.889329	1630	651	1495	661	2232	455		ambiguous			2383.68	SL1344_1069	hypothetical secreted protein
Chromosome	1177414	+	Tn5	SL1344_1069	hypothetical secreted protein	1.27737	0.122951	1541	614	3058	1220	4014	696		ambiguous			3796.96	SL1344_1069	hypothetical secreted protein
Chromosome	1177705	-	Tn5	Intergenic: SL1344_1069-SL1344_1070		0.367415	0.855914	906	486	1211	572	914	395		missed			1501.48	Intergenic: SL1344_1069-SL1344_1070
Chromosome	1178139	+	Tn5	SL1344_1070	hypothetical transporter	-0.19428	0.926492	449	1093	228	1169	236	688	0.770114	unambiguous			1276.71	SL1344_1070	hypothetical transporter
Chromosome	1179178	-	Tn5	SL1344_1070	hypothetical transporter	-0.172897	0.939442	423	662	259	523	354	520	0.766033	unambiguous			906.863	SL1344_1070	hypothetical transporter
Chromosome	1179646	+	Tn5	SL1344_1071	hypothetical oxidoreductase	0.56292	0.702528	470	1680	473	1998	694	2299	1.48325	unambiguous			2561.64	SL1344_1071	hypothetical oxidoreductase
Chromosome	1179690	-	Mu	SL1344_1071	hypothetical oxidoreductase	0.265703	0.911757	700	1870	725	1625	761	2204	1.79285	unambiguous			2636.12	SL1344_1071	hypothetical oxidoreductase
Chromosome	1182084	+	Tn5	ycdW	hypothetical 2-hydroxyacid dehydrogenase in phoh-csgg intergenic region	0.199195	0.942911	668	748	382	1070	387	959	0.236107	unambiguous			1406.22	ycdW	hypothetical 2-hydroxyacid dehydrogenase in phoh-csgg intergenic region
Chromosome	1182252	-	Tn5	ycdX	conserved hypothetical protein	0.143946	0.962687	1270	1512	1386	1408	1804	693	0.751214	unambiguous			2690.47	ycdX	conserved hypothetical protein
Chromosome	1183416	-	Mu	ycdY	conserved hypothetical protein	-0.290262	0.872936	780	1210	589	880	517	815	0.902947	unambiguous			1580.17	ycdY	conserved hypothetical protein
Chromosome	1185251	+	Tn5	csgF	assembly/transport component in curli production	-1.19653	0.927387	3	1	1	0	1	1	0.260932	unambiguous			2.25685	csgF	assembly/transport component in curli production
Chromosome	1185252	+	Tn5	csgF	assembly/transport component in curli production	0.232209	0.932981	498	2298	848	2548	812	1448	0.260932	unambiguous			2821.46	csgF	assembly/transport component in curli production
Chromosome	1185845	-	Mu	csgE	assembly/transport component in curli production	0.0266702	1	1065	1735	1062	1605	922	1321	0.870471	unambiguous			2562.33	csgE	assembly/transport component in curli production
Chromosome	1186599	+	Tn5	Intergenic: csgD-csgB		0.303469	0.892393	834	713	829	595	1322	538	-0.457993	unambiguous			1616.53	Intergenic: csgD-csgB
Chromosome	1186969	-	Tn5	Intergenic: csgD-csgB		0.0192767	1	316	917	276	878	318	679	0.530348	unambiguous			1124.47	Intergenic: csgD-csgB
Chromosome	1187013	+	Tn5	Intergenic: csgD-csgB		0.708007	0.558059	1425	3393	1977	4306	3062	4196		ambiguous			6194.21	Intergenic: csgD-csgB
Chromosome	1187049	+	Tn5	Intergenic: csgD-csgB		0.465189	0.775298	894	2116	1519	2630	1632	1374		ambiguous			3410.8	Intergenic: csgD-csgB
Chromosome	1187799	+	Mu	csgA	major curlin subunit precursor	0.0702673	0.999571	480	1367	268	945	412	1709	1.3304	unambiguous			1725.01	csgA	major curlin subunit precursor
Chromosome	1187814	+	Tn5	csgA	major curlin subunit precursor	-0.231774	0.911757	766	1205	338	1314	431	807	0.820455	unambiguous			1605.27	csgA	major curlin subunit precursor
Chromosome	1187930	+	Tn5	csgA	major curlin subunit precursor	0.18186	0.973153	559	924	530	1344	356	668		missed			1460.5	csgA	major curlin subunit precursor
Chromosome	1188039	-	Tn5	csgA	major curlin subunit precursor	-0.189832	0.923987	1082	2243	519	1762	1173	1561	0.850612	unambiguous			2758.35	csgA	major curlin subunit precursor
Chromosome	1188451	-	Tn5	csgC	curli prooduction protein	-0.0388029	0.986767	803	546	473	383	985	417	1.1003	unambiguous			1197.75	csgC	curli prooduction protein
Chromosome	1188832	-	Tn5	ymdA	conserved hypothetical protein	-0.329444	0.86073	232	864	156	727	176	443		missed			855.815	ymdA	conserved hypothetical protein
Chromosome	1189883	-	Mu	ymdC	conserved hypothetical protein	-0.444399	0.763156	493	1474	323	828	211	1125	1.16004	unambiguous			1463.69	ymdC	conserved hypothetical protein
Chromosome	1190480	+	Tn5	ymdC	conserved hypothetical protein	-0.062225	0.980648	453	2199	332	2389	270	1384	0.7015	unambiguous			2329.61	ymdC	conserved hypothetical protein
Chromosome	1191840	-	Tn5	mdoC	Glucans biosynthesis protein C	0.37365	0.860786	694	199	814	309	661	208	1.00892	unambiguous			966.238	mdoC	Glucans biosynthesis protein C
Chromosome	1191923	-	Tn5	mdoC	Glucans biosynthesis protein C	0.633181	0.872409	803	2050	851	1815	2518	2423	1.00892	unambiguous			3525.98	mdoC	Glucans biosynthesis protein C
Chromosome	1192003	-	Mu	mdoC	Glucans biosynthesis protein C	-0.215361	0.915566	1312	1161	1155	863	771	878	0.634439	unambiguous			2028.64	mdoC	Glucans biosynthesis protein C
Chromosome	1192888	+	Mu	mdoG	Glucans biosynthesis protein G precursor.	-0.996801	0.247819	1057	1306	277	487	391	881	-0.261475	unambiguous			1425.48	mdoG	Glucans biosynthesis protein G precursor.
Chromosome	1193102	-	Mu	mdoG	Glucans biosynthesis protein G precursor.	-0.639629	0.600785	414	1330	201	838	115	773	-1.60768	unambiguous			1200	mdoG	Glucans biosynthesis protein G precursor.
Chromosome	1193505	+	Mu	mdoG	Glucans biosynthesis protein G precursor.	-2.24614	0.000227812	610	1000	58	230	62	234	-1.55457	unambiguous			689.577	mdoG	Glucans biosynthesis protein G precursor.
Chromosome	1194486	-	Mu	mdoH	Glucans biosynthesis glucosyltransferase H	-1.09322	0.186246	412	1642	153	704	71	729	0.994927	unambiguous			1198.98	mdoH	Glucans biosynthesis glucosyltransferase H
Chromosome	1195808	-	Mu	mdoH	Glucans biosynthesis glucosyltransferase H	-1.43933	0.0475424	393	1180	160	313	62	463	-0.875642	unambiguous			823.445	mdoH	Glucans biosynthesis glucosyltransferase H
Chromosome	1195861	+	Mu	mdoH	Glucans biosynthesis glucosyltransferase H	-1.63988	0.0280229	75	934	36	216	25	280	-1.36491	unambiguous			499.102	mdoH	Glucans biosynthesis glucosyltransferase H
Chromosome	1197250	-	Mu	msyB	acidic protein MsyB; multicopy suppressor of SecY	-0.579451	0.810684	799	1544	345	523	460	1367	-0.842324	unambiguous			1650.76	msyB	acidic protein MsyB; multicopy suppressor of SecY
Chromosome	1197361	-	Tn5	Intergenic: msyB-yceE		-0.550795	0.705293	467	549	224	433	264	273	0.121343	unambiguous			724.043	Intergenic: msyB-yceE
Chromosome	1198249	-	Mu	yceE	hypothetical membrane transport protein	0.232655	0.926596	255	1129	142	1462	185	1011	1.18873	unambiguous			1396.9	yceE	hypothetical membrane transport protein
Chromosome	1198491	-	Tn5	yceE	hypothetical membrane transport protein	1.36132	0.703976	221	1576	213	2436	553	4734	1.06283	unambiguous			3323.47	yceE	hypothetical membrane transport protein
Chromosome	1200340	-	Tn5	yceA	conserved hypothetical protein	-0.135291	0.949308	1274	2618	642	1937	1531	1985	-0.192443	unambiguous			3307.95	yceA	conserved hypothetical protein
Chromosome	1200707	-	Mu	yceA	conserved hypothetical protein	0.259912	0.914632	356	1287	281	1462	246	1397	1.86885	unambiguous			1680.51	yceA	conserved hypothetical protein
Chromosome	1200798	+	Mu	yceA	conserved hypothetical protein	0.74704	0.568417	147	852	165	1075	170	1474	0.928391	unambiguous			1311.32	yceA	conserved hypothetical protein
Chromosome	1203403	+	Mu	solA	N-methyl-L-tryptophan oxidase	0.934752	0.42494	136	470	199	864	147	784	0.516655	unambiguous			880.619	solA	N-methyl-L-tryptophan oxidase
Chromosome	1203771	-	Tn5	Intergenic: solA-bssS		0.064126	1	974	1224	303	1030	931	1686	-0.272404	unambiguous			2046.92	Intergenic: solA-bssS
Chromosome	1204686	+	Mu	pyrC	Dihydroorotase	-1.38176	0.673181	641	841	50	52	397	477	-2.2496	unambiguous			789.213	pyrC	Dihydroorotase
Chromosome	1204863	-	Mu	pyrC	Dihydroorotase	-2.34121	0.000241966	371	831	79	94	46	189	-0.523537	unambiguous			505.09	pyrC	Dihydroorotase
Chromosome	1205512	+	Tn5	pyrC	Dihydroorotase	-2.7523	1.39351e-06	8	2073	2	334	1	195	-3.79238	unambiguous			813.094	pyrC	Dihydroorotase
Chromosome	1205836	-	Mu	yceB	conserved hypothetical protein	0.0391996	0.999571	554	1485	564	1435	471	1137	0.269167	unambiguous			1876.84	yceB	conserved hypothetical protein
Chromosome	1206718	-	Mu	grxB	glutaredoxin 2	0.642128	0.639287	755	1069	939	1685	742	1534	1.10944	unambiguous			2264.86	grxB	glutaredoxin 2
Chromosome	1207284	-	Mu	yceL	hypothetical membrane transporter	1.71941	0.021737	187	555	628	1626	388	1564	1.44408	unambiguous			1695.92	yceL	hypothetical membrane transporter
Chromosome	1207997	+	Mu	yceL	hypothetical membrane transporter	-0.0740064	0.97554	529	1910	231	1270	439	2044	1.79043	unambiguous			2131.06	yceL	hypothetical membrane transporter
Chromosome	1208168	-	Mu	yceL	hypothetical membrane transporter	-0.131736	0.962705	402	1059	334	1118	133	712	0.702446	unambiguous			1243.73	yceL	hypothetical membrane transporter
Chromosome	1208983	-	Mu	rimJ	ribosomal-protein-alanine acetyltransferase	1.17311	0.179951	1028	1090	1613	2182	1540	2882	1.58252	unambiguous			3516.09	rimJ	ribosomal-protein-alanine acetyltransferase
Chromosome	1209421	+	Mu	yceH	conserved hypothetical protein	0.268133	0.911442	785	1631	650	1714	522	2120	1.3677	unambiguous			2481.11	yceH	conserved hypothetical protein
Chromosome	1210436	+	Mu	mviM	hypothetical virulence factor MviM	-0.131662	0.962705	169	862	138	882	47	554	0.419986	unambiguous			877.707	mviM	hypothetical virulence factor MviM
Chromosome	1210958	-	Mu	Intergenic: mviM-mviN		-5.66501	1.19625e-19	1009	695	46	12	0	0		missed			533.638	Intergenic: mviM-mviN
Chromosome	1213631	+	Mu	flgA	flagellar basal body P-ring protein FlgA precursor	-0.0796289	0.976939	598	1306	460	1561	297	786	0.975372	unambiguous			1659.37	flgA	flagellar basal body P-ring protein FlgA precursor
Chromosome	1213894	+	Mu	flgA	flagellar basal body P-ring protein FlgA precursor	0.275725	0.971106	170	1434	232	2050	56	1008	0.614701	unambiguous			1653.37	flgA	flagellar basal body P-ring protein FlgA precursor
Chromosome	1214181	-	Mu	flgA	flagellar basal body P-ring protein FlgA precursor	0.288017	0.9008	286	1439	231	1361	269	1762	0.149697	unambiguous			1788.86	flgA	flagellar basal body P-ring protein FlgA precursor
Chromosome	1214274	+	Mu	Intergenic: flgA-flgB		0.593105	0.865488	225	642	492	956	155	650	-0.393107	unambiguous			1049.31	Intergenic: flgA-flgB
Chromosome	1214470	+	Mu	flgB	hypothetical flagellar basal-body rod protein FlgB (proximal rod protein)	1.21416	0.656819	213	707	582	1790	350	955	2.80151	unambiguous			1563.37	flgB	hypothetical flagellar basal-body rod protein FlgB (proximal rod protein)
Chromosome	1215135	+	Mu	flgC	hypothetical flagellar basal-body rod protein FlgC (proximal rod protein)	1.5522	0.037343	506	1133	1370	2792	1151	2959	1.67037	unambiguous			3390.19	flgC	hypothetical flagellar basal-body rod protein FlgC (proximal rod protein)
Chromosome	1215538	+	Tn5	flgD	flagellar hook formation protein FlgD	-0.0572341	0.978852	335	2119	147	1897	248	1767	1.07006	unambiguous			2160.59	flgD	flagellar hook formation protein FlgD
Chromosome	1216010	-	Mu	flgE	flagellar hook protein FlgE	2.97433	0.871513	473	1153	676	2196	2715	16347	4.04959	unambiguous			8190.06	flgE	flagellar hook protein FlgE
Chromosome	1216257	+	Mu	flgE	flagellar hook protein FlgE	-0.0668508	0.976642	654	181	438	261	338	335		ambiguous			731.952	flgE	flagellar hook protein FlgE
Chromosome	1216260	+	Tn5	flgE	flagellar hook protein FlgE	0.0570161	0.991491	589	1518	211	1509	493	1558		ambiguous			1955.64	flgE	flagellar hook protein FlgE
Chromosome	1216479	-	Mu	flgE	flagellar hook protein FlgE	1.96613	0.00345302	471	1197	1702	3392	1916	4202		missed			4429.7	flgE	flagellar hook protein FlgE
Chromosome	1216523	-	Tn5	flgE	flagellar hook protein FlgE	0.542554	0.933703	654	1291	984	2398	636	864	0.428562	unambiguous			2293.12	flgE	flagellar hook protein FlgE
Chromosome	1216576	-	Mu	flgE	flagellar hook protein FlgE	1.73395	0.37041	498	242	1493	1180	661	906	0.918347	unambiguous			1706.23	flgE	flagellar hook protein FlgE
Chromosome	1217798	-	Tn5	flgF	hypothetical flagellar basal-body rod protein FlgF (proximal rod protein)	-0.382645	0.851563	649	1661	203	1719	185	945	1.64714	unambiguous			1763.66	flgF	hypothetical flagellar basal-body rod protein FlgF (proximal rod protein)
Chromosome	1220547	+	Mu	flgI	Flagellar P-ring protein precursor	1.01939	0.336122	205	586	402	1071	147	1140	0.847101	unambiguous			1204.51	flgI	Flagellar P-ring protein precursor
Chromosome	1222383	-	Mu	flgK	flagellar hook-associated protein 1	1.72807	0.0152418	134	1324	134	3841	104	4232	3.35401	unambiguous			3349.82	flgK	flagellar hook-associated protein 1
Chromosome	1225302	+	Mu	rne	ribonuclease E	-3.51152	9.48467e-08	214	728	19	31	10	82	-2.60669	unambiguous			333.59	rne	ribonuclease E
Chromosome	1228415	-	Mu	rluC	ribosomal large subunit pseudouridine synthase C (EC 4.2.1.70)	-1.47404	0.139966	604	73	227	69	72	52	0.78413	unambiguous			350.825	rluC	ribosomal large subunit pseudouridine synthase C (EC 4.2.1.70)
Chromosome	1229482	+	Mu	SL1344_1124	hypothetical inner membrane lipoprotein	0.0390572	1	629	875	341	803	534	980	1.45439	unambiguous			1384.3	SL1344_1124	hypothetical inner membrane lipoprotein
Chromosome	1229674	-	Tn5	SL1344_1124	hypothetical inner membrane lipoprotein	0.811245	0.459697	1208	1670	1661	2847	2405	1779	0.900234	unambiguous			3910.22	SL1344_1124	hypothetical inner membrane lipoprotein
Chromosome	1229824	+	Mu	SL1344_1124	hypothetical inner membrane lipoprotein	0.804286	0.487448	357	1267	250	1979	221	2429	1.84603	unambiguous			2198.2	SL1344_1124	hypothetical inner membrane lipoprotein
Chromosome	1229964	+	Tn5	SL1344_1124	hypothetical inner membrane lipoprotein	-0.593871	0.625343	621	2251	391	1571	460	855		missed			2011.95	SL1344_1124	hypothetical inner membrane lipoprotein
Chromosome	1230105	-	Tn5	SL1344_1124	hypothetical inner membrane lipoprotein	0.327318	0.892162	731	3238	678	4474	932	2492	-0.12983	unambiguous			4196.58	SL1344_1124	hypothetical inner membrane lipoprotein
Chromosome	1230300	+	Tn5	Intergenic: SL1344_1124-SL1344_1125		0.851118	0.436169	965	896	1225	1201	1936	1412	1.43594	unambiguous			2583.61	Intergenic: SL1344_1124-SL1344_1125
Chromosome	1230364	+	Tn5	SL1344_1125	conserved hypothetical protein	1.10659	0.216106	1266	1441	1978	3105	2728	2221		missed			4328.13	SL1344_1125	conserved hypothetical protein
Chromosome	1230384	+	Mu	SL1344_1125	conserved hypothetical protein	0.00538202	1	2596	2313	2539	2041	2214	1688		missed			4448.17	SL1344_1125	conserved hypothetical protein
Chromosome	1230628	+	Mu	Intergenic: SL1344_1125-maf-a		-0.157201	0.943835	491	1313	251	849	389	1293	0.710499	unambiguous			1518.36	Intergenic: SL1344_1125-maf-a
Chromosome	1231064	-	Tn5	maf-a	conserved hypothetical protein	0.378631	0.84894	938	518	1064	758	867	570	1.06703	unambiguous			1579.34	maf-a	conserved hypothetical protein
Chromosome	1231146	+	Mu	maf-a	conserved hypothetical protein	0.745982	0.526811	1470	1127	2249	1150	2143	1951	0.912771	unambiguous			3406.98	maf-a	conserved hypothetical protein
Chromosome	1232274	-	Tn5	Intergenic: rpl32-plsX		-0.758069	0.479125	348	1464	113	834	98	799	-0.279866	unambiguous			1191.55	Intergenic: rpl32-plsX
Chromosome	1232372	-	Mu	plsX	Fatty acid/phospholipid synthesis protein plsX.	-1.85962	0.00351028	314	1384	98	277	40	390	-0.910888	unambiguous			793.531	plsX	Fatty acid/phospholipid synthesis protein plsX.
Chromosome	1232566	-	Mu	plsX	Fatty acid/phospholipid synthesis protein plsX.	0.472548	0.792449	109	778	101	950	137	930	0.228928	unambiguous			1008.88	plsX	Fatty acid/phospholipid synthesis protein plsX.
Chromosome	1232679	+	Mu	plsX	Fatty acid/phospholipid synthesis protein plsX.	-1.23698	0.15506	407	616	140	246	85	276	-0.198225	unambiguous			569.752	plsX	Fatty acid/phospholipid synthesis protein plsX.
Chromosome	1236564	-	Mu	Intergenic: acpP-fabF		-2.79017	7.42172e-07	655	1584	96	176	161	124	-3.54668	unambiguous			869.641	Intergenic: acpP-fabF
Chromosome	1236897	-	Mu	fabF	3-oxoacyl-[acyl-carrier-protein] synthase II	-4.13442	6.76967e-11	494	687	25	72	15	4	-4.67886	unambiguous			396.346	fabF	3-oxoacyl-[acyl-carrier-protein] synthase II
Chromosome	1237511	+	Mu	fabF	3-oxoacyl-[acyl-carrier-protein] synthase II	-4.93463	1.23433e-12	223	681	4	40	0	7	-5.38931	unambiguous			290.179	fabF	3-oxoacyl-[acyl-carrier-protein] synthase II
Chromosome	1238071	-	Mu	pabC	4-amino-4-deoxychorismate lyase	0.402854	0.848313	249	1232	359	1656	193	1164	-0.867736	unambiguous			1485.59	pabC	4-amino-4-deoxychorismate lyase
Chromosome	1238071	-	Tn5	pabC	4-amino-4-deoxychorismate lyase	-0.277963	0.88081	168	1693	153	1111	153	1224	-0.0100804	unambiguous			1626.11	pabC	4-amino-4-deoxychorismate lyase
Chromosome	1238270	-	Mu	pabC	4-amino-4-deoxychorismate lyase	-0.664746	0.579911	648	972	250	685	260	564		ambiguous			1103.87	pabC	4-amino-4-deoxychorismate lyase
Chromosome	1238271	-	Mu	pabC	4-amino-4-deoxychorismate lyase	-0.590527	0.651696	600	966	270	663	316	541		ambiguous			1098.5	pabC	4-amino-4-deoxychorismate lyase
Chromosome	1238703	-	Mu	pabC	4-amino-4-deoxychorismate lyase	-0.31925	0.942126	258	1382	345	1348	60	513	0.492786	unambiguous			1286.18	pabC	4-amino-4-deoxychorismate lyase
Chromosome	1239480	-	Tn5	yceG	hypothetical secreted protein	0.904324	0.439266	818	953	987	1381	1741	1592	0.900202	unambiguous			2530.98	yceG	hypothetical secreted protein
Chromosome	1241621	-	Mu	ycfH	conserved hypothetical protein	0.779491	0.747806	329	207	260	339	351	632	1.22549	unambiguous			715.903	ycfH	conserved hypothetical protein
Chromosome	1241714	-	Tn5	ycfH	conserved hypothetical protein	-0.315966	0.857975	577	1335	358	788	606	890	-0.183889	unambiguous			1501.6	ycfH	conserved hypothetical protein
Chromosome	1241872	+	Mu	ycfH	conserved hypothetical protein	-0.0131519	0.991221	180	555	158	696	36	365		missed			660.328	ycfH	conserved hypothetical protein
Chromosome	1242444	+	Tn5	Intergenic: ycfH-ptsG		0.657515	0.652603	28	880	5	1257	10	1193	1.00292	unambiguous			1136.62	Intergenic: ycfH-ptsG
Chromosome	1244191	-	Tn5	fhuE	outer-membrane receptor for Fe(iii)-coprogen, fe(iii)-ferrioxamine b and fe(iii)-rhodotrulic acid	0.207569	0.942126	439	611	430	672	355	630	0.387742	unambiguous			1046.97	fhuE	outer-membrane receptor for Fe(iii)-coprogen, fe(iii)-ferrioxamine b and fe(iii)-rhodotrulic acid
Chromosome	1245072	+	Tn5	fhuE	outer-membrane receptor for Fe(iii)-coprogen, fe(iii)-ferrioxamine b and fe(iii)-rhodotrulic acid	0.751546	0.677098	455	1130	330	1497	852	1910	2.76304	unambiguous			2085.54	fhuE	outer-membrane receptor for Fe(iii)-coprogen, fe(iii)-ferrioxamine b and fe(iii)-rhodotrulic acid
Chromosome	1245374	-	Mu	fhuE	outer-membrane receptor for Fe(iii)-coprogen, fe(iii)-ferrioxamine b and fe(iii)-rhodotrulic acid	0.737708	0.576844	219	748	338	1051	217	1169	0.156326	unambiguous			1263.01	fhuE	outer-membrane receptor for Fe(iii)-coprogen, fe(iii)-ferrioxamine b and fe(iii)-rhodotrulic acid
Chromosome	1245510	+	Mu	fhuE	outer-membrane receptor for Fe(iii)-coprogen, fe(iii)-ferrioxamine b and fe(iii)-rhodotrulic acid	0.324298	0.875266	572	1554	786	1663	503	1630		ambiguous			2244.54	fhuE	outer-membrane receptor for Fe(iii)-coprogen, fe(iii)-ferrioxamine b and fe(iii)-rhodotrulic acid
Chromosome	1245608	+	Mu	fhuE	outer-membrane receptor for Fe(iii)-coprogen, fe(iii)-ferrioxamine b and fe(iii)-rhodotrulic acid	-0.246676	0.936827	566	1000	716	787	212	559	-0.114829	unambiguous			1267.16	fhuE	outer-membrane receptor for Fe(iii)-coprogen, fe(iii)-ferrioxamine b and fe(iii)-rhodotrulic acid
Chromosome	1245649	-	Tn5	fhuE	outer-membrane receptor for Fe(iii)-coprogen, fe(iii)-ferrioxamine b and fe(iii)-rhodotrulic acid	0.651466	0.623444	1613	582	2357	829	2256	493	0.823266	unambiguous			2738.94	fhuE	outer-membrane receptor for Fe(iii)-coprogen, fe(iii)-ferrioxamine b and fe(iii)-rhodotrulic acid
Chromosome	1246812	-	Tn5	ycfF	hypothetical protein kinase C inhibitor	-0.570756	0.653602	1106	1136	371	975	433	819		missed			1585.07	ycfF	hypothetical protein kinase C inhibitor
Chromosome	1248328	+	Mu	thiK	conserved hypothetical protein	0.166833	0.955155	277	1573	229	1841	91	1415		missed			1808.83	thiK	conserved hypothetical protein
Chromosome	1248782	-	Mu	nagZ	Beta-hexosaminidase	-0.98163	0.56082	1183	1238	303	342	567	895	-1.58639	unambiguous			1468.2	nagZ	Beta-hexosaminidase
Chromosome	1248902	+	Mu	nagZ	Beta-hexosaminidase	-0.121968	0.95909	785	1906	598	1872	527	1261	1.10787	unambiguous			2300.87	nagZ	Beta-hexosaminidase
Chromosome	1249018	-	Tn5	nagZ	Beta-hexosaminidase	0.130335	0.970324	291	823	106	890	167	935	0.157222	unambiguous			1070.38	nagZ	Beta-hexosaminidase
Chromosome	1249212	+	Tn5	nagZ	Beta-hexosaminidase	-0.402042	0.799236	570	1022	182	658	408	824	-0.00949148	unambiguous			1205.65	nagZ	Beta-hexosaminidase
Chromosome	1250496	+	Mu	Intergenic: ycfP-ndh		0.235265	0.918374	2835	2129	3251	2376	2070	2363	1.16883	unambiguous			5016.65	Intergenic: ycfP-ndh
Chromosome	1251090	-	Mu	ndh	NADH dehydrogenase	0.290464	0.949308	540	784	424	586	569	1205	0.895618	unambiguous			1374.67	ndh	NADH dehydrogenase
Chromosome	1252184	-	Mu	ycfJ	hypothetical secreted protein	-0.0612071	0.977098	590	1032	556	725	487	907	1.20891	unambiguous			1425.49	ycfJ	hypothetical secreted protein
Chromosome	1253360	-	Mu	Intergenic: ycfQ-ycfR		-1.0193	0.266624	602	872	376	325	300	251	1.4882	unambiguous			882.306	Intergenic: ycfQ-ycfR
Chromosome	1253802	+	Mu	ycfR	hypothetical secreted protein	1.05639	0.837724	5	756	2	840	7	1871	1.88859	unambiguous			1182.97	ycfR	hypothetical secreted protein
Chromosome	1255885	-	Tn5	mfd	transcription-repair coupling factor (TrcF)	0.582471	0.691624	428	1320	400	1925	566	1614		missed			2103.9	mfd	transcription-repair coupling factor (TrcF)
Chromosome	1256575	-	Mu	mfd	transcription-repair coupling factor (TrcF)	-2.07117	0.00463401	229	555	28	123	66	104	-0.598783	unambiguous			348.634	mfd	transcription-repair coupling factor (TrcF)
Chromosome	1256718	-	Mu	mfd	transcription-repair coupling factor (TrcF)	-1.53352	0.0496651	360	608	225	142	79	130		missed			493.141	mfd	transcription-repair coupling factor (TrcF)
Chromosome	1257126	-	Mu	mfd	transcription-repair coupling factor (TrcF)	-0.846184	0.623444	211	1475	70	1027	42	477	-1.12649	unambiguous			1073.11	mfd	transcription-repair coupling factor (TrcF)
Chromosome	1257890	-	Tn5	mfd	transcription-repair coupling factor (TrcF)	-2.09976	0.0013195	109	1099	4	239	29	213	-1.18339	unambiguous			533.782	mfd	transcription-repair coupling factor (TrcF)
Chromosome	1258438	+	Tn5	mfd	transcription-repair coupling factor (TrcF)	-0.449408	0.759087	386	1544	54	963	187	1227	-0.00744587	unambiguous			1433.2	mfd	transcription-repair coupling factor (TrcF)
Chromosome	1262085	+	Tn5	ycfX	hypothetical ROK-family protein	-0.577214	0.658858	418	1283	242	733	303	684	-0.313609	unambiguous			1199.51	ycfX	hypothetical ROK-family protein
Chromosome	1262441	+	Mu	ycfX	hypothetical ROK-family protein	0.316477	0.880558	523	1500	644	1896	158	1640	0.995457	unambiguous			2127.55	ycfX	hypothetical ROK-family protein
Chromosome	1264886	-	Mu	Intergenic: potD-potC		0.992264	0.365572	285	424	387	652	389	998	0.835889	unambiguous			1063.51	Intergenic: potD-potC
Chromosome	1266024	+	Mu	sifA	Type III secretion system effector protein-necessary for Sif formation and maintaining the SCV. Has GAP activity	-4.1577	2.91099e-12	573	1054	2	94	0	61	-4.57683	unambiguous			545.131	sifA	Type III secretion system effector protein-necessary for Sif formation and maintaining the SCV. Has GAP activity
Chromosome	1266265	-	Tn5	sifA	Type III secretion system effector protein-necessary for Sif formation and maintaining the SCV. Has GAP activity	-2.55093	3.03559e-06	1720	1542	296	191	300	171	-4.1222	unambiguous			1318.24	sifA	Type III secretion system effector protein-necessary for Sif formation and maintaining the SCV. Has GAP activity
Chromosome	1266640	-	Tn5	sifA	Type III secretion system effector protein-necessary for Sif formation and maintaining the SCV. Has GAP activity	-2.83033	8.44e-06	288	813	8	68	79	111	-3.37365	unambiguous			425.002	sifA	Type III secretion system effector protein-necessary for Sif formation and maintaining the SCV. Has GAP activity
Chromosome	1267423	+	Tn5	potB	spermidine/putrescine transport system permease protein PotB	0.912523	0.776236	908	373	1666	1032	891	565	2.59745	unambiguous			1838.94	potB	spermidine/putrescine transport system permease protein PotB
Chromosome	1268489	+	Mu	potA	spermidine/putrescine transport ATP-binding protein PotA (ABC superfamily)	0.107513	0.973474	639	873	693	942	410	760	1.32972	unambiguous			1437.15	potA	spermidine/putrescine transport ATP-binding protein PotA (ABC superfamily)
Chromosome	1268810	-	Mu	potA	spermidine/putrescine transport ATP-binding protein PotA (ABC superfamily)	0.937163	0.370439	596	793	1435	1141	1226	777	0.27248	unambiguous			2021.12	potA	spermidine/putrescine transport ATP-binding protein PotA (ABC superfamily)
Chromosome	1269481	-	Mu	Intergenic: potA-pepT		0.0152147	1	1559	1281	1123	1026	1464	1324	0.903982	unambiguous			2585.15	Intergenic: potA-pepT
Chromosome	1270629	-	Mu	pepT	Peptidase T	-1.58088	0.0150642	655	1771	195	702	89	411	1.55166	unambiguous			1219.6	pepT	Peptidase T
Chromosome	1271990	-	Mu	SL1344_1165	conserved hypothetical protein (pseudogene)	-0.691062	0.844207	668	1380	766	889	231	301	0.508779	unambiguous			1381.44	SL1344_1165	conserved hypothetical protein (pseudogene)
Chromosome	1273104	+	Mu	ycfD	conserved hypothetical protein	-0.187849	0.930041	211	1065	136	712	191	888	1.00816	unambiguous			1059.47	ycfD	conserved hypothetical protein
Chromosome	1273450	-	Tn5	ycfD	conserved hypothetical protein	1.22391	0.154388	683	1103	877	2541	1526	2234	1.47279	unambiguous			3051.9	ycfD	conserved hypothetical protein
Chromosome	1273889	+	Mu	ycfD	conserved hypothetical protein	0.664428	0.724332	795	1020	928	1044	795	2180	0.704185	unambiguous			2280.27	ycfD	conserved hypothetical protein
Chromosome	1274487	-	Mu	phoQ	sensor protein PhoQ, regulator of virulence determinants	-3.18305	3.24548e-05	629	462	0	0	144	62	-2.9261	unambiguous			401.094	phoQ	sensor protein PhoQ, regulator of virulence determinants
Chromosome	1274762	-	Mu	phoQ	sensor protein PhoQ, regulator of virulence determinants	-15	4.20676e-32	283	981	0	0	0	0	-8.08465	unambiguous			380.832	phoQ	sensor protein PhoQ, regulator of virulence determinants
Chromosome	1275581	-	Mu	phoP	transcriptional regulatory protein PhoP, regulator of virulence determinants	-9.88206	1.84932e-37	846	1355	0	0	0	4	-5.9954	unambiguous			664.548	phoP	transcriptional regulatory protein PhoP, regulator of virulence determinants
Chromosome	1280904	-	Tn5	rluB	hypothetical ribosomal large subunit pseudouridine synthase B	-0.388276	0.800539	800	1882	321	1377	685	1143	0.126941	unambiguous			2042.85	rluB	hypothetical ribosomal large subunit pseudouridine synthase B
Chromosome	1282776	-	Tn5	Intergenic: STnc150-SL1344_1177		1.75917	0.518444	615	198	1338	309	2608	476	1.52754	unambiguous			1903.28	Intergenic: STnc150-SL1344_1177
Chromosome	1283222	+	Tn5	SL1344_1177	predicted bacteriophage protein	0.767863	0.52132	389	1178	295	2174	440	1684	0.801229	unambiguous			2079.94	SL1344_1177	predicted bacteriophage protein
Chromosome	1283522	-	Tn5	SL1344_1177	predicted bacteriophage protein	-0.895955	0.345139	892	1132	564	540	422	347	-0.992748	unambiguous			1265.23	SL1344_1177	predicted bacteriophage protein
Chromosome	1283960	-	Tn5	SL1344_1177	predicted bacteriophage protein	0.90173	0.751645	329	199	412	204	729	351	-1.3685	unambiguous			753.509	SL1344_1177	predicted bacteriophage protein
Chromosome	1284822	+	Mu	Intergenic: SL1344_1177-envF		-0.40304	0.857111	1184	2155	1169	1627	586	968		missed			2527.63	Intergenic: SL1344_1177-envF
Chromosome	1284847	+	Tn5	Intergenic: SL1344_1177-envF		0.4885	0.757431	325	2209	364	3096	400	2261	1.12479	unambiguous			2905.75	Intergenic: SL1344_1177-envF
Chromosome	1285781	+	Tn5	envF	lipoprotein	-0.0187959	0.9915	709	1692	634	1339	1200	905		missed			2151.47	envF	lipoprotein
Chromosome	1286012	+	Tn5	IsrC	small RNA; experimentally verified	0.800503	0.503964	961	216	1384	396	1342	406		missed			1589.91	IsrC	small RNA; experimentally verified
Chromosome	1286900	+	Tn5	envE	hypothetical lipoprotein	1.16155	0.181698	1363	1243	2378	3028	3043	1586		ambiguous			4297.96	envE	hypothetical lipoprotein
Chromosome	1286904	+	Tn5	envE	hypothetical lipoprotein	0.41958	0.809824	1265	1491	1457	1746	1905	1236		ambiguous			3051.63	envE	hypothetical lipoprotein
Chromosome	1287031	+	Tn5	envE	hypothetical lipoprotein	0.68294	0.587208	1285	1650	1819	2692	2035	1566	1.24834	unambiguous			3723.58	envE	hypothetical lipoprotein
Chromosome	1287328	-	Tn5	Intergenic: envE-cspH		1.16041	0.498182	692	664	1029	1002	1934	1247	2.0969	unambiguous			2234.95	Intergenic: envE-cspH
Chromosome	1287643	+	Tn5	Intergenic: envE-cspH		0.382688	0.837702	1189	1613	986	1755	1886	1657	1.33629	unambiguous			3045.55	Intergenic: envE-cspH
Chromosome	1287758	+	Mu	cspH	cold shock protein (CspH)	0.589097	0.675154	1489	1189	1648	2273	1306	1709		ambiguous			3234.38	cspH	cold shock protein (CspH)
Chromosome	1287836	+	Mu	cspH	cold shock protein (CspH)	0.215785	0.9334	909	1171	1133	1225	665	1136	0.349178	unambiguous			2082.27	cspH	cold shock protein (CspH)
Chromosome	1287914	+	Tn5	Intergenic: cspH-pagD		0.740721	0.534589	1380	1148	1739	1648	2622	1259	1.91964	unambiguous			3307.16	Intergenic: cspH-pagD
Chromosome	1287933	-	Tn5	Intergenic: cspH-pagD		1.2493	0.168069	449	598	740	1065	1721	755	1.39521	unambiguous			1815.27	Intergenic: cspH-pagD
Chromosome	1289173	-	Tn5	Intergenic: pagD-pagC		2.77876	1.19385e-05	449	698	3242	4218	3441	2650	2.21071	unambiguous			5088.77	Intergenic: pagD-pagC
Chromosome	1289217	+	Mu	pagC	outer membrane invasion protein (PagC)	-0.205968	0.917198	1022	1975	1000	889	972	1608	0.32807	unambiguous			2468.64	pagC	outer membrane invasion protein (PagC)
Chromosome	1289669	-	Mu	Intergenic: pagC-Unnamed: 1290067..1290140		-0.133763	0.953296	1059	994	957	907	774	584	0.0709248	unambiguous			1746.11	Intergenic: pagC-Unnamed: 1290067..1290140
Chromosome	1290065	+	Mu	Intergenic: pagC-Unnamed: 1290067..1290140		0.392926	0.942126	738	543	1072	854	569	403	0.821267	unambiguous			1399.51	Intergenic: pagC-Unnamed: 1290067..1290140
Chromosome	1290914	-	Tn5	pliC	hypothetical secreted protein	0.744037	0.568686	513	501	605	905	642	771	1.83454	unambiguous			1328.88	pliC	hypothetical secreted protein
Chromosome	1291176	-	Tn5	pliC	hypothetical secreted protein	-0.433592	0.781048	676	819	437	525	469	474	-0.853407	unambiguous			1117.44	pliC	hypothetical secreted protein
Chromosome	1291177	+	Tn5	pliC	hypothetical secreted protein	0.62137	0.677098	12	967	24	1447	60	1062	0.948475	unambiguous			1202.47	pliC	hypothetical secreted protein
Chromosome	1291528	+	Mu	Intergenic: pliC-SL1344_1186		0.43601	0.796094	1313	1395	2193	1289	1708	1117	1.09804	unambiguous			3023.48	Intergenic: pliC-SL1344_1186
Chromosome	1291857	-	Tn5	Intergenic: pliC-SL1344_1186		0.463315	0.774935	866	3102	663	3661	1477	3611	1.37301	unambiguous			4492.08	Intergenic: pliC-SL1344_1186
Chromosome	1291868	+	Tn5	Intergenic: pliC-SL1344_1186		0.562918	0.894333	1431	884	1142	903	2731	1103	1.82511	unambiguous			2758.23	Intergenic: pliC-SL1344_1186
Chromosome	1292548	-	Tn5	SL1344_1187	hypothetical heat shock protein	-0.149235	0.964553	810	1666	687	1906	419	835		missed			2091.37	SL1344_1187	hypothetical heat shock protein
Chromosome	1292582	+	Mu	SL1344_1187	hypothetical heat shock protein	0.672117	0.663576	2078	2941	2357	3269	2397	5731		missed			6331.23	SL1344_1187	hypothetical heat shock protein
Chromosome	1292859	-	Tn5	Intergenic: SL1344_1187-STnc1210		1.00162	0.318004	437	1015	667	1665	939	1731	0.564105	unambiguous			2189.34	Intergenic: SL1344_1187-STnc1210
Chromosome	1293189	-	Mu	SL1344_1188	hypothetical protein	0.16643	0.95747	851	602	869	781	587	571	0.165028	unambiguous			1420.39	SL1344_1188	hypothetical protein
Chromosome	1293353	+	Tn5	SL1344_1188	hypothetical protein	0.749026	0.561584	396	687	455	1061	577	1039	2.95339	unambiguous			1423.09	SL1344_1188	hypothetical protein
Chromosome	1293518	+	Mu	SL1344_1188	hypothetical protein	0.293994	0.892162	1038	1750	1069	1669	1135	2008		missed			2899.73	SL1344_1188	hypothetical protein
Chromosome	1293952	-	Tn5	SL1344_1188	hypothetical protein	0.874224	0.411302	862	1207	928	2099	1835	1663	0.825485	unambiguous			2908.68	SL1344_1188	hypothetical protein
Chromosome	1294325	-	Tn5	SL1344_1189	hypothetical cytochrome	0.266619	0.978852	735	1709	512	3058	428	1069	1.10942	unambiguous			2508.01	SL1344_1189	hypothetical cytochrome
Chromosome	1294774	-	Tn5	SL1344_1189	hypothetical cytochrome	-0.279728	0.880558	938	847	629	575	738	588		ambiguous			1423.84	SL1344_1189	hypothetical cytochrome
Chromosome	1294790	-	Tn5	SL1344_1189	hypothetical cytochrome	0.708601	0.88081	458	563	439	508	990	931		ambiguous			1313.05	SL1344_1189	hypothetical cytochrome
Chromosome	1294791	+	Tn5	SL1344_1189	hypothetical cytochrome	0.430369	0.802702	1171	1397	1558	1361	2090	946	0.599983	unambiguous			2859	SL1344_1189	hypothetical cytochrome
Chromosome	1295605	-	Tn5	Intergenic: SL1344_1190-SL1344_1191		0.504088	0.746823	1537	1035	1289	1509	1970	1507	1.47534	unambiguous			2972.95	Intergenic: SL1344_1190-SL1344_1191
Chromosome	1297461	-	Mu	SL1344_1191	hypothetical substrate-binding transport protein	-0.340115	0.847592	516	1162	467	925	106	785	-0.299414	unambiguous			1304.34	SL1344_1191	hypothetical substrate-binding transport protein
Chromosome	1297462	-	Tn5	SL1344_1191	hypothetical substrate-binding transport protein	0.0944696	0.979298	562	1609	333	1381	543	1730	-0.635749	unambiguous			2050.84	SL1344_1191	hypothetical substrate-binding transport protein
[truncated: 7,793 more rows]
