# Supplementary material for: Comprehensive Assignment of Roles for Salmonella Typhimurium Genes in Intestinal Colonization of Food-Producing Animals
Source: PLoS Genet. 2013 Apr 18;9(4):e1003456. doi: 10.1371/journal.pgen.1003456 (PMC3630085; doi:10.1371/journal.pgen.1003456)
Supplement: Table S2 — Complete dataset derived from TraDIS investigation of pools of S. Typhimurium ST4/74 mutants during intestinal colonization of chickens, pigs and cattle. The table includes the position in the genome and orientation of each transposon identified, and details of any disrupted gene. ‘Gene direction’ indicates the orientation of each gene (pink: sense, blue: antisense). Gaps in the fitness score columns indicate data points that were omitted due to stochastic loss of mutants in some animals, for example owing to recovery of output pools of inadequate size to be confident that mutants were absent owing to attenuation rather than chance. (XLSX) [file pgen.1003456.s007.xlsx]

## Sheet: Table S2
Molecule	Position	Orientation	SL1344 gene name	LT2 gene name	Product	Gene direction	Chicken Fitness Score	Chicken P value	Pig Fitness Score	Pig P value	Cattle Fitness Score	Cattle P value	Notes	Calf Multiplex Tag	Chicken Multiplex Tag	Chicken Input Counts (5' end of transposon)	Chicken Input Counts (3' end of transposon)	Chicken Output Counts (Replicate 1, 5' end of transposon)	Chicken Output Counts (Replicate 1, 3' end of transposon)	Chicken Output Counts (Replicate 2, 5' end of transposon)	Chicken Output Counts (Replicate 2, 3' end of transposon)	Pig Input Counts (Replicate 1, 5' end of transposon)	Pig Input Counts (Replicate 1, 3' end of transposon)	Pig Input Counts (Replicate 2, 5' end of transposon)	Pig Input Counts (Replicate 2, 3' end of transposon)	Pig Input Counts (Replicate 3, 5' end of transposon)	Pig Input Counts (Replicate 3, 3' end of transposon)	Pig Output Counts (Replicate 1, 5' end of transposon)	Pig Output Counts (Replicate 1, 3' end of transposon)	Pig Output Counts (Replicate 2, 5' end of transposon)	Pig Output Counts (Replicate 2, 3' end of transposon)	Pig Output Counts (Replicate 3, 5' end of transposon)	Pig Output Counts (Replicate 3, 3' end of transposon)	Calf Input Counts (Replicate 1, 5' end of transposon)	Calf Input Counts (Replicate 1, 3' end of transposon)	Calf Input Counts (Replicate 2, 5' end of transposon)	Calf Input Counts (Replicate 2, 3' end of transposon)	Calf Output Counts (Replicate 1, 5' end of transposon)	Calf Output Counts (Replicate 1, 3' end of transposon)	Calf Output Counts (Replicate 2, 5' end of transposon)	Calf Output Counts (Replicate 2, 3' end of transposon)
Chromosome	2771	-	thrA	thrA	aspartokinase I/homoserine dehydrogenase I	v	0.472454	0.925939	0.299432	0.774402	1.9036	0.00797886		10	1	27	226	62	193	80	335	33	294	169	1460	165	1017	18	146	63	819	162	1368	187	649			619	1739
Chromosome	4303	-	thrC	thrC	threonine synthase	v	0.729691	0.840856			-0.406936	0.521448		24	7	171	144	192	290	263	258	115	189											438	1020			270	559
Chromosome	5059	+	Intergenic: thrC-yaaA	Intergenic: thrC-yaaA			1.17104	0.638249	0.519683	0.678634	2.35588	0.001142		8	7	67	147	114	429	119	269	50	187					99	161					201	594			1701	1367
Chromosome	5567	-	yaaA	yaaA	conserved hypothetical protein	^	-0.796549	0.741417	0.170054	0.908808	-1.45466	0.00876156		1	13	14	227	10	128	0	129	17	321					10	281					112	1655			27	459
Chromosome	5765	-	yaaA	yaaA	conserved hypothetical protein	^	0.151034	0.997916	0.380412	0.770209	0.878466	0.13834		29	13	158	201	211	167	161	227	109	147					130	125					385	544	423	535	1501	1592	553	775
Chromosome	7689	+	talB	talB	transaldolase B	v	-0.623838	0.810315	-0.445584	0.803364	2.21077	0.0129433		23	10	472	456	333	234	306	284	297	317					174	171					1006	1309			4047	4032
Chromosome	9222	-	mog	mog	molybdopterin biosynthesis Mog protein	v	-2.47558	0.0287616	2.75233	0.173072	0.919703	0.226886		9	10	134	222	50	45	13	17	109	237					708	1076					818	928			1178	1312
Chromosome	9777	-	yaaH	yaaH	conserved hypothetical protein	^	0.362805	0.947881	-0.018869	0.998079				7	1	68	242	95	214	155	298	54	183					58	121					694	801
Chromosome	10863	+	yaaI	yaaI	conserved hypothetical protein	^	0.238019	0.975788	0.152568	0.919253	-0.316754	0.605554		29	4	164	234	208	203	189	300	79	269					97	199					568	1324	590	1450	785	1580	436	1107
Chromosome	11238	+	yaaI	yaaI	conserved hypothetical protein	^	0.45166	0.924702	-0.311169	0.930006	-1.58972	0.00255009		21	1	40	305			113	345	49	284	185	1451	203	1023	21	79	47	501	114	996	377	1240			168	237
Chromosome	11290	+	Intergenic: yaaI-dnaK	Intergenic: yaaI-dnaK			0.925824	0.775591	-1.44765	0.345557	-2.13973	0.000328051		21	1	121	328			257	571	117	299	330	1804	416	1297	4	17	8	74	183	920	611	1622			198	184
Chromosome	13221	-	dnaK	dnaK	Chaperone protein dnaK	v	-15	4e-05	-6.99134	2.67e-24	-15	8.63e-14		21	1	74	104			0	0	63	131	276	680	250	525	0	2	0	0	0	2	162	238			0	0
Chromosome	13310	-	dnaK	dnaK	Chaperone protein dnaK	v	-15	3.43e-09	-15	4.28e-06	-15	1.18e-28		3	4	130	51	0	0	0	0	85	143					0	0					544	484			0	0
Chromosome	14576	-	dnaJ	dnaJ	DnaJ protein	v	-15	7.4e-11			-15	5.22e-31		4	7	164	183	0	0	0	0	105	223											611	603			0	0
Chromosome	14771	-	Intergenic: dnaJ-SL1344_0014	Intergenic: dnaJ-STM0014			1.50801	0.443343	1.48303	0.547526	1.49066	0.144467		28	10	114	183	508	426	280	417	235	290					571	552					2830	1769			5663	4080
Chromosome	14962	-	Intergenic: dnaJ-SL1344_0014	Intergenic: dnaJ-STM0014			-0.257951	0.938853	-1.89405	0.0929169	-1.72969	0.00063596		3	7	47	154	28	97	57	139	55	217					17	39					522	899			127	196
Chromosome	15013	-	Intergenic: dnaJ-SL1344_0014	Intergenic: dnaJ-STM0014			-1.46825	0.315597	-0.950105	0.0912241				22	1	32	246	12	82	22	77	25	187	103	1204	135	742	9	88	41	460	0	0	105	1308
Chromosome	15445	-	SL1344_0014	STM0014	hypothetical regulatory protein	v	-5.62247	6.42e-07	-3.85426	0.0106173	-15	2.22e-34		2	4	136	201	0	4	0	9	50	139					0	10					876	1063			0	0
Chromosome	15471	-	SL1344_0014	STM0014	hypothetical regulatory protein	v	-2.07141	0.0793076	-15	8.89e-10	-15	7.62e-20		1	4	119	197	25	21	45	52	61	322					0	0					196	411			0	0
Chromosome	15490	+	SL1344_0014	STM0014	hypothetical regulatory protein	v	-8.68805	4.73e-09	-15	3.15e-06	-15	6.36e-63		29	4	71	150	0	0	0	1	42	191					0	0					159	730	211	678	0	0	0	0
Chromosome	15873	-	SL1344_0014	STM0014	hypothetical regulatory protein	v	-3.70633	0.000763754	-4.59258	2.27e-18				22	1	43	192	8	16	3	8	25	230	181	1102	156	852	2	10	0	22	0	3	290	1403
Chromosome	16138	-	SL1344_0015	STM0015	predicted bacteriophage protein	v	-15	4.63e-06	-15	4.87e-06	-15	2.48e-29		27	7	7	60	0	0	0	0	43	183					0	0					439	637			0	0
Chromosome	16626	+	SL1344_0016	STM0016	conserved hypothetical protein	^	-2.27408	0.17522	-1.64184	0.232264	-3.95579	8.86e-08		21	1	173	410			51	66	78	206	361	1114	465	984	0	7	0	35	174	588	1511	2441			94	98
Chromosome	17687	+	Intergenic: SL1344_0017-chiA	Intergenic: STM0017-STM0018			-8.68738	7.3e-09	-15	8.72e-07	-15	1.72e-30		23	7	102	106	0	1	0	0	94	161					0	0					400	768			0	0
Chromosome	17696	+	Intergenic: SL1344_0017-chiA	Intergenic: STM0017-STM0018			-15	4.63e-06	-15	1.05e-05	-15	1.74e-23		27	13	32	35	0	0	0	0	75	139					0	0					379	369			0	0
Chromosome	17976	+	Intergenic: SL1344_0017-chiA	STM0018			-2.08803	0.0748232	-3.24355	6.33e-09	-4.77693	1.44e-16		10	7	89	221	10	23	27	78	62	308	289	1256	430	1115	7	30	16	87	5	11	197	894			14	16
Chromosome	18061	+	Intergenic: SL1344_0017-chiA	STM0018			1.03847	0.712844	-0.0651129	0.971134	0.00335652	0.99784		8	10	89	163	187	241	230	333	75	208					60	147					405	839			350	590
Chromosome	19263	-	chiA	STM0018	chitinase	v	0.846807	0.792766	0.0603684	0.978792	2.07302	0.0116561		6	4	211	209	432	292	385	343	179	301					134	249					884	947			1802	4006
Chromosome	19341	+	chiA	STM0018	chitinase	v	0.934719	0.756275	0.379516	0.824061	-0.527208	0.503419		1	13	138	307	333	378	342	576	96	346					148	292					968	1477			498	781
Chromosome	19978	-	Intergenic: chiA-SL1344_0019	Intergenic: STM0018-STM0019			0.118627	1	0.416593	0.784314	0.148645	0.851754		23	10	191	380	154	292	272	465	83	291					124	258					374	1184			388	914
Chromosome	20558	-	SL1344_0019	STM0019	hypothetical chitinase	v	0.190515	0.990639	-0.178382	0.902229	-1.53125	0.00703756		2	10	104	232	117	147	150	317	125	224					101	135					828	1043			174	314
Chromosome	21152	+	SL1344_0019	STM0019	hypothetical chitinase	v	0.708247	0.843214			1.03467	0.162804		4	10	84	221	317	317	116	217	149	271											696	610			1050	967
Chromosome	22823	-	SL1344_0019	STM0019	hypothetical chitinase	v	-0.788726	0.816812	0.047434	0.98183	-0.218975	0.622314		25	1	117	249	27	52	133	188	70	169					68	121					213	859	740	880	499	560	739	861
Chromosome	23929	+	SL1344_0020	STM0020	conserved hypothetical protein	v	-7.14256	3.18e-07	-15	6.54e-07	-15	4.14e-64		29	13	31	116	0	1	0	1	46	214					0	0					210	656	250	741	0	0	0	0
Chromosome	24527	+	bcfA	bcfA	fimbrial subunit	v	-0.871573	0.821037	-1.16928	0.367411	-2.86267	7.58e-06	Fimbrial operon. bcfA attenuated, others not	28	4	90	102	90	84	16	16	67	174					30	52					1479	1155			131	142
Chromosome	24550	+	bcfA	bcfA	fimbrial subunit	v	-1.10662	0.537528	-1.84993	0.00144834	-2.99012	6.11e-08	Fimbrial operon. bcfA attenuated, others not	10	7	91	173	11	61	54	107	64	195	290	1222	337	830	16	30	39	218	34	131	202	599			39	37
Chromosome	24635	-	bcfA	bcfA	fimbrial subunit	v	-9.03133	1.45e-09			-15	7.48e-33	Fimbrial operon. bcfA attenuated, others not	4	4	117	147	0	1	0	0	123	225											789	622			0	0
Chromosome	25151	-	bcfB	bcfB	fimbrial chaperone	v	-3.72172	0.000378473	-15	0.000133571	-15	6.57e-27	Fimbrial operon. bcfA attenuated, others not	8	1	105	335	6	7	19	31	55	123					0	0					386	533			0	0
Chromosome	25567	+	bcfB	bcfB	fimbrial chaperone	v	0.370556	0.947606	0.268565	0.856013	-2.7864	3.7e-06	Fimbrial operon. bcfA attenuated, others not	2	13	196	210	257	161	275	311	150	208					142	188					1248	1168			103	161
Chromosome	25626	+	bcfB	bcfB	fimbrial chaperone	v	0.289465	0.961745	1.28153	0.216662	-0.336054	0.440595	Fimbrial operon. bcfA attenuated, others not	25	4	134	240	198	349	100	238	27	159					105	241					79	879	380	900	494	753	300	607
Chromosome	26467	+	bcfC	bcfC	fimbrial usher protein	v	-0.456688	0.880066	-0.480459	0.709221	-1.28342	0.0477498	Fimbrial operon. bcfA attenuated, others not	2	10	188	215	187	138	121	121	198	194					109	106					1348	754			337	314
Chromosome	27018	-	bcfC	bcfC	fimbrial usher protein	v	-0.122187	0.967025	-0.110004	0.941672	0.453969	0.568161	Fimbrial operon. bcfA attenuated, others not	27	7	180	227	79	197	173	265	129	225					96	155					941	927			883	1046
Chromosome	28218	+	bcfC	bcfC	fimbrial usher protein	v	0.413742	0.937925	-1.47364	0.136095	-0.673839	0.289911	Fimbrial operon. bcfA attenuated, others not	1	13	176	205	283	193	238	261	189	232					47	69					881	795			425	367
Chromosome	28991	+	bcfD	bcfD	fimbrial subunit	v	-0.0479211	0.98729	0.475494	0.738361	-0.403822	0.567259	Fimbrial operon. bcfA attenuated, others not	23	7	99	229	65	241	72	232	76	268					96	270					398	1285			294	665
Chromosome	29345	+	bcfD	bcfD	fimbrial subunit	v	1.20044	0.615047	0.140752	0.922333	-0.958528	0.203565	Fimbrial operon. bcfA attenuated, others not	5	4	220	204	697	374	452	358	87	188					98	134					1895	1170			598	591
Chromosome	31364	-	bcfH	bcfH	hypothetical exported protein	v	0.520191	0.906403	-0.0863613	0.957674	1.55316	0.042517	Fimbrial operon. bcfA attenuated, others not	27	7	83	270	90	393	114	376	55	210					55	136					488	1057			1057	2361
Chromosome	31438	-	bcfH	bcfH	hypothetical exported protein	v	-0.013966	0.997916	0.188281	0.924322	-0.814344	0.264646	Fimbrial operon. bcfA attenuated, others not	1	13	227	219	317	174	217	145	220	303					209	247					1309	886			534	407
Chromosome	31945	-	bcfH	bcfH	hypothetical exported protein	v	1.49458	0.82324	-0.366014	0.801916			Fimbrial operon. bcfA attenuated, others not	7	10	200	217	351	250	809	818	192	256					98	168					1001	1017
Chromosome	32130	-	SL1344_0029	Absent	hypothetical membrane protein	v	-0.235697	0.944407	-0.0333575	0.989351	-0.225251	0.783028		9	4	166	207	157	148	152	152	120	320					106	223					781	1286			543	790
Chromosome	32265	-	SL1344_0029	Absent	hypothetical membrane protein	v	-1.20811	0.472942	-2.8466	0.00167912	-3.87189	8.83e-08		2	13	141	254	113	57	68	91	137	286					27	18					1553	1865			43	133
Chromosome	32454	-	Intergenic: SL1344_0029-SL1344_0030	Intergenic: Absent-STM0029			-6.17861	8.15e-07	-7.44683	1.05e-09	-15	1.01e-69		29	10	36	149	0	4	0	1	110	346					0	2					526	1181	747	1167	0	0	0	0
Chromosome	35264	+	Intergenic: SL1344_0032-SL1344_0033	Intergenic: STM0031-STM0032			-15	6.67e-10	-15	8.21e-07	-15	4.99e-32		23	7	126	108	0	0	0	0	100	156					0	0					483	832			0	0
Chromosome	35375	+	SL1344_0033	STM0032	possible sulfatase	v	-7.4882	8.13e-09	-15	3.65e-10	-15	8.99e-34	Low GC cluster STM0032-38	1	7	121	162	0	1	0	2	128	273					0	0					912	1348			0	0
Chromosome	35805	+	SL1344_0033	STM0032	possible sulfatase	v	-15	1.18e-10			-15	1.16e-32	Low GC cluster STM0032-38	24	1	79	236	0	0	0	0	70	121											457	930			0	0
Chromosome	38322	-	SL1344_0034	STM0033	hypothetical secreted 5'-nucleotidase	^	-15	1.02e-09	-15	1.32e-08	-15	2.99e-28	Low GC cluster STM0032-38	27	7	115	103	0	0	0	0	113	219					0	0					507	494			0	0
Chromosome	39131	-	SL1344_0035	STM0034	hypothetical exported protein	^	-15	2.89e-11	-15	4.06e-11	-15	2.24e-34	Low GC cluster STM0032-38	23	4	283	140	0	0	0	0	259	196					0	0					901	1073			0	0
Chromosome	40820	-	SL1344_0036	STM0035	hypothetical secreted sulfatase	v	-3.14037	0.0039982	-15	1.54e-08	-4.17819	8.63e-15	Low GC cluster STM0032-38	3	7	144	139	11	25	18	8	125	204					0	0					1035	694			42	30
Chromosome	40906	+	SL1344_0036	STM0035	hypothetical secreted sulfatase	v	-0.392224	0.903018			0.304001	0.715519	Low GC cluster STM0032-38	24	1	211	378	291	316	134	132	167	205											1025	1356			879	1337
Chromosome	41778	-	SL1344_0037	STM0036	possible sulfatase regulatory protein	v	-1.07928	0.570112	-1.53115	0.124324	-2.63124	5.75e-07	Low GC cluster STM0032-38	1	13	153	225	139	86	61	61	152	339					29	101					754	1128			93	136
Chromosome	42121	-	SL1344_0037	STM0036	possible sulfatase regulatory protein	v	0.462953	0.923624	0.200779	0.887342	-0.36361	0.430213	Low GC cluster STM0032-38	25	13	114	246	215	315	132	295	67	240					63	207					235	1111	890	1066	535	758	637	1054
Chromosome	42500	+	SL1344_0037	STM0036	possible sulfatase regulatory protein	v	-0.467086	0.87464	-0.972735	0.48511	-2.1254	0.000113343	Low GC cluster STM0032-38	28	7	129	191	78	127	87	152	68	150					24	61					1134	857			175	169
Chromosome	43140	+	SL1344_0038	STM0037	conserved hypothetical protein	v	-2.1099	0.0693136	-6.8854	7.51e-07	-15	2.45e-26	Low GC cluster STM0032-38	2	1	60	408	21	76	33	78	59	250					0	2					299	588			0	0
Chromosome	43241	+	SL1344_0038	STM0037	conserved hypothetical protein	v	-0.299778	0.923694	-2.26106	0.0255076			Low GC cluster STM0032-38	7	1	119	568	65	285	140	572	82	582					29	77					525	1723
Chromosome	43333	-	SL1344_0038	STM0037	conserved hypothetical protein	v	-0.30838	0.925939	-1.90202	0.00306735	-2.06345	4.4e-05	Low GC cluster STM0032-38	10	4	194	167	162	111	148	139	159	269	365	1470	571	839	30	57	65	257	27	57	361	698			87	104
Chromosome	45003	+	SL1344_0039	STM0038	possible sulfatase	v	-3.13188	0.00337822	-6.17236	1.63e-07	-2.53962	3.82e-07	Low GC cluster STM0032-38	3	4	161	227	25	16	19	25	63	314					0	4					422	920			76	98
Chromosome	45266	+	SL1344_0039	STM0038	possible sulfatase	v	-2.1773	0.0598738			-3.16489	5.44e-10	Low GC cluster STM0032-38	24	1	111	276	25	49	29	61	68	238											467	1032			59	67
Chromosome	46834	+	nhaA	nhaA	Na(+)/H(+) antiporter 1	v	-3.96976	0.000230072	-4.2578	0.000105977	-15	1.07e-25		3	4	144	186	13	16	7	5	107	218					6	7					373	480			0	0
Chromosome	46836	+	nhaA	nhaA	Na(+)/H(+) antiporter 1	v	-1.88147	0.146379	-2.19256	0.0816807	0.271578	0.663566		27	7	25	202	7	79	0	34	57	170					0	38					355	723			309	672
Chromosome	47600	+	nhaR	nhaR	transcriptional activator protein NhaR	v	-0.269352	0.935512	-0.635528	0.610683	0.0237567	0.974548		3	1	137	262	110	150	180	193	150	254					82	117					739	695			499	600
Chromosome	48224	+	nhaR	nhaR	transcriptional activator protein NhaR	v	0.519565	0.906403	-0.592312	0.631112	-0.786971	0.313962		5	10	84	142	170	179	103	173	113	218					70	98					1993	1415			613	876
Chromosome	48783	-	SL1344_0042	STM0041	hypothetical glycosyl hydrolase	^	0.385215	1	1.15913	0.425739	-4.90144	2.77e-18		21	13	35	208	229	314	14	67	27	236	155	1299	279	980	53	262	135	1830	130	1677	546	1238			11	34
Chromosome	49949	+	SL1344_0042	STM0041	hypothetical glycosyl hydrolase	^	-0.614898	0.822274	1.16054	0.641058	-0.628784	0.41074		1	1	146	317	159	214	103	110	215	324					398	524					1042	1206			527	569
Chromosome	51035	-	SL1344_0043	STM0042	hypothetical transport protein	^	-0.0165728	1	0.817465	0.696856	0.948469	0.101658		25	7	286	299	330	470	173	153	186	296					342	308					502	1500	1396	1396	3610	2868	2700	2033
Chromosome	51805	-	SL1344_0043	STM0042	hypothetical transport protein	^	-2.91413	0.00562818	-15	1.39e-08	-15	4.5e-31		8	13	253	245	6	6	60	52	143	188					0	0					525	695			0	0
Chromosome	52124	+	Intergenic: SL1344_0043-rpsT	Intergenic: STM0042-rpsT			0.0973699	1			0.90785	0.22146		4	10	50	168	83	221	27	122	39	357											307	1008			461	1399
Chromosome	52135	+	Intergenic: SL1344_0043-rpsT	Intergenic: STM0042-rpsT			-0.322585	0.947259	2.98391	0.145793	0.151695	0.815664		6	1	96	293	149	356	40	65	53	207					290	1284					327	805			219	729
Chromosome	52163	+	Intergenic: SL1344_0043-rpsT	Intergenic: STM0042-rpsT			0.163197	0.993138	1.13054	0.655361	1.20411	0.188677		27	1	85	211	116	251	102	171	102	511					197	830					1127	2875			1683	5268
Chromosome	52684	+	yaaY	yaaY	conserved hypothetical protein	v	-15	2.21e-11	-15	3.36e-09	-15	2.48e-30		28	1	208	257	0	0	0	0	141	217					0	0					1511	1188			0	0
Chromosome	57725	-	fkpB	slpA	probable FkbB-type 16 kD peptidyl-prolyl cis-trans isomerase	v	0.99769	0.729282	0.583395	0.66215	1.25314	0.11175		5	10	52	210	149	393	97	369	89	218					104	248					1018	932			1254	2250
Chromosome	58849	-	Intergenic: ispH-SL1344_0051	Intergenic: lytB-STM0050			0.57888	0.886326	1.66315	0.443822	-0.185928	0.819441		6	10	79	223	206	276	128	260	114	252					346	541					966	890			415	815
Chromosome	60719	-	rihC	rihC	hypothetical nucleoside hydrolase (IUNH family)	v	0.927219	0.756197			-1.00464	0.115083		24	10	96	221	262	406	148	348	67	256											353	1542			169	543
Chromosome	60957	-	rihC	rihC	hypothetical nucleoside hydrolase (IUNH family)	v	0.0618161	1			1.28035	0.108088		4	1	67	500	103	488	115	433	127	392											1015	1028			1863	1878
Chromosome	61197	+	citB2	STM0052	transcriptional regulatory protein	^	0.378616	0.943305	-1.24975	0.146996	0.61871	0.355763		10	4	141	189	216	269	144	200	55	238	261	1323	392	1038	21	42	78	395	54	282	316	820			542	773
Chromosome	61761	+	citB2	STM0052	transcriptional regulatory protein	^	-1.50821	0.586287			-2.26333	0.000476753		4	10	154	176	137	77	6	9	243	336											1417	1124			203	196
Chromosome	62080	+	citA2	STM0053	two-component sensor kinase	^	-0.162464	0.960502	-0.792442	0.526054				7	7	171	201	119	184	167	168	171	293					83	122					844	1213
Chromosome	62875	+	citA2	STM0053	two-component sensor kinase	^	-1.49245	0.324944	-1.59023	0.29374	-2.03355	4.88e-05		2	1	97	64	37	18	45	10	62	119					23	23					802	610			104	156
Chromosome	63307	+	citA2	STM0053	two-component sensor kinase	^	-2.43886	0.0280019	-3.58893	2.74e-05				22	1	189	330	48	61	45	31	196	310	901	1869	988	1203	12	19	44	110	11	47	1593	1480
Chromosome	63590	-	SL1344_0055	STM0054	oxaloacetate decarboxylase beta chain (ec 4.1.1.3)	^	-3.68733	0.000620505	-15	5.85e-06	-15	1.68e-21		8	10	103	152	0	1	13	23	97	126					0	0					347	321			0	0
Chromosome	69459	-	citC2	citC2	[citrate (PRO-3S)-lyase] ligase	v	-0.162976	0.962925	-0.689394	0.572371	-1.65891	0.00590636		2	4	188	234	195	260	131	144	115	199					45	104					1172	914			224	274
Chromosome	69811	-	citD2	citD2	citrate lyase acyl carrier protein	v	0.41477	0.935243	0.178679	0.901539	-1.45954	0.00645391		2	4	156	227	296	323	144	226	62	177					67	140					805	833			117	332
Chromosome	71071	+	citF2	citF2	citrate lyase alpha chain	v	1.41012	0.503936	-0.633517	0.606683	-0.259521	0.734544		6	13	102	154	367	289	320	332	130	241					69	114					929	805			239	853
Chromosome	71922	-	citF2	citF2	citrate lyase alpha chain	v	0.877191	0.775614			1.94189	0.0143547		4	7	217	225	341	667	241	325	135	247											841	733			2435	2124
Chromosome	71972	+	citF2	citF2	citrate lyase alpha chain	v	0.962061	0.744616			0.680911	0.376457		24	13	98	250	381	352	204	371	70	189											294	1293			457	1461
Chromosome	72208	+	citF2	citF2	citrate lyase alpha chain	v	1.8715	0.911945	1.14066	0.52199	1.65205	0.0296913		3	10	33	282	226	1742	27	271	49	325					91	540					293	1145			660	2747
Chromosome	73721	+	citG2	citG2	triphosphoribosyl-dephospho-CoA synthase	v	2.4157	0.642869	1.5692	0.297003	0.239422	0.771942		21	7	84	90	164	321	544	732	93	138	405	931	603	945	181	340	706	2255	441	1157	798	1174			892	863
Chromosome	76083	+	carA	carA	carbamoyl-phosphate synthase small chain	v	-7.46239	2.7e-09	-15	4.2e-11	-2.19062	0.00156122		27	7	159	219	0	0	4	0	144	310					0	0					1387	1453			195	274
Chromosome	76493	-	carA	carA	carbamoyl-phosphate synthase small chain	v	-3.83531	0.000316736	-3.78175	3.27e-10	-0.467626	0.397189		10	4	155	164	4	1	18	19	129	175	432	1043	517	884	3	9	8	38	14	69	392	549			280	233
Chromosome	77337	-	carB	carB	carbamoyl-phosphate synthase large chain	v	-5.51906	7.87e-07	-3.23687	0.00240731	-0.641299	0.300945		29	4	185	159	0	0	10	4	142	166					12	13					570	502	810	539	279	242	694	540
Chromosome	77775	-	carB	carB	carbamoyl-phosphate synthase large chain	v	-8.1571	4.75e-10			-2.08474	3.31e-05		24	1	117	324	0	2	0	1	88	197											518	945			114	146
Chromosome	78256	-	carB	carB	carbamoyl-phosphate synthase large chain	v	-15	1.54e-10	-5.47813	0.000155176	-1.14187	0.0339603		8	7	136	163	0	0	0	0	95	138					4	0					311	412			147	100
Chromosome	78675	-	carB	carB	carbamoyl-phosphate synthase large chain	v	-15	5.21e-10	-15	3.01e-07	-2.49135	9.51e-07		2	10	34	209	0	0	0	0	47	227					0	0					304	785			27	119
Chromosome	79712	-	carB	carB	carbamoyl-phosphate synthase large chain	v	-5.34241	2.57e-06	-1.635	0.147529	-6.81087	1.52e-25		28	4	109	166	0	6	3	4	96	180					12	56					1044	1041			6	8
Chromosome	80304	-	Intergenic: carB-caiF	Intergenic: carB-caiF			2.59869	0.84763	-0.968135	0.466207	0.962532	0.201236		10	7	32	26	290	298	67	35	185	213	1088	1207	896	836	51	59	205	371	286	406	717	852			1291	1014
Chromosome	80379	-	Intergenic: carB-caiF	Intergenic: carB-caiF			1.08136	0.690032	-0.110956	0.941124				7	10	60	199	205	295	142	410	85	265					87	161					731	1268
Chromosome	80618	+	caiF	caiF	transcriptional activator CaiF	v	-1.85859	0.14315	-3.73653	3.74e-11				22	7	126	181	24	79	28	33	106	211	454	1292	688	1041	9	20	12	60	0	4	1045	1358
Chromosome	80819	-	caiF	caiF	transcriptional activator CaiF	v	-1.43688	0.345436	-2.97149	0.0136078	-15	1.06e-26		5	7	153	183	62	133	19	29	64	182					9	15					2031	1114			0	0
Chromosome	80868	+	caiF	caiF	transcriptional activator CaiF	v	-0.0508176	0.983499			-0.420909	0.503129		4	7	32	258	19	144	57	312	25	264											581	861			294	518
Chromosome	81816	-	caiD	caiD	carnitine racemase	^	0.0112495	1	-0.246884	0.856359	1.0625	0.0853351		27	7	208	236	119	256	187	295	114	207					75	132					404	482			557	838
Chromosome	84184	+	caiB	caiB	L-carnitine dehydratase	^	0.0628302	1	0.41769	0.795777	-0.501607	0.514767		6	10	84	232	159	218	94	167	128	278					105	310					908	1186			228	887
Chromosome	84351	-	caiB	caiB	L-carnitine dehydratase	^	0.070822	1	-0.890273	0.447723	-1.81538	0.000446754		1	7	80	201	40	186	94	244	112	324					68	112					478	1128			127	217
Chromosome	84458	-	caiB	caiB	L-carnitine dehydratase	^	-0.251207	0.944555			0.057621	0.945494		24	1	85	358	147	356	50	171	100	292											488	1926			669	1225
Chromosome	84906	+	caiB	caiB	L-carnitine dehydratase	^	0.903466	0.77056	0.0596522	0.974105	2.22674	0.00156852		8	4	89	215	239	322	199	334	47	195					52	141					235	410			1018	1258
Chromosome	85014	-	caiB	caiB	L-carnitine dehydratase	^	-0.0996538	0.974973	0.0426819	0.983077	1.88325	0.0159568		23	1	116	296	158	226	153	203	128	160					98	129					539	950			1938	2203
Chromosome	85235	+	caiB	caiB	L-carnitine dehydratase	^	1.24107	0.906714	0.845431	0.720552	0.560466	0.474841		21	7	20	66	74	245	22	57	56	187	236	948	304	802	0	17	3	61	711	2898	712	979			821	1059
Chromosome	86258	-	caiA	caiA	probable carnitine operon oxidoreductase CaiA	^	0.472795	0.925193	0.79107	0.611398	-0.339486	0.788498		29	13	142	216	192	164	204	388	116	245					190	288					609	958	749	937	1198	1509	267	395
Chromosome	86301	+	caiA	caiA	probable carnitine operon oxidoreductase CaiA	^	0.114362	1	0.568812	0.672735	1.99854	0.0203771		28	1	92	296	194	391	80	153	84	227					142	211					1115	1218			2908	4120
Chromosome	86694	-	caiT	caiT	probable carnitine transporter	^	-0.0423839	0.99067	-0.508497	0.585892				22	4	270	219	321	224	199	174	215	224	832	1571	895	1230	125	144	386	1050	0	13	1380	1467
Chromosome	87262	-	caiT	caiT	probable carnitine transporter	^	0.25781	0.970803			-0.282275	0.72723		4	10	200	217	277	194	241	246	198	275											1277	783			724	553
Chromosome	87426	+	caiT	caiT	probable carnitine transporter	^	0.852084	0.790881	0.264738	0.906336	1.91987	0.00907842		10	1	95	253	302	343	251	314	182	363	668	1769	727	1168	111	260	410	1500	324	908	357	735			1452	1663
Chromosome	88831	-	fixA	fixA	probable flavoprotein subunit	v	-8.81983	3.8e-09	-15	4.97e-07	-15	6.63e-31		28	13	80	148	0	1	0	0	72	193					0	0					1661	977			0	0
Chromosome	88859	+	fixA	fixA	probable flavoprotein subunit	v	0.269857	0.968961	2.05554	0.155322				7	10	254	24	265	17	344	16	188	33					630	73					949	81
Chromosome	89350	-	fixA	fixA	probable flavoprotein subunit	v	0.865856	0.7838	0.710984	0.877206				22	10	144	233	391	376	204	356	122	296	513	1589	672	1355	199	402	661	2319	2	29	892	1265
Chromosome	91274	-	fixC	fixC	probable flavoprotein subunit	v	0.657513	0.909021			-0.227782	0.753752		4	1	111	360	350	686	143	268	103	285											791	781			509	503
Chromosome	91504	-	fixC	fixC	probable flavoprotein subunit	v	0.783115	0.875404	-1.0474	0.427454	-0.0518213	0.946836		1	7	163	177	115	246	303	449	207	371					55	159					633	929			448	688
Chromosome	93160	-	yaaU	yaaU	hypothetical metabolite transport protein	v	-0.551988	0.847624	-0.245635	0.860687	-1.00289	0.0528046		2	1	90	173	83	92	84	86	67	184					55	107					361	697			126	272
Chromosome	93193	-	yaaU	yaaU	hypothetical metabolite transport protein	v	1.08866	0.680212	0.425111	0.758526	2.44056	0.00222892		6	10	137	225	415	359	301	407	143	185					170	167					640	637			1756	3470
Chromosome	93960	-	Intergenic: SL1344_0081-SL1344_0082	Intergenic: STM0080-STM0081			-7.60093	4.73e-09	-15	9.1e-08	-15	2.22e-34		5	13	119	187	0	1	0	2	90	206					0	0					1065	826			0	0
Chromosome	94103	-	Intergenic: SL1344_0081-SL1344_0082	Intergenic: STM0080-STM0081			-8.25511	3.21e-10	-15	3.18e-09	-15	2.13e-55		25	1	147	325	0	2	0	1	138	221					0	0					238	1328	1021	1531	0	0	0	0
Chromosome	94183	+	SL1344_0082	STM0081	probable secreted protein	v	-5.68151	3.48e-06	-15	0.0136249	-15	4.58e-35		25	1	40	125	0	0	4	2	33	90					0	0					64	519	396	601	0	0	0	0
Chromosome	94352	+	SL1344_0082	STM0081	probable secreted protein	v	-15	3.54e-10	-15	7.74e-10	-15	2.83e-71		25	10	54	205	0	0	0	0	104	282					0	0					228	1128	931	1124	0	0	0	0
Chromosome	95118	-	Intergenic: SL1344_0083-SL1344_0083A	Intergenic: STM0082-STM0084			-4.40139	2.92e-05	-6.1838	5.86e-06	-6.35109	1.24e-24		23	10	136	421	8	23	7	13	72	213					0	3					510	1006			4	10
Chromosome	95168	-	SL1344_0083A	Intergenic: STM0082-STM0084	hypothetical membrane protein (pseudogene)	^	-5.72576	4.95e-07	-5.43375	4.79e-24				22	13	150	182	0	5	0	7	75	156	179	790	406	742	0	8	0	3	0	0	560	1053
Chromosome	95169	+	SL1344_0083A	Intergenic: STM0082-STM0084	hypothetical membrane protein (pseudogene)	^	-7.92252	5.36e-09	-15	2.02e-08	-6.7401	1.4e-25		9	4	90	170	0	0	0	2	64	260					0	0					391	1027			0	10
Chromosome	96111	+	SL1344_0084	STM0084	hypothetical sulfatase	v	-4.03646	0.000191356	-15	3.12e-05	-15	2.99e-33		5	13	103	181	5	7	7	14	43	155					0	0					808	653			0	0
Chromosome	96224	+	SL1344_0084	STM0084	hypothetical sulfatase	v	-7.98017	8.8e-10	-15	2.61e-06	-15	8.06e-34		27	13	221	177	0	1	0	2	60	176					0	0					801	749			0	0
Chromosome	96376	-	SL1344_0084	STM0084	hypothetical sulfatase	v	-9.11447	5.17e-11	-6.76623	8.41e-10	-15	3.97e-32		3	4	361	233	0	0	0	2	281	288					0	4					1552	953			0	0
Chromosome	96482	-	SL1344_0084	STM0084	hypothetical sulfatase	v	-2.81407	0.00982076	-3.97682	2.03e-06	-15	1.21e-26		21	13	250	158	52	29	21	11	188	271	738	1389	943	1105	0	5	0	3	50	166	1627	1528			0	0
Chromosome	96677	+	SL1344_0084	STM0084	hypothetical sulfatase	v	-0.819336	0.71238	-2.35363	0.013924	-2.21274	2.93e-05		9	7	172	173	44	78	117	133	135	219					23	30					923	934			143	159
Chromosome	96917	+	SL1344_0084	STM0084	hypothetical sulfatase	v	-3.13963	0.00398124	-15	3.42e-08	-5.48215	3.67e-15		28	13	156	200	41	38	0	1	128	186					0	0					1875	971			26	22
Chromosome	97413	+	SL1344_0084	STM0084	hypothetical sulfatase	v	-6.72029	6.4e-08	-15	8.23e-08	-15	3.31e-34		3	7	136	130	0	5	0	0	116	182					0	0					772	879			0	0
Chromosome	98373	+	yabF	yabF	hypothetical NAD(P)H oxidoreductase	v	0.475019	0.919647	0.362901	0.791134	1.54553	0.0650739		27	1	79	269	159	377	123	275	97	217					87	222					890	1647			1858	3725
Chromosome	99136	-	kefC	kefC	glutathione-regulated potassium-efflux system protein KefC	v	-0.0499104	0.988271	1.47751	0.482028	-0.550407	0.466442		2	1	242	377	308	344	256	246	169	213					285	529					845	1187			342	704
Chromosome	102187	+	apaH	apaH	bis(5'-nucleosyl)-tetraphosphatase	^	-8.1078	2.75e-09	-15	5.87e-08	-15	2.63e-34		2	13	118	169	0	1	0	1	106	198					0	0					882	811			0	0
Chromosome	102885	+	ksgA	ksgA	dimethyladenosine transferase	^	-3.49651	0.0012523	-2.84462	0.00867344	-3.45074	1.25e-10		28	7	218	108	32	21	4	0	140	151					15	16					1147	811			67	68
Chromosome	103109	+	ksgA	ksgA	dimethyladenosine transferase	^	-1.95051	0.105891	-2.51401	0.000406628	-1.48215	0.00398133		10	13	162	205	32	33	54	62	112	217	543	1163	694	1178	10	19	44	118	88	151	638	785			160	224
Chromosome	104113	+	pdxAa	pdxA	pyridoxal phosphate biosynthetic protein PdxA	^	0.429936	0.935925	0.367138	0.78655	1.56376	0.0450767		5	1	107	290	162	264	212	385	73	234					81	222					678	1006			1100	2653
Chromosome	105184	+	surA	surA	survival protein SurA precursor	^	-15	9.87e-11	-4.91772	0.238887	-15	5.72e-33	Required for outer membrane protein secretion	2	4	184	142	0	0	0	0	36	43					0	2					910	515			0	0
Chromosome	108659	+	djlA	djlA	DnaJ-like protein	v	0.122826	1	-1.06034	0.368689	-0.00103748	1		1	4	255	216	311	235	236	207	178	318					74	108					754	823			570	618
Chromosome	109878	+	rluA	rluA	ribosomal large subunit pseudouridine synthase A	^	1.26191	0.577495	0.0954683	0.958886				7	13	226	264	930	577	389	385	146	298					158	205					817	1090
Chromosome	110729	-	hepA	hepA	probable ATP-dependent helicase HepA	^	-1.27197	0.57533			-0.919105	0.144254		4	10	93	216	90	119	15	27	106	331											720	1091			290	432
Chromosome	111452	+	hepA	hepA	probable ATP-dependent helicase HepA	^	0.944432	0.748011	0.869174	0.579012	1.07704	0.151408		27	10	129	196	379	422	142	271	160	197					200	299					698	872			1028	1469
Chromosome	111960	-	hepA	hepA	probable ATP-dependent helicase HepA	^	-0.7641	0.740308	-3.6346	9.85e-05	-0.0283554	0.968646		23	10	188	378	84	122	141	287	156	266					10	16					486	787			417	524
Chromosome	112893	-	hepA	hepA	probable ATP-dependent helicase HepA	^	-0.0789439	0.975845	-2.7014	0.00277315				7	10	93	213	86	91	147	227	163	262					6	44					860	1271
Chromosome	113249	+	polB	polB	DNA polymerase II	^	-1.20806	0.487669	-4.90121	1.11e-06				22	4	129	122	65	59	50	36	52	66	240	452	478	679	5	0	0	24	0	0	426	913
Chromosome	114929	+	polB	polB	DNA polymerase II	^	0.110093	1	0.663777	0.780392	0.835838	0.147841		10	10	58	186	127	156	70	155	104	200	418	1055	518	926	133	208	363	1428	167	504	339	532			637	535
Chromosome	114939	+	polB	polB	DNA polymerase II	^	0.422046	0.938329	-0.338392	0.930952	0.551179	0.457932		10	7	227	214	165	234	391	336	204	272	1005	1449	779	926	58	85	292	677	527	851	726	612			809	669
Chromosome	115633	-	SL1344_0099	STM0098	probable secreted protein	^	-1.4012	0.33016	-3.38711	0.00187937	-4.34665	9.05e-09		1	1	341	303	57	45	251	108	432	402					21	40					2737	1878			108	63
Chromosome	115957	-	SL1344_0099	STM0098	probable secreted protein	^	0.0643397	1	0.385598	0.808569				22	7	144	159	105	233	102	171	123	223	443	1450	409	955	67	168	358	1093	303	925	682	1248
Chromosome	116415	-	Intergenic: SL1344_0099A-SL1344_0100	Intergenic: STM0098-STM0100			-4.44071	5.54e-05			-15	2.22e-34		24	13	62	216	10	9	4	2	83	265											287	1512			0	0
Chromosome	117190	+	SL1344_0100	STM0100	hypothetical protein	v	-0.873305	0.69433	-4.04021	4.26e-05	-4.34967	1.73e-15		6	10	119	192	77	97	57	96	129	258					0	18					743	1069			17	50
Chromosome	120296	-	araB	araB	Ribulokinase	^	-0.292245	0.945413	0.588102	0.659447	-0.0380155	0.953887		8	1	220	362	64	56	366	408	101	205					157	195					376	768			418	422
Chromosome	120802	+	araB	araB	Ribulokinase	^	-0.653469	0.802611	0.454954	0.732135	1.42149	0.0229595		8	4	224	188	177	100	132	96	87	97					102	91					413	363			1062	505
Chromosome	120809	+	araB	araB	Ribulokinase	^	-0.156565	0.960688	0.566213	0.650776	0.763721	0.0810934		29	1	91	233	61	102	145	244	81	122					90	140					343	464	486	410	1148	1066	733	639
Chromosome	121309	+	Intergenic: araB-araC	Intergenic: araB-araC			-0.75779	0.760057	0.819502	0.572371	-0.114314	0.894427		21	7	72	121	29	136	249	472	99	198	298	1168	475	1066	22	34	63	287	174	713	971	1213			907	986
Chromosome	121309	-	Intergenic: araB-araC	Intergenic: araB-araC			1.28278	0.934229	-0.823476	0.583316	0.201312	0.810302		28	4	170	139	129	110	67	49	120	211					155	292					1261	1325			791	1010
Chromosome	121919	-	araC	araC	arabinose operon regulatory protein	v	0.819898	0.880356	0.706193	0.722689	-0.604134	0.459628		2	13	341	204	364	210	823	432	275	208					314	289					2523	1054			1119	655
Chromosome	122087	+	araC	araC	arabinose operon regulatory protein	v	0.228268	0.978363	-0.681784	0.586143	-0.716378	0.349048		2	4	281	189	305	183	340	228	129	154					64	71					1633	832			622	509
Chromosome	122361	-	araC	araC	arabinose operon regulatory protein	v	-0.0284694	0.997478	0.476256	0.721091	1.04002	0.205295		28	1	63	287	129	309	79	149	73	237					97	233					1485	1067			2045	1911
Chromosome	124851	+	thiP	yabK	hypothetical ABC transporter integral membrane protein	^	0.511003	0.938878	1.17298	0.271738	0.714526	0.236186		8	10	99	191	261	317	92	135	58	135					117	216					416	550			629	566
Chromosome	124859	+	thiP	yabK	hypothetical ABC transporter integral membrane protein	^	-0.137799	0.967796	0.951498	0.427715	1.86023	0.235001		29	4	57	200	65	193	36	157	52	196					87	280					200	583	313	583	674	1372	1407	3472
Chromosome	125046	+	thiP	yabK	hypothetical ABC transporter integral membrane protein	^	1.13293	0.658439	1.67036	0.134936				22	4	106	224	255	471	211	456	50	220	208	1210	167	942	67	279	223	2072	431	2869	258	1011
Chromosome	129747	+	leuC	leuC	3-isopropylmalate dehydratase large subunit	^	-0.985731	0.626959	-0.173095	0.90538	1.45482	0.0404921		8	1	189	253	163	136	69	66	107	170					82	106					335	612			927	1030
Chromosome	130094	-	leuC	leuC	3-isopropylmalate dehydratase large subunit	^	0.111617	1			0.689716	0.368711		24	13	146	189	337	237	77	58	117	165											524	1004			679	1179
Chromosome	130439	-	leuC	leuC	3-isopropylmalate dehydratase large subunit	^	-1.54225	0.285081	0.46816	0.711933	0.98995	0.0549092		29	7	98	192	27	113	13	41	76	146					74	161					347	589	489	643	1123	1426	955	1428
Chromosome	130727	-	leuC	leuC	3-isopropylmalate dehydratase large subunit	^	-0.326087	0.936622			-0.307626	0.613272		4	4	149	211	50	71	166	256	121	266											548	726			322	454
Chromosome	131331	+	leuB	leuB	3-isopropylmalate dehydrogenase	^	-1.67453	0.195606	0.499801	0.694481	1.69311	0.0203525		8	1	240	253	72	44	120	59	109	147					139	138					636	479			1758	960
Chromosome	132760	-	leuA	leuA	2-isopropylmalate synthase	^	-1.91724	0.308758	0.179835	0.923093	-0.682985	0.284945		25	7	353	220	142	147	9	2	236	252					187	236					395	1243	1315	1349	1263	1261	414	441
Chromosome	133394	-	leuA	leuA	2-isopropylmalate synthase	^	-2.37887	0.034801	0.560196	0.673154	1.47166	0.0520022		23	7	319	308	83	123	16	15	138	166					144	199					607	902			1444	1711
Chromosome	133887	+	leuL	leuL	leu operon leader peptide	^	-2.53016	0.0269274	-0.486637	0.831216	-0.918427	0.10932		1	1	76	271	47	71	0	1	252	561					165	279					848	734			346	285
Chromosome	133942	+	Intergenic: leuL-leuO	Intergenic: leuL-leuO			-1.8396	0.137899	-2.97434	0.00158289	0.3622	0.559427		8	4	189	233	45	57	64	60	95	285					11	26					343	722			453	579
Chromosome	133957	-	Intergenic: leuL-leuO	Intergenic: leuL-leuO			-2.38201	0.0337266	-2.66781	0.00419849	-0.221636	0.78108		9	4	79	223	3	12	34	60	72	310					16	30					623	1213			451	736
Chromosome	137054	-	ilvI	ilvI	acetolactate synthase isozyme III large subunit	v	1.04794	0.700453	0.189166	0.919253	0.480243	0.548692		5	10	213	234	536	375	480	387	237	249					154	270					1467	644			1368	852
Chromosome	137503	-	ilvI	ilvI	acetolactate synthase isozyme III large subunit	v	1.20539	0.927946	1.01156	0.426132	-0.104444	0.911349		29	13	45	195	383	510	42	150	58	211					85	330					451	894	410	834	667	1191	362	795
Chromosome	138383	-	fruR	fruR	fructose repressor	v	-4.94454	4.59e-06	-15	1.64e-10	-4.63192	3.74e-17	Represses fru operon, activates others	3	4	190	206	0	0	11	13	114	305					0	0					625	855			15	30
Chromosome	138402	+	fruR	fruR	fructose repressor	v	-9.97846	4.47e-11	-15	4.08e-09	-15	1.35e-60	Represses fru operon, activates others	25	1	156	353	0	1	0	0	111	243					0	0					284	1528	1226	1440	0	0	0	0
Chromosome	138792	+	fruR	fruR	fructose repressor	v	-7.39734	1.11e-08	-6.6043	1.17e-18	-8.18017	7.06e-30	Represses fru operon, activates others	21	4	94	177	0	0	0	3	82	283	349	1735	270	838	0	0	0	14	3	14	381	1158			0	4
Chromosome	139091	+	fruR	fruR	fructose repressor	v	-9.68151	7.92e-11	-15	1.34e-10	-15	9.01e-33	Represses fru operon, activates others	3	1	144	296	0	0	0	1	142	282					0	0					720	681			0	0
Chromosome	141026	-	mraW	yabC	S-adenosyl-methyltransferase	v	-4.01228	0.000230728	-15	3.09e-08	-15	9.9e-30		3	10	94	195	9	18	0	8	95	221					0	0					379	727			0	0
Chromosome	141069	-	mraW	yabC	S-adenosyl-methyltransferase	v	-8.392	6.67e-10	-5.5129	1.04e-13	-15	4.77e-25		10	13	177	183	0	0	0	2	114	161	411	881	997	1142	0	12	0	0	0	0	260	560			0	0
Chromosome	152861	-	ddlB	ddlB	D-alanine--D-alanine ligase	v	0.738456	0.831378	0.786596	0.505223	-0.177352	0.766129		8	7	226	213	260	564	311	280	94	131					118	179					417	507			357	259
Chromosome	162297	+	yacG	yacG	conserved hypothetical protein	^	0.349005	0.96557			-3.01251	1.82e-08		24	1	167	381	433	550	173	204	88	257											565	1426			51	135
Chromosome	164441	-	guaC	guaC	GMP reductase	v	0.620748	0.87363	0.751627	0.547167	1.38824	0.0846416		27	4	102	234	171	459	103	268	38	229					63	281					600	1499			1277	2865
Chromosome	164881	-	guaC	guaC	GMP reductase	v	1.52858	0.431454			0.501948	0.523913		24	13	227	210	773	462	662	528	154	167											883	878			917	963
Chromosome	166073	+	pilC	hofC	competence gene-DNA binding and transport	^	0.203639	0.980274	-0.014821	0.999125	0.666036	0.389128		2	10	107	198	218	253	87	125	120	218					101	155					822	850			835	1165
Chromosome	166636	+	pilB	hofB	competence gene-DNA binding and transport	^	0.702836	0.994131	0.108524	0.951375				7	4	187	181	621	443	69	47	153	287					157	206					900	884
Chromosome	166752	-	pilB	hofB	competence gene-DNA binding and transport	^	1.29186	0.571206	0.806592	0.629102	1.96397	0.0128		23	13	235	235	644	373	561	629	160	233					216	310					617	894			2103	2341
Chromosome	168392	-	nadC	nadC	nicotinate-nucleotide pyrophosphorylase	^	1.16792	0.644671	0.887845	0.449417				7	13	72	150	236	211	173	337	71	167					134	203					588	635
Chromosome	168593	+	nadC	nadC	nicotinate-nucleotide pyrophosphorylase	^	0.837884	0.797085	1.30771	0.45726	-0.754622	0.244946		2	10	150	215	351	273	273	357	137	213					262	401					971	806			343	451
Chromosome	169324	+	Intergenic: nadC-ampD	Intergenic: nadC-ampD			0.0952283	1	0.537568	0.752146	1.58751	0.0291833		10	4	177	176	266	218	122	126	144	255	569	1527	649	1133	139	192	377	1422	417	1179	408	665			1146	1285
Chromosome	169731	-	ampD	ampD	AmpD protein (anhydro-N-acetylmuramyl-tripeptide amidase)	v	0.981735	0.731515			1.38492	0.0761329		24	13	225	245	561	463	357	411	168	210											687	1107			1576	1956
Chromosome	170954	-	SL1344_0148	STM0148	putatuve glycosysl hydrolase	^	1.15536	0.649627	2.10621	0.359909	2.03346	0.0102448		9	13	153	256	376	289	413	661	123	274					442	866					595	901			1694	2923
Chromosome	174321	+	aroP	aroP	aromatic amino acid transport protein AroP	^	1.37236	0.518335	1.01384	0.791518				22	10	67	254	252	708	147	500	54	192	230	1226	250	1027	109	369	270	2041	0	20	481	1334
Chromosome	174408	-	aroP	aroP	aromatic amino acid transport protein AroP	^	1.27353	0.583644	0.944193	0.627451	1.36231	0.0614286		10	1	120	234	336	415	433	457	164	304	630	1507	605	801	246	339	678	2109	291	626	378	722			1076	1056
Chromosome	174725	+	aroP	aroP	aromatic amino acid transport protein AroP	^	0.950892	0.75026	0.917289	0.513071	0.976296	0.22012		5	13	168	216	469	262	384	313	147	163					203	245					1582	587			1780	1437
Chromosome	175613	+	pdhR	pdhR	pyruvate dehydrogenase complex repressor	v	-0.00962841	0.998271	-0.971494	0.393618	1.62493	0.0317655		23	4	252	237	285	254	229	170	145	265					52	108					519	905			1266	2045
Chromosome	175675	-	pdhR	pdhR	pyruvate dehydrogenase complex repressor	v	0.652862	0.891583	-0.257007	0.851332	1.89314	0.0206841		27	1	153	253	436	432	201	173	162	180					89	130					995	957			2610	2856
Chromosome	176962	-	aceE	aceE	pyruvate dehydrogenase E1 component	v	-1.29531	0.48136			-15	6.05e-17		24	4	40	40	13	7	26	16	49	55											214	290			0	0
Chromosome	177439	-	aceE	aceE	pyruvate dehydrogenase E1 component	v	-6.45726	3.85e-08	-15	8.65e-11	-15	9.21e-34		5	13	139	260	6	3	0	0	156	279					0	0					1319	944			0	0
Chromosome	178309	-	aceE	aceE	pyruvate dehydrogenase E1 component	v	-15	1.89e-06	-15	0.000124062	-15	2.84e-10		8	1	32	44	0	0	0	0	54	125					0	0					117	182			0	0
Chromosome	179143	-	aceF	aceF	dihydrolipoamide acetyltransferase component (E2) of pyruvate dehydrogenase	v	-15	2.87e-11	-15	3.34e-05	-15	2.26e-34		9	7	294	132	0	0	0	0	96	101					0	0					1186	795			0	0
Chromosome	179945	+	aceF	aceF	dihydrolipoamide acetyltransferase component (E2) of pyruvate dehydrogenase	v	-8.25123	1.44e-09	-7.10626	5.7e-23	-15	1.53e-25		10	4	126	191	0	1	0	1	66	195	274	902	360	631	0	0	0	0	3	12	268	577			0	0
Chromosome	181124	-	lpdA	lpdA	dihydrolipoamide dehydrogenase	v	-15	8.71e-09	-15	1.3e-06	-15	7.86e-26		6	10	44	115	0	0	0	0	67	181					0	0					360	500			0	0
Chromosome	182330	-	lpdA	lpdA	dihydrolipoamide dehydrogenase	v	-15	6.29e-10	-15	3.56e-06	-15	1.06e-32		8	1	82	154	0	0	0	0	93	138					0	0					573	819			0	0
Chromosome	182354	-	lpdA	lpdA	dihydrolipoamide dehydrogenase	v	-7.48979	5.63e-08	-5.32397	8.34e-17				22	4	58	129	0	1	0	1	24	112	84	684	85	574	0	5	0	5	0	0	204	592
Chromosome	183530	-	SL1344_0156	STM0156	probable secreted protein	^	1.62568	0.384431	0.755515	0.524433	0.542736	0.383973		23	4	73	213	283	589	241	585	51	158					93	177					312	737			466	686
Chromosome	185897	+	acnB	acnB	aconitate hydratase 2 (citrate hydro-lyase 2)	v	-3.0893	0.00479505	-3.82339	0.000673847	-3.8949	4.33e-25		29	13	80	162	5	11	12	26	63	233					7	9					271	861	352	832	33	134	9	29
Chromosome	186296	-	acnB	acnB	aconitate hydratase 2 (citrate hydro-lyase 2)	v	-4.25526	0.000108276	-3.9128	3.4e-11	-1.88517	0.00058996		10	1	50	192	0	6	10	8	105	169	307	904	654	605	2	6	0	25	24	62	292	394			82	58
Chromosome	189483	+	Intergenic: SL1344_0160-yacL	Intergenic: STM0159-yacL			-3.5083	0.00110919	-15	2.02e-08	-9.23445	9.06e-65		29	4	125	167	11	8	11	19	41	283					0	0					233	1053	280	1024	0	6	0	0
Chromosome	189662	+	yacL	yacL	conserved hypothetical protein	v	-0.784688	0.805732	-1.68316	0.0807666	-2.63793	2.4e-05		1	1	79	261	23	57	68	225	86	405					29	88					905	1605			74	230
Chromosome	189677	+	yacL	yacL	conserved hypothetical protein	v	-0.560161	0.834899	-1.92308	0.0514639	0.323762	0.693496		27	13	155	236	92	98	115	201	88	249					21	47					1007	1260			908	1231
Chromosome	190378	-	kdgT	kdgT	2-keto-3-deoxygluconate permease	v	-0.192483	0.959236	-1.44206	0.245428	-1.64219	3.55e-06		29	7	7	140	12	158	0	80	13	232					8	61					22	652	26	613	13	240	16	240
Chromosome	191970	+	SL1344_0163	STM0162	conserved hypothetical protein	v	0.186311	1	0.902355	0.452214	0.10751	0.845078		25	7	99	203	150	410	40	74	70	181					96	263					166	714	555	701	640	960	486	697
Chromosome	194076	-	SL1344_0165	STM0164	hypothetical transcriptional regulator	v	-1.82942	0.138893	-0.920996	0.421426	-0.587965	0.255843		29	1	121	309	32	57	50	92	138	248					63	93					484	994	553	972	593	882	345	653
Chromosome	194666	+	speD	speD	S-adenosylmethionine decarboxylase, proenzyme	^	-0.176837	0.953587	-0.28516	0.831216	0.858914	0.258812		27	4	161	180	121	102	203	150	117	219					88	123					733	966			922	1401
Chromosome	195009	-	Intergenic: speD-speE	Intergenic: speD-speE			0.871908	0.788193	-0.124017	0.934238	-1.69731	0.018133		5	7	79	217	104	342	178	413	80	286					73	184					1497	1454			213	473
Chromosome	195554	+	speE	speE	Spermidine synthase	^	0.134589	1	1.18532	0.385169	-0.773344	0.180693		8	10	116	226	287	301	57	90	86	195					149	340					513	997			277	389
Chromosome	195819	-	speE	speE	Spermidine synthase	^	-0.36618	0.905087	1.03275	0.53772	0.727261	0.385765		28	1	182	345	179	197	146	263	119	247					238	335					1463	1327			1570	1912
Chromosome	195919	+	Intergenic: speE-yacC	Intergenic: speE-yacC			1.87309	0.268066	1.49081	0.234817	1.6926	0.0284053		10	13	106	201	482	481	451	741	89	316	339	1756	291	965	132	379	454	2619	613	2656	509	1018			1575	2146
Chromosome	197680	-	cueO	cueO	possible multicopper oxidase precursor	v	0.0963635	1	0.723754	0.637997	-0.716012	0.263393		2	7	123	248	92	384	100	192	77	287					147	313					608	1109			194	594
Chromosome	198248	+	gcd	gcd	glucose dehydrogenase	^	-0.284992	0.949659	1.33321	0.340379	0.599798	0.462877		5	7	217	221	252	315	77	60	117	161					245	291					1410	955			1206	1496
Chromosome	199925	-	gcd	gcd	glucose dehydrogenase	^	-0.380494	0.900921	1.35108	0.428529	0.332005	0.679634		2	1	74	374	70	251	89	251	68	266					162	490					608	1096			346	1271
Chromosome	200040	+	gcd	gcd	glucose dehydrogenase	^	1.11951	0.667155	0.932218	0.49176	-0.156787	0.851426		21	4	186	152	398	312	404	298	118	173	599	1133	708	885	104	161	428	1104	896	1679	755	1265			560	806
Chromosome	202464	-	yadG	yadG	hypothetical ABC transporter ATP-binding protein	v	0.294034	0.963663	1.06021	0.478206	1.08236	0.117721		10	7	108	220	99	269	149	255	137	377	382	1695	578	1079	179	385	445	2434	421	1626	269	764			713	936
Chromosome	203017	-	yadG	yadG	hypothetical ABC transporter ATP-binding protein	v	0.404106	0.936572	0.986915	0.511873	0.125469	0.852934		25	4	201	229	437	301	187	180	92	239					219	283					257	1538	877	1509	1153	1860	960	1523
Chromosome	204770	-	stiH	stiH	fimbrial protein	^	0.868497	0.788072	0.883558	0.521499	0.901727	0.238453	Fimbrial operon, not attenuated	9	7	161	206	179	412	289	405	99	207					113	319					951	846			1038	1493
Chromosome	205871	+	stiC	stiC	fimbrial usher protein	^	0.0638802	1	-0.765185	0.527521	1.70489	0.0354464	Fimbrial operon, not attenuated	6	1	124	505	280	576	138	283	128	294					80	110					1021	974			1202	3701
Chromosome	207323	-	stiC	stiC	fimbrial usher protein	^	-0.701061	0.774222	-1.51072	0.125779	-1.1956	0.109448	Fimbrial operon, not attenuated	2	1	222	507	139	240	227	253	93	298					36	69					1569	1852			411	715
Chromosome	208499	-	stiA	stiA	fimbrial subunit	^	1.01904	0.89283	-0.044327	0.983411	1.86059	0.0160931	Fimbrial operon, not attenuated	27	10	21	191	186	451	27	175	20	232					42	145					387	1039			1242	2662
Chromosome	208822	-	stiA	stiA	fimbrial subunit	^	0.244515	0.980551	-0.583201	0.941672	-4.15088	1.6e-14	Fimbrial operon, not attenuated	21	10	42	134	113	176	40	77	47	112	307	634	371	689	3	8	0	14	329	721	646	650			25	30
Chromosome	210064	-	yadE	yadE	conserved hypothetical protein	v	-1.06646	0.742545			-2.46091	9.28e-06		4	7	269	224	24	39	250	130	252	248											1292	804			169	118
Chromosome	210097	+	yadE	yadE	conserved hypothetical protein	v	0.341914	0.947805	0.677107	0.582087	0.665096	0.372846		8	4	162	215	235	386	101	206	80	175					59	253					466	880			598	1011
Chromosome	210758	-	yadE	yadE	conserved hypothetical protein	v	-1.03987	0.591059			-2.17623	1.24e-05		24	13	61	168	37	51	22	103	59	169											325	964			71	144
Chromosome	211747	+	panC	panC	Pantoate--beta-alanine ligase	^	0.662702	0.860314	1.97102	0.405282	1.2056	0.130312		9	4	129	234	336	393	167	219	56	321					290	841					654	1443			1211	2435
Chromosome	213089	-	panB	panB	3-methyl-2-oxobutanoate hydroxymethyltransferase	^	0.618141	0.876114	1.24893	0.517999	1.25108	0.0940216		9	13	195	286	381	307	275	455	114	272					220	482					488	1000			928	1742
Chromosome	213449	+	folK	folK	2-amino-4-hydroxy-6- hydroxymethyldihydropteridinepyrophosphokinase	^	-9.01909	1.04e-09	-6.79272	4.94e-23	-4.81702	3.42e-14		21	4	151	127	0	0	0	1	111	174	469	932	681	1034	2	0	0	0	5	9	1254	1326			26	43
Chromosome	214955	-	pcnB	pcnB	poly(A) polymerase	^	-1.32826	0.390643	-15	3.56e-06	-1.04707	0.0446517		23	7	159	157	28	60	73	79	69	162					0	0					315	595			137	195
Chromosome	215015	+	pcnB	pcnB	poly(A) polymerase	^	-1.77669	0.231079	-2.81985	0.0388892	1.17955	0.109852		27	10	55	121	41	47	0	13	60	143					6	16					418	837			742	1401
Chromosome	216130	-	yadB	yadB	glutamyl-tRNA synthetase-related protein	^	0.152475	0.997135	0.519184	0.696686	0.76634	0.322624		5	7	171	258	250	403	114	161	103	197					135	194					1180	701			1104	1308
Chromosome	216719	+	dksA	dksA	dosage-dependent dnaK suppressor protein	^	-15	1.62e-10	-15	0.171283	-15	9.67e-07	Identified as attenuated in chickens by Turner et al. 1998. Regulates RpoS levels together with ClpP and ppGpp	8	1	85	211	0	0	0	0	10	27					0	0					72	136			0	0
Chromosome	217372	-	sfsA	sfsA	Sugar fermentation stimulation protein homolog.	^	0.242181	0.97785	-0.601969	0.654768	-6.04854	9.78e-23		6	13	78	186	100	127	111	258	58	182					38	83					557	760			0	15
Chromosome	217634	+	sfsA	sfsA	Sugar fermentation stimulation protein homolog.	^	1.04141	0.840856	1.49592	0.40726				22	13	117	184	378	492	95	242	64	148	222	1245	324	855	157	354	342	2463	104	723	572	1054
Chromosome	217702	-	sfsA	sfsA	Sugar fermentation stimulation protein homolog.	^	0.615766	0.878084	1.81624	0.349695	2.10308	0.00675449		23	1	131	247	239	309	246	319	117	191					321	509					454	844			1845	2359
Chromosome	217770	+	ligT	ligT	2'-5' RNA ligase	^	1.05498	0.797085	0.577056	0.640183				7	13	14	203	26	258	36	538	5	214					20	230					35	972
Chromosome	218310	-	hrpB	hrpB	ATP-dependent helicase HrpB	v	0.347557	0.947805	0.663426	0.584312	1.98816	0.0109688		27	1	80	276	162	414	88	215	44	173					76	187					588	830			1449	2792
Chromosome	219696	-	hrpB	hrpB	ATP-dependent helicase HrpB	v	-0.0973342	0.978834	-0.0620874	0.977789	-4.26481	1.28e-10		3	13	29	187	42	201	18	130	28	163					15	125					110	502			0	24
Chromosome	220014	+	hrpB	hrpB	ATP-dependent helicase HrpB	v	0.78941	0.817424	1.87184	0.314884	0.82956	0.187613		23	7	186	256	201	472	299	493	78	213					263	552					379	610			541	784
Chromosome	221779	+	mrcB	mrcB	penicillin-binding protein 1b; peptidoglycan synthetase	v	-2.46221	0.0292265	-5.66145	6.81e-17	-5.08958	8.44e-18		10	4	176	184	44	43	22	18	112	191	489	1063	802	945	0	3	5	16	2	19	461	623			15	9
Chromosome	225497	-	fhuA	fhuA	ferrichrome-iron receptor	v	0.222503	1			0.744599	0.402476		4	1	182	117	394	153	98	38	250	381											2045	1843			2423	2488
Chromosome	225527	-	fhuA	fhuA	ferrichrome-iron receptor	v	-3.62166	0.00109866	-1.26316	0.248741	-0.498651	0.528179		1	7	93	143	14	24	0	0	122	383					39	122					1010	1567			505	870
Chromosome	225603	-	fhuA	fhuA	ferrichrome-iron receptor	v	-0.583741	0.834484	1.64185	0.446561	-0.231368	0.788498		5	7	161	244	91	229	80	123	92	274					340	534					1978	1233			939	1123
Chromosome	226635	-	fhuC	fhuC	ferrichrome transport ATP-binding protein FhuC	v	-0.890447	0.685368			1.66918	0.0224566		4	7	129	225	92	124	59	94	89	186											576	576			1329	1433
Chromosome	227461	+	fhuD	fhuD	ferrichrome-binding periplasmic protein precursor	v	-2.86709	0.00764684	-0.437322	0.747422				7	4	272	232	60	27	16	31	164	266					90	153					735	1046
Chromosome	229949	-	Intergenic: fhuB-stfA	Intergenic: fhuB-stfA			0.531523	0.969933	-0.610453	0.627769	-2.27395	5.35e-09		29	13	141	140	116	72	319	262	142	271					106	101					532	921	707	953	290	374	65	109
Chromosome	231189	-	stfA	stfA	major fimbrial subunit stfa (hypothetical fimbrial subunit)	v	-0.0844372	0.983384	-5.72942	0.000324259			Fimbrial operon, stfA attenuated in pigs, others not attenuated	7	7	80	118	79	152	56	75	48	160					3	0					484	751
Chromosome	231497	+	stfC	stfC	outer membrane usher protein stfc (hypothetical fimbrial outer membrane usher)	v	-2.0056	0.0948831	-4.41335	2.46e-05	-4.12186	9.16e-22	Fimbrial operon, stfA attenuated in pigs, others not attenuated	25	10	91	189	22	10	44	56	149	213					7	6					340	1266	1459	1133	25	21	120	95
Chromosome	231750	+	stfC	stfC	outer membrane usher protein stfc (hypothetical fimbrial outer membrane usher)	v	0.726223	0.902058	-0.307718	0.819155	-0.460045	0.333408	Fimbrial operon, stfA attenuated in pigs, others not attenuated	25	10	147	213	171	181	342	438	116	235					82	135					393	1528	1098	1465	590	924	930	1331
Chromosome	232160	-	stfC	stfC	outer membrane usher protein stfc (hypothetical fimbrial outer membrane usher)	v	0.768025	0.919481	-0.386774	1	-1.03163	0.118166	Fimbrial operon, stfA attenuated in pigs, others not attenuated	21	7	82	60	80	52	178	149	143	138	905	876	938	648	10	0	13	26	919	1172	1330	674			462	277
Chromosome	233995	-	stfD	stfD	periplasmic fimbrial chaperone stfd	v	0.358827	0.945137	0.929468	0.515821	-1.04411	0.162916	Fimbrial operon, stfA attenuated in pigs, others not attenuated	2	7	214	168	341	306	198	107	181	136					287	175					2267	813			773	353
Chromosome	234155	-	stfD	stfD	periplasmic fimbrial chaperone stfd	v	0.24836	0.971644	1.2938	0.262987	0.464249	0.440515	Fimbrial operon, stfA attenuated in pigs, others not attenuated	28	1	141	19	210	35	116	8	96	17					180	32					931	68			977	62
Chromosome	234591	+	stfD	stfD	periplasmic fimbrial chaperone stfd	v	0.170667	0.994205	0.241063	0.901169	0.167352	0.841116	Fimbrial operon, stfA attenuated in pigs, others not attenuated	1	1	121	356	114	280	226	405	127	375					135	319					615	1308			544	1084
Chromosome	236366	-	SL1344_0202	STM0201	hypothetical exported protein	v	-0.430862	0.891583	-0.817475	0.485141				7	4	152	263	204	215	84	96	100	280					51	114					627	1147
Chromosome	236991	+	SL1344_0202	STM0201	hypothetical exported protein	v	0.097649	1	1.03508	0.456652	-0.205682	0.768297		25	7	151	216	135	398	91	140	101	200					190	282					178	1159	816	1036	1110	1288	453	611
Chromosome	239840	+	clcA	yadQ	hypothetical membrane protein	v	0.947234	0.751504	-0.516644	0.697752	-2.28647	4.48e-06		5	10	90	156	229	281	164	241	100	158					60	78					796	563			87	123
Chromosome	240748	+	yadS	yadS	hypothetical membrane protein	^	-0.334546	0.936572			0.331471	0.677668		24	1	146	303	229	293	75	98	102	199											613	1021			584	966
Chromosome	240942	-	yadS	yadS	hypothetical membrane protein	^	0.285089	0.968554	2.15419	0.180542				22	13	115	235	285	299	94	152	64	186	347	1145	474	1011	122	257	436	1816	1779	5319	457	1178
Chromosome	241014	-	yadS	yadS	hypothetical membrane protein	^	-15	0.124981	-15	0.623701	-15	0.0453511		3	1	2	7	0	0	0	0	6	6					0	0					40	46			0	0
Chromosome	241192	-	yadS	yadS	hypothetical membrane protein	^	0.379177	0.943216	1.83686	0.205767	2.51842	0.00246094		23	1	83	364	140	494	113	375	62	182					157	510					364	1161			1865	4722
Chromosome	242469	-	mtn	pfs	MTA/SAH nucleosidase	^	-15	7.11e-06	-5.77713	4.64e-22	-15	1.26e-26		10	4	30	33	0	0	0	0	131	228	707	1297	501	679	2	7	0	4	2	0	386	517			0	0
Chromosome	243113	-	dgt	dgt	Deoxyguanosinetriphosphate triphosphohydrolase	v	0.745394	0.914629			-0.35687	0.553375	deoxyguanosinetriphosphate triphosphohydrolase - nucleotide metabolism	4	13	46	84	138	175	54	58	34	83											295	252			175	147
Chromosome	243605	-	dgt	dgt	Deoxyguanosinetriphosphate triphosphohydrolase	v	-1.04109	0.588311	-2.55424	0.0193183	-1.96462	8.05e-05	deoxyguanosinetriphosphate triphosphohydrolase - nucleotide metabolism	23	4	204	190	101	116	72	81	77	207					18	19					368	916			103	145
Chromosome	243978	-	dgt	dgt	Deoxyguanosinetriphosphate triphosphohydrolase	v	-1.63944	0.204789	-15	1.81e-09	-15	4.57e-34	deoxyguanosinetriphosphate triphosphohydrolase - nucleotide metabolism	6	7	126	334	10	49	67	153	63	307					0	0					481	1125			0	0
Chromosome	244029	+	dgt	dgt	Deoxyguanosinetriphosphate triphosphohydrolase	v	-3.5719	0.10574	-15	0.0803578	-15	7.17e-11	deoxyguanosinetriphosphate triphosphohydrolase - nucleotide metabolism	5	7	14	4	0	3	0	0	39	49					0	0					183	132			0	0
Chromosome	244038	+	dgt	dgt	Deoxyguanosinetriphosphate triphosphohydrolase	v	-3.85297	0.000249898	-15	1.8e-08	-15	2.22e-34	deoxyguanosinetriphosphate triphosphohydrolase - nucleotide metabolism	6	7	226	173	4	4	22	22	130	196					0	0					1063	786			0	0
Chromosome	244039	-	dgt	dgt	Deoxyguanosinetriphosphate triphosphohydrolase	v	-2.89893	0.0083216	-5.1375	0.000305671	-4.62501	7.68e-17	deoxyguanosinetriphosphate triphosphohydrolase - nucleotide metabolism	23	1	103	166	10	19	25	15	85	145					0	5					444	898			0	41
Chromosome	244046	-	dgt	dgt	Deoxyguanosinetriphosphate triphosphohydrolase	v	-0.481925	0.870843	-2.45596	0.0123685	-0.665284	0.249955	deoxyguanosinetriphosphate triphosphohydrolase - nucleotide metabolism	23	10	86	330	101	192	78	202	56	281					19	28					395	1046			202	483
Chromosome	244061	-	dgt	dgt	Deoxyguanosinetriphosphate triphosphohydrolase	v	-1.17074	0.504186	-0.466788	0.714495	-2.56068	1.8e-06	deoxyguanosinetriphosphate triphosphohydrolase - nucleotide metabolism	2	4	167	263	114	135	26	96	49	249					72	93					609	1371			42	211
Chromosome	244094	-	dgt	dgt	Deoxyguanosinetriphosphate triphosphohydrolase	v	-0.390117	0.935512	-3.11983	0.00501591	-1.76402	0.000704584	deoxyguanosinetriphosphate triphosphohydrolase - nucleotide metabolism	8	10	48	154	17	23	42	208	84	200					7	18					250	597			99	89
Chromosome	244326	+	dgt	dgt	Deoxyguanosinetriphosphate triphosphohydrolase	v	-1.57091	0.238002	-3.98888	2.68e-07			deoxyguanosinetriphosphate triphosphohydrolase - nucleotide metabolism	22	10	270	214	59	26	121	103	189	212	1295	1256	1166	1176	9	15	52	64	8	13	1885	1547
Chromosome	244614	+	htrA	htrA	protease DO precursor; heat shock protein HtrA	v	-7.70109	2.99e-09	-15	3.43e-11	-15	8.86e-34	Required for outer membrane protein secretion	3	10	119	209	0	1	0	2	151	309					0	0					763	780			0	0
Chromosome	245729	-	htrA	htrA	protease DO precursor; heat shock protein HtrA	v	0.932522	0.783824	0.312763	0.821147	2.22426	0.00211328	Non-attenuated mutant - transposon close to 5' end of gene	8	10	112	163	406	287	145	182	168	155					169	138					345	495			1927	1032
Chromosome	246700	+	cdaR	cdaR	conserved hypothetical protein	v	-0.419351	0.902498	1.63095	0.480874	-0.0952485	0.911339		27	13	136	325	202	289	64	117	72	328					283	665					869	1479			574	1083
Chromosome	247264	-	Intergenic: cdaR-yaeH	Intergenic: cdaR-yaeH			1.45235	0.473779	0.671461	0.650776	-0.373299	0.633024		6	13	184	377	792	731	546	885	70	282					128	301					822	1178			217	947
Chromosome	247549	-	yaeH	yaeH	conserved hypothetical protein	^	-0.129662	0.973054			0.256112	0.762845		24	1	273	319	390	366	177	121	181	249											1046	1492			809	1476
Chromosome	247838	+	Intergenic: yaeH-SL1344_0213	Intergenic: yaeH-STM0212			-0.89341	0.670322	-2.30495	0.013264	-0.747907	0.325852		27	7	212	178	38	102	114	146	170	211					28	31					1444	1022			591	516
Chromosome	249143	-	SL1344_0213	STM0212	hypothetical inner membrane protein	v	0.748257	0.829622	0.386058	0.77157	2.06538	0.0100864		6	10	78	223	260	295	147	274	87	207					94	200					805	805			1439	3641
Chromosome	259095	-	Intergenic: dxr-uppS	Intergenic: dxr-uppS			0.261741	0.999358	-0.8898	0.441595	0.514975	0.510435		2	10	124	169	304	234	71	78	178	161					67	73					973	632			883	846
Chromosome	261480	-	yaeL	yaeL	hypothetical membrane protein	v	-15	7.39e-10	-15	7.08e-06				7	1	66	164	0	0	0	0	82	138					0	0					448	554
Chromosome	262206	-	yaeL	yaeL	hypothetical membrane protein	v	-15	3.43e-09			-15	9.27e-29		4	4	96	85	0	0	0	0	103	131											549	486			0	0
Chromosome	264994	-	hlpA	hlpA	outer membrane protein OmpH precursor	v	-9.58665	1.1e-10	-4.26191	5.18e-05	-1.04832	0.0426111		9	1	123	289	0	0	0	1	85	266					10	4					535	598			182	231
Chromosome	265273	-	hlpA	hlpA	outer membrane protein OmpH precursor	v	-15	5.04e-11	-15	2.42e-07	-15	4.85e-31		9	7	103	280	0	0	0	0	69	209					0	0					415	802			0	0
Chromosome	274390	+	SL1344_0234	STM0233	hypothetical secreted chitinase	v	0.701678	0.849514	0.397902	0.791518	2.72426	0.000402186		10	1	56	251	142	409	129	284	59	292	235	1553	236	976	50	180	150	1272	150	977	202	674			1670	2694
Chromosome	276311	-	ldcC	ldcC	lysine decarboxylase	v	0.465132	0.925806	0.753175	0.616873	0.215407	0.727151		29	7	109	173	101	250	195	201	103	249					186	268					490	818	698	954	975	1211	817	1128
Chromosome	276316	-	ldcC	ldcC	lysine decarboxylase	v	0.286068	0.984534	0.261746	0.848502	1.7996	0.0114347		10	7	67	145	35	112	133	211	102	209	322	1252	480	1004	69	119	145	793	297	1108	267	561			1097	1076
Chromosome	277023	-	ldcC	ldcC	lysine decarboxylase	v	0.924432	0.811713	-0.0205668	0.995647	0.18546	0.824515		3	7	209	151	203	240	485	373	200	199					150	151					1219	764			1009	691
Chromosome	277995	+	ldcC	ldcC	lysine decarboxylase	v	0.879525	0.777835	0.517496	0.706943				7	7	143	244	247	545	196	387	101	224					109	247					648	870
Chromosome	278265	+	yaeR	yaeR	conserved hypothetical protein	v	0.432314	0.931812	1.36277	0.583448	0.742507	0.376444		5	10	103	248	231	284	132	267	137	425					327	779					1486	1327			1399	2149
Chromosome	279983	+	Intergenic: mesJ-rof	Intergenic: mesJ-rof			1.49401	0.454885			1.30879	0.0786277		24	13	78	216	278	519	193	602	41	238											312	1123			664	2016
Chromosome	280916	-	yaeQ	yaeQ	conserved hypothetical protein	v	1.89468	0.25837	0.587497	0.620849	1.35385	0.0771015		21	10	74	154	462	408	319	444	98	132	403	796	574	760	40	62	172	406	667	1558	825	829			1658	1529
Chromosome	281257	-	yaeJ	yaeJ	hypothetical release factor	v	-0.217749	0.947805	0.588466	0.718251	0.177491	0.823677		1	1	66	243	87	189	73	163	73	332					131	335					624	936			581	749
Chromosome	281342	-	yaeJ	yaeJ	hypothetical release factor	v	1.11202	0.663362	1.23279	0.323997	0.688715	0.213971		25	4	154	211	443	527	238	321	69	184					130	325					226	1251	782	1228	1598	2180	1056	1947
Chromosome	281590	-	yaeJ	yaeJ	hypothetical release factor	v	0.715395	0.848618	-0.704765	0.732156	1.13267	0.0697807		10	7	117	163	136	258	184	303	141	256	418	1474	554	1130	19	64	63	447	253	851	192	684			513	935
Chromosome	282044	+	cutF	Absent	copper homeostasis protein CutF precursor (lipoprotein nlpE)	v	0.189818	0.98444	1.00968	0.427851	0.99539	0.185119		2	10	15	295	33	397	19	236	18	252					0	416					510	1025			439	1868
Chromosome	282215	+	cutF	Absent	copper homeostasis protein CutF precursor (lipoprotein nlpE)	v	2.01309	0.2227	1.50525	0.17673	-0.510757	0.357598		6	13	55	64	246	209	206	262	84	125					168	286					405	368			157	252
Chromosome	285510	+	Intergenic: rcsF-metQ	Intergenic: rcsF-yaeC			1.61584	0.387293	2.20139	0.340959	-0.583166	0.38424		6	13	196	201	740	411	654	533	97	238					437	742					787	928			171	692
Chromosome	286071	+	metQ	yaeC	hypothetical lipoprotein precursor	^	-1.49234	0.294743	-0.559149	0.654671	-0.376143	0.639053		2	7	101	352	43	137	24	107	39	271					32	129					659	1660			285	1062
Chromosome	286203	+	metQ	yaeC	hypothetical lipoprotein precursor	^	-0.958933	0.649694			-0.755738	0.196052		4	7	113	248	62	202	29	69	81	282											788	744			338	346
Chromosome	288530	+	yaeD	yaeD	conserved hypothetical protein	v	-15	0.00266886	-7.33432	1.09e-06	-15	5.45e-23		10	13	9	15	0	0	0	0	51	98	187	511	80	134	0	0	0	0	2	4	291	436			0	0
Chromosome	288535	-	yaeD	yaeD	conserved hypothetical protein	v	-15	1.7e-07	-15	0.0328624	-15	1.05e-19		6	10	14	92	0	0	0	0	17	92					0	0					271	331			0	0
Chromosome	295581	+	dkgB	yafB	hypothetical oxidoreductase	v	0.848309	0.796082	1.74442	0.345435	-0.384213	0.496275		1	4	118	62	243	103	190	89	96	209					268	514					402	545			264	283
Chromosome	295713	+	dkgB	yafB	hypothetical oxidoreductase	v	1.25569	0.704711	0.75332	0.579034	1.69307	0.0235877		9	7	80	218	94	369	233	659	71	236					102	294					410	904			1220	1983
Chromosome	296262	+	yafC	yafC	hypothetical transcriptional regulator	^	1.20872	0.616403	0.524387	0.700949	2.00646	0.00726694		7	7	131	221	182	420	182	360	77	344					88	232					585	1042
Chromosome	296262	-	yafC	yafC	hypothetical transcriptional regulator	^	0.75527	0.827656	-0.0096899	1				6	13	88	227	313	342	250	492	74	244					95	255					577	560			749	2695
Chromosome	296295	+	yafC	yafC	hypothetical transcriptional regulator	^	0.515328	0.968554	1.84998	0.278681	-0.826894	0.252101		21	13	176	220	519	349	116	123	287	474	607	1430	622	938	529	891	1860	4789	525	1328	852	1301			375	540
Chromosome	296723	-	yafC	yafC	hypothetical transcriptional regulator	^	0.473948	0.917049	0.138878	0.928037	0.954534	0.144486		29	10	134	176	264	292	128	152	154	208					134	171					645	871	790	770	1330	1691	1694	2336
Chromosome	296874	-	Intergenic: yafC-SL1344_0252	Intergenic: yafC-STM0257			1.16171	0.637912	0.299471	0.855343	0.80399	0.343957		27	13	159	279	544	522	300	525	116	296					123	265					827	2247			1118	2928
Chromosome	297420	-	SL1344_0252	STM0257	hypothetical drug efflux protein	v	0.895328	0.777427	2.01238	0.329535	0.717022	0.312007		9	13	59	257	167	348	132	480	56	242					197	723					324	880			433	1059
Chromosome	298328	-	yafD	yafD	hypothetical protein	v	-0.111442	0.968961	-0.320811	0.81706	-0.203547	0.768431		23	4	105	235	46	102	145	303	41	212					44	111					214	1231			174	772
Chromosome	305389	+	sciA	STM0266	conserved hypothetical protein (SPI-6 associated)	^	0.6847	0.854824	0.29422	0.826068	1.20083	0.101797		3	1	33	258	57	458	62	326	50	177					61	152					514	673			891	1166
Chromosome	305404	-	sciA	STM0266	conserved hypothetical protein (SPI-6 associated)	^	0.866129	0.781048	0.251837	0.882478	1.72208	0.0372489		27	13	294	292	712	531	402	421	163	276					153	247					960	1251			2174	3325
Chromosome	305420	+	sciA	STM0266	conserved hypothetical protein (SPI-6 associated)	^	0.787612	0.814837			0.469562	0.544342		24	10	64	209	187	387	80	259	62	216											263	1264			479	1115
Chromosome	306106	-	sciB	STM0267	conserved hypothetical protein (SPI-6 associated)	^	1.02803	0.716006	0.793319	0.534791	0.808986	0.286482		5	10	80	166	170	323	128	344	49	230					88	282					722	843			619	1448
Chromosome	306438	+	sciB	STM0267	conserved hypothetical protein (SPI-6 associated)	^	-0.0729778	0.98538	1.18034	0.415347	2.52176	0.000461597		8	10	175	167	234	198	104	96	101	200					203	319					323	345			1495	1397
Chromosome	306755	-	sciC	STM0268	conserved hypothetical protein (SPI-6 associated)	^	0.109183	1	-0.0878728	0.955108	-0.818362	0.168461		2	13	99	269	110	185	109	354	48	277					49	185					347	1267			86	604
Chromosome	309142	-	sciE	STM0270	conserved hypothetical protein (SPI-6 associated)	^	1.66903	0.365041	0.662639	0.594805	-0.494344	0.527454		28	10	96	181	316	439	342	591	142	123					155	166					1615	646			742	468
Chromosome	309903	+	sciE	STM0270	conserved hypothetical protein (SPI-6 associated)	^	0.859521	0.785361	-0.673512	0.301379				22	7	166	191	306	484	224	241	104	181	519	1120	493	835	49	106	183	664	4	0	954	1115
Chromosome	310440	-	sciF	STM0271	conserved hypothetical protein (SPI-6 associated)	^	0.483436	0.943305	-0.505959	0.694481	-0.794513	0.13646		1	7	47	202	18	193	76	375	54	332					45	163					286	892			147	365
Chromosome	310611	+	sciF	STM0271	conserved hypothetical protein (SPI-6 associated)	^	-6.24667	2.77e-07	-15	3.98e-07	-15	2.22e-34	Attenuated mutant in Salmonella Chromosomal Island (SCI, Typhi SPI-6). Deletion of SCI affects invasion and virulence in IP mouse model	28	1	53	184	0	3	0	3	58	211					0	0					1034	928			0	0
Chromosome	310631	-	sciF	STM0271	conserved hypothetical protein (SPI-6 associated)	^	0.212665	0.983293	0.465676	0.716792	-0.987648	0.0422806		25	4	278	168	284	169	334	204	131	151					145	153					400	1060	1768	979	744	654	641	477
Chromosome	310663	-	sciF	STM0271	conserved hypothetical protein (SPI-6 associated)	^	-0.648024	0.805909	-0.0889312	0.954124	-1.71356	0.00743697		2	1	84	364	84	232	83	153	91	212					56	162					1149	1135			180	345
Chromosome	311236	+	sciG	STM0272	conserved hypothetical protein (SPI-6 associated)	v	-1.44907	0.627259	-0.891051	0.539925	-1.15273	0.0822559		28	4	88	125	79	65	0	10	65	141					29	56					1391	700			439	270
Chromosome	312283	-	sciG	STM0272	conserved hypothetical protein (SPI-6 associated)	v	0.715578	0.847686	-0.895903	0.447607	0.185913	0.801179		1	13	141	229	242	256	289	376	110	335					41	142					425	958			358	828
Chromosome	313745	-	sciG	STM0272	conserved hypothetical protein (SPI-6 associated)	v	-15	0.549267	1.22354	0.55339	-0.0709123	0.937413		28	7	3	1	0	0	0	0	114	299					232	506					1547	1705			984	1350
Chromosome	314991	+	sciI	STM0274	conserved hypothetical protein (SPI-6 associated)	v	0.534822	0.938329	0.046572	0.982218	1.08209	0.11171		8	13	133	221	180	126	265	404	109	263					99	195					279	726			615	989
Chromosome	315308	-	sciI	STM0274	conserved hypothetical protein (SPI-6 associated)	v	-1.50668	0.279606	-0.451748	0.728552	-0.121971	0.88115		29	1	155	299	67	67	61	111	119	276					81	140					479	1023	706	1003	996	1350	506	824
Chromosome	315987	-	Intergenic: sciI-sciJ	Intergenic: STM0274-STM0274A			0.467601	0.92235	-0.983587	0.408728	-4.10537	8.18e-10		5	4	139	184	180	290	177	214	69	223					22	91					1469	1385			34	91
Chromosome	316278	-	sciJ	STM0275	conserved hypothetical protein (SPI-6 associated)	v	-6.55448	1.21e-07			-15	2.22e-34	Attenuated mutant in Salmonella Chromosomal Island (SCI, Typhi SPI-6). Deletion of SCI affects invasion and virulence in IP mouse model	24	13	41	202	0	3	0	2	25	250											382	1511			0	0
Chromosome	316485	-	sciJ	STM0275	conserved hypothetical protein (SPI-6 associated)	v	-15	2.07e-10	-15	3.01e-09	-15	1.54e-70	Attenuated mutant in Salmonella Chromosomal Island (SCI, Typhi SPI-6). Deletion of SCI affects invasion and virulence in IP mouse model	29	1	83	201	0	0	0	0	104	256					0	0					569	1055	685	1171	0	0	0	0
Chromosome	317380	+	Intergenic: sciK-SL1344_0272	Intergenic: STM0276-STM0277			-2.0454	0.275829	-5.52083	1.13e-05			Attenuated mutant in Salmonella Chromosomal Island (SCI, Typhi SPI-6). Deletion of SCI affects invasion and virulence in IP mouse model	7	13	92	185	74	59	0	0	113	187					0	5					934	756
Chromosome	317520	-	Intergenic: sciK-SL1344_0272	Intergenic: STM0276-STM0277			-0.486679	0.921175	-6.82826	1.36e-06	-2.11595	2.33e-05	Attenuated mutant in Salmonella Chromosomal Island (SCI, Typhi SPI-6). Deletion of SCI affects invasion and virulence in IP mouse model	23	13	75	145	18	16	97	164	80	217					0	2					379	794			69	135
Chromosome	317632	-	Intergenic: sciK-SL1344_0272	Intergenic: STM0276-STM0277			-4.10707	0.000170938			-15	2.33e-34	Attenuated mutant in Salmonella Chromosomal Island (SCI, Typhi SPI-6). Deletion of SCI affects invasion and virulence in IP mouse model	24	10	62	177	0	2	8	16	85	232											456	1548			0	0
Chromosome	317652	-	Intergenic: sciK-SL1344_0272	Intergenic: STM0276-STM0277			-2.02875	0.172418	-15	3.73e-09	-6.72953	1.6e-23	Attenuated mutant in Salmonella Chromosomal Island (SCI, Typhi SPI-6). Deletion of SCI affects invasion and virulence in IP mouse model	28	10	77	154	0	6	42	58	111	245					0	0					1265	1128			10	7
Chromosome	318581	+	Intergenic: SL1344_0273-sciK1	Intergenic: STM0278-STM0279			-9.16187	8.27e-10	-15	7.08e-06	-15	1.28e-33	Attenuated mutant in Salmonella Chromosomal Island (SCI, Typhi SPI-6). Deletion of SCI affects invasion and virulence in IP mouse model	2	7	77	212	0	1	0	0	56	164					0	0					1043	1253			0	0
Chromosome	319443	+	sciN	STM0280	lipoprotein (SPI-6 associated)	v	0.776766	0.821415	-0.100435	0.780733				22	10	85	195	246	263	147	269	79	143	368	959	576	919	78	118	281	931	0	0	695	1124
Chromosome	319773	-	sciO	STM0281	conserved hypothetical protein (SPI-6 associated)	v	0.283465	0.965821	0.0633398	0.849449				22	10	103	169	144	150	137	204	104	184	474	1166	728	1080	106	182	343	1207	16	33	1161	1586
Chromosome	320571	-	sciO	STM0281	conserved hypothetical protein (SPI-6 associated)	v	0.358199	0.947995	0.49709	0.706651	1.8493	0.0134525		6	4	194	206	215	198	287	281	107	193					107	217					599	628			1027	2306
Chromosome	322750	-	sciQ	STM0283	hypothetical membrane protein, virulence associated protein	v	0.19888	1	-0.386531	0.766429	-3.10969	3.68e-06		5	13	95	262	112	81	158	425	76	252					78	114					1663	1211			81	170
Chromosome	322760	+	sciQ	STM0283	hypothetical membrane protein, virulence associated protein	v	-7.78838	1.26e-08	-15	4.48e-08	-15	8.84e-72	Attenuated mutant in Salmonella Chromosomal Island (SCI, Typhi SPI-6). Deletion of SCI affects invasion and virulence in IP mouse model	29	13	76	154	0	1	0	1	74	235					0	0					404	1021	509	984	0	0	0	0
Chromosome	322970	-	sciQ	STM0283	hypothetical membrane protein, virulence associated protein	v	-7.44672	3.43e-09	-15	4.51e-09	-15	2.42e-34	Attenuated mutant in Salmonella Chromosomal Island (SCI, Typhi SPI-6). Deletion of SCI affects invasion and virulence in IP mouse model	2	13	161	202	2	0	0	2	114	238					0	0					1021	1006			0	0
Chromosome	323879	+	sciS	STM0285	probable IcmF-related integral membrane ATP-binding protein, virulence associated protein	v	-1.20218	0.492305	-1.06074	0.467019	-1.9467	0.000143269		2	1	86	202	72	89	45	37	92	107					34	39					510	436			83	102
Chromosome	324102	+	sciS	STM0285	probable IcmF-related integral membrane ATP-binding protein, virulence associated protein	v	0.807001	0.831378	0.796247	0.675822	1.28321	0.100579		3	1	380	338	1019	653	479	291	219	228					280	314					995	857			1630	1768
Chromosome	324112	+	sciS	STM0285	probable IcmF-related integral membrane ATP-binding protein, virulence associated protein	v	0.809812	0.807668			0.253456	0.758994		24	13	228	256	464	351	388	428	169	242											751	1262			564	1245
Chromosome	324491	-	sciS	STM0285	probable IcmF-related integral membrane ATP-binding protein, virulence associated protein	v	-0.31727	0.924386	1.97699	0.199417	0.26786	0.655244		2	4	126	180	100	134	123	115	59	182					229	497					310	654			208	667
Chromosome	325879	-	sciS	STM0285	probable IcmF-related integral membrane ATP-binding protein, virulence associated protein	v	0.248318	0.978036	0.13525	0.958886	0.576046	0.344253		1	13	37	59	47	59	43	70	29	65					32	47					173	150			199	164
Chromosome	326254	-	sciS	STM0285	probable IcmF-related integral membrane ATP-binding protein, virulence associated protein	v	3.45799	0.868711			0.898681	0.158914		24	10	115	175	270	305	1629	3777	78	165											349	635			603	780
Chromosome	326837	+	sciS	STM0285	probable IcmF-related integral membrane ATP-binding protein, virulence associated protein	v	-2.86662	0.00849638			-4.52258	2.74e-16		24	7	143	201	16	35	19	21	95	163											447	864			18	25
Chromosome	328273	-	sciT	STM0286	conserved hypothetical protein (SPI-6 associated)	v	0.183308	0.988749	0.164591	0.908808	0.664491	0.22146		3	1	129	228	168	217	169	225	91	169					94	129					325	419			350	539
Chromosome	329199	-	sciV	STM0288	conserved hypothetical protein (SPI-6 associated)	v	-0.0691293	0.984269	-1.12559	0.298922	-1.66834	0.00498795		29	4	211	177	251	139	206	117	190	232					61	87					759	910	901	893	624	629	95	105
Chromosome	330147	-	vgrS	STM0289	Type VI secretion protein	v	-3.18728	0.0605927	-15	0.138662	-15	0.013811		2	13	15	14	0	1	2	3	23	40					0	0					47	54			0	0
Chromosome	331110	-	vgrS	STM0289	Type VI secretion protein	v	-0.788376	0.731515	-1.84276	0.0816807	-1.33547	0.0608904		28	7	129	179	28	78	85	148	117	183					17	47					1572	952			429	325
Chromosome	332773	-	SL1344_0286	Absent	Rhs-family protein (SPI-6 associated)	v	0.848841	0.805909	1.60172	0.206333	-0.897008	0.0861801		21	1	60	230			196	311	78	209	290	1150	484	826	170	300	353	2166	523	2143	299	778			176	260
Chromosome	333429	-	SL1344_0286	Absent	Rhs-family protein (SPI-6 associated)	v	0.812499	0.808883	-15	5.03e-11	-0.366984	0.534713	Attenuated mutant in Salmonella Chromosomal Island (SCI, Typhi SPI-6). Deletion of SCI affects invasion and virulence in IP mouse model	1	10	69	214	185	302	153	316	149	300					0	0					465	765			286	433
Chromosome	334242	+	SL1344_0286	Absent	Rhs-family protein (SPI-6 associated)	v	0.00493884	0.997916	-0.739949	0.557208	-6.26224	2.81e-22	Attenuated mutant in Salmonella Chromosomal Island (SCI, Typhi SPI-6). Deletion of SCI affects invasion and virulence in IP mouse model	3	4	112	206	94	120	161	233	69	206					30	96					341	779			0	11
Chromosome	334391	+	SL1344_0286	Absent	Rhs-family protein (SPI-6 associated)	v	1.15515	0.646906			0.217507	0.710533		24	7	101	203	196	446	223	436	48	104											228	501			168	471
Chromosome	334425	-	SL1344_0286	Absent	Rhs-family protein (SPI-6 associated)	v	0.609134	0.881284			1.038	0.154506		24	7	186	173	185	261	281	321	102	145											363	825			526	1313
Chromosome	334439	+	SL1344_0286	Absent	Rhs-family protein (SPI-6 associated)	v	-0.0236412	0.994131	0.846842	0.464503	-1.35472	0.00881113		9	10	98	167	123	125	124	129	73	121					79	188					481	418			127	138
Chromosome	334496	+	SL1344_0286	Absent	Rhs-family protein (SPI-6 associated)	v	0.557091	0.89298			0.622314	0.394216		24	10	68	199	154	289	84	232	88	165											484	806			546	951
Chromosome	334530	-	SL1344_0286	Absent	Rhs-family protein (SPI-6 associated)	v	0.73135	0.937029	1.09023	0.395386	1.11481	0.124468		6	7	140	171	83	181	292	423	105	162					172	263					566	580			514	1357
Chromosome	334742	+	SL1344_0286	Absent	Rhs-family protein (SPI-6 associated)	v	0.0868195	1	0.145287	0.944684	-1.17003	0.116898		28	7	292	310	322	343	269	298	208	345					209	259					1978	1362			597	522
Chromosome	334796	-	SL1344_0286	Absent	Rhs-family protein (SPI-6 associated)	v	0.611661	0.880356	0.749363	0.515491	0.0102512	0.99008		21	1	110	248			219	312	118	163	539	998	546	666	68	86	203	568	909	1689	697	790			558	571
Chromosome	334836	+	SL1344_0286	Absent	Rhs-family protein (SPI-6 associated)	v	0.726819	0.840856	0.243948	0.971435				22	10	85	164	151	276	121	246	40	174	302	872	390	1026	65	167	328	1076	5	23	336	811
Chromosome	334843	-	SL1344_0286	Absent	Rhs-family protein (SPI-6 associated)	v	-0.761858	0.763193	0.0458996	0.983077	0.911318	0.0990231		3	10	69	114	72	58	28	51	106	113					60	113					382	391			537	559
Chromosome	335031	-	SL1344_0286	Absent	Rhs-family protein (SPI-6 associated)	v	1.02421	0.710608	0.524817	0.767612	0.327001	0.685678		21	4	157	167	394	363	275	242	112	174	454	1065	543	863	0	14	21	74	1048	2530	619	1166			646	1042
Chromosome	335265	+	SL1344_0286	Absent	Rhs-family protein (SPI-6 associated)	v	0.178743	0.986358	0.641453	0.616873	-0.252187	0.663561		3	13	142	199	248	243	116	142	91	193					129	210					375	535			198	378
Chromosome	336067	-	SL1344_0286	Absent	Rhs-family protein (SPI-6 associated)	v	0.279842	0.968159	2.52265	0.544634	-0.558507	0.374713		10	13	132	148	181	86	178	205	89	276	290	1304	755	1183	63	99	90	595	3054	13916	548	1009			453	344
Chromosome	336262	-	SL1344_0286A	Intergenic: Absent-STM0292	conserved hypothetical protein (SPI-6 associated)	v	-4.54566	7.56e-05	-15	7.36e-09	-15	1.12e-71	Attenuated mutant in Salmonella Chromosomal Island (SCI, Typhi SPI-6). Deletion of SCI affects invasion and virulence in IP mouse model	29	7	70	120	6	8	0	2	80	263					0	0					487	968	599	1063	0	0	0	0
Chromosome	336271	-	SL1344_0286A	Intergenic: Absent-STM0292	conserved hypothetical protein (SPI-6 associated)	v	-2.62217	0.0217104			-4.01061	2.23e-13		4	7	67	130	8	14	17	22	84	255											1078	889			53	39
Chromosome	337166	-	SL1344_0286B	STM0292	Rhs-family protein fragment	v	-0.363494	0.910324	0.192104	0.97608	0.244265	0.753641		10	4	292	245	310	170	172	155	194	264	576	1532	771	1152	133	201	342	1293	326	637	569	935			721	622
Chromosome	337194	-	SL1344_0286B	STM0292	Rhs-family protein fragment	v	1.30604	0.567768	-0.0417577	0.984041	0.392697	0.645315		5	10	43	160	173	345	98	351	119	259					106	175					1735	1085			1139	1652
Chromosome	337259	-	SL1344_0286B	STM0292	Rhs-family protein fragment	v	-0.640756	0.810315	-0.0622154	0.972715	0.175437	0.840494		28	1	112	217	111	115	88	93	129	193					101	135					1791	1021			1209	1185
Chromosome	337287	-	SL1344_0286B	STM0292	Rhs-family protein fragment	v	1.15425	0.779171	1.61106	0.177424				22	13	158	186	665	382	209	234	87	266	442	1195	693	1122	177	272	493	1803	1335	3629	889	1439
Chromosome	337429	-	sciX	STM0293	conserved hypothetical protein (SPI-6 associated)	v	-0.694006	0.89725	-4.37684	1.35e-08	-4.19679	6.56e-14	Attenuated mutant in Salmonella Chromosomal Island (SCI, Typhi SPI-6). Deletion of SCI affects invasion and virulence in IP mouse model	21	7	91	71	0	2	70	115	79	136	266	844	601	995	0	0	0	0	25	85	786	1306			53	33
Chromosome	337883	-	Intergenic: sciX-sciY	Intergenic: STM0293-STM0294			-6.26979	1.32e-07	-15	5.35e-09	-15	2.52e-30	Attenuated mutant in Salmonella Chromosomal Island (SCI, Typhi SPI-6). Deletion of SCI affects invasion and virulence in IP mouse model	23	7	206	81	0	1	4	2	210	139					0	0					547	607			0	0
Chromosome	338868	+	IsrA	Absent	small RNA; experimentally verified	v	-1.8034	0.425896	-5.72247	1.43e-07			Attenuated mutant in Salmonella Chromosomal Island (SCI, Typhi SPI-6). Deletion of SCI affects invasion and virulence in IP mouse model	7	13	193	158	139	55	3	2	177	237					0	6					956	858
Chromosome	339190	-	IsrA	Intergenic: Absent-STM0295	small RNA; experimentally verified	v	-3.55892	0.000907003	-15	6.38e-05	-15	3.75e-26	Attenuated mutant in Salmonella Chromosomal Island (SCI, Typhi SPI-6). Deletion of SCI affects invasion and virulence in IP mouse model	2	1	89	235	7	22	7	17	65	123					0	0					405	472			0	0
Chromosome	339292	-	Intergenic: IsrA-SL1344_0291	Intergenic: Absent-STM0295			-3.02668	0.00684169			-4.05182	1.01e-13		24	1	102	120	19	18	8	8	103	144											290	876			17	36
Chromosome	339325	-	Intergenic: IsrA-SL1344_0291	Intergenic: Absent-STM0295			-0.893726	0.681676	-3.28419	0.00135903	0.116528	0.882526		27	13	97	224	85	96	55	97	70	261					5	21					466	1061			405	843
Chromosome	340517	+	SL1344_0294	Intergenic: STM0297-STM0298	transposase (pseudogene)	v	-6.47254	4.4e-08	-15	6.96e-10	-15	3.58e-34	Attenuated mutant in Salmonella Chromosomal Island (SCI, Typhi SPI-6). Deletion of SCI affects invasion and virulence in IP mouse model	3	7	177	187	0	6	0	2	161	227					0	0					976	662			0	0
Chromosome	341965	+	safA	safA	salmonella atypical fimbria lipoprotein	v	-7.40589	1.39e-08	-15	8.63e-06	-15	8.79e-30	Fimbrial subunit, confirmed as attenuated in pigs by Carnell et al. 2007. Attenuated mutant in Salmonella Chromosomal Island (SCI, Typhi SPI-6). Deletion of SCI affects invasion and virulence in IP mouse model	23	10	57	205	0	2	0	1	28	189					0	0					247	863			0	0
Chromosome	342533	-	safB	safB	salmonella atypical fimbria chaperone	v	-15	3.46e-10	-15	4.22e-10	-15	4.97e-48	Chaperone for fimbrial assembly. Attenuated mutant in Salmonella Chromosomal Island (SCI, Typhi SPI-6). Deletion of SCI affects invasion and virulence in IP mouse model	29	10	134	126	0	0	0	0	185	213					0	0					549	701	577	595	0	0	0	0
Chromosome	342896	+	safB	safB	salmonella atypical fimbria chaperone	v	-0.408396	0.921195			-0.119775	0.875376	Chaperone for fimbrial assembly. Attenuated mutant in Salmonella Chromosomal Island (SCI, Typhi SPI-6). Deletion of SCI affects invasion and virulence in IP mouse model	4	10	30	182	67	171	10	64	77	223											785	750			517	548
Chromosome	342990	-	safB	safB	salmonella atypical fimbria chaperone	v	-3.18557	0.00328005	-3.45293	0.000203755	-0.36064	0.655439	Chaperone for fimbrial assembly. Attenuated mutant in Salmonella Chromosomal Island (SCI, Typhi SPI-6). Deletion of SCI affects invasion and virulence in IP mouse model	27	1	116	178	8	21	16	17	200	215					10	19					1283	1110			683	722
Chromosome	344431	+	safC	safC	salmonella atypical fimbria outer membrane usher	v	-0.089105	0.976402	-0.152243	0.91699	0.748347	0.305358	Fimbrial gene, not attenuated	23	10	99	262	131	171	91	258	84	205					86	113					445	820			688	914
Chromosome	345880	-	safD	safD	fimbrial structural subunit	v	0.517337	0.909533	0.345031	0.804504	0.231611	0.759388	Fimbrial gene, not attenuated	9	7	90	204	72	282	153	299	69	252					107	205					665	763			593	671
Chromosome	346090	-	Intergenic: safD-ybeJ	Intergenic: safD-ybeJ			-0.905374	0.67989	-1.93221	0.0390275	-1.66822	8.05e-05		29	7	109	135	36	99	48	68	106	288					38	41					500	1053	577	1060	330	620	124	217
Chromosome	346098	-	Intergenic: safD-ybeJ	Intergenic: safD-ybeJ			-1.16455	0.501774	-1.54415	0.127451	-3.64468	1.06e-15		25	13	199	215	116	78	102	60	114	229					54	36					335	1473	1261	1637	36	55	193	128
Chromosome	346916	-	ybeJ	ybeJ	conserved hypothetical protein	v	-1.63649	0.229929	-3.59579	0.000780997	-0.835424	0.158755		9	13	132	276	86	104	29	37	103	213					0	20					554	1065			227	457
Chromosome	348289	-	sinR	sinR	LysR-family transcriptional regulator (SPI-6 associated)	v	-8.5222	1.08e-08	-15	8.68e-08	-15	1.44e-33	Transcriptional regulator. Attenuated mutant in Salmonella Chromosomal Island (SCI, Typhi SPI-6). Deletion of SCI affects invasion and virulence in IP mouse model	6	10	31	166	0	0	0	1	63	234					0	0					602	905			0	0
Chromosome	348303	-	sinR	sinR	LysR-family transcriptional regulator (SPI-6 associated)	v	-15	3.58e-09	-15	2.86e-07	-15	8.84e-72	Transcriptional regulator. Attenuated mutant in Salmonella Chromosomal Island (SCI, Typhi SPI-6). Deletion of SCI affects invasion and virulence in IP mouse model	25	10	34	146	0	0	0	0	42	233					0	0					79	1216	566	1119	0	0	0	0
Chromosome	348480	-	sinR	sinR	LysR-family transcriptional regulator (SPI-6 associated)	v	-6.6308	5.36e-08	-8.19032	2.41e-26			Transcriptional regulator. Attenuated mutant in Salmonella Chromosomal Island (SCI, Typhi SPI-6). Deletion of SCI affects invasion and virulence in IP mouse model	22	4	165	135	4	2	0	0	61	121	262	927	497	805	0	0	0	0	0	7	810	1195
Chromosome	348744	-	sinR	sinR	LysR-family transcriptional regulator (SPI-6 associated)	v	-8.92945	2.33e-09	-15	1.46e-08	-15	2.24e-33	Transcriptional regulator. Attenuated mutant in Salmonella Chromosomal Island (SCI, Typhi SPI-6). Deletion of SCI affects invasion and virulence in IP mouse model	23	4	128	118	0	1	0	0	125	205					0	0					523	955			0	0
Chromosome	349280	-	SL1344_0301	STM0305	conserved hypothetical protein (SPI-6 associated)	v	-15	5e-11	-15	5.98e-10	-15	2.22e-34	Attenuated mutant in Salmonella Chromosomal Island (SCI, Typhi SPI-6). Deletion of SCI affects invasion and virulence in IP mouse model	3	1	126	258	0	0	0	0	104	287					0	0					981	979			0	0
Chromosome	349374	+	pagN	STM0306	possible outer membrane adhesin	^	-15	1.62e-09	-15	1.99e-09	-15	3.84e-34	sapA homologue, renamed pagN adhesin. Attenuated mutant in Salmonella Chromosomal Island (SCI, Typhi SPI-6). Deletion of SCI affects invasion and virulence in IP mouse model	27	7	68	135	0	0	0	0	120	248					0	0					902	1233			0	0
Chromosome	349861	+	pagN	STM0306	possible outer membrane adhesin	^	-4.00025	0.0001649	-15	1.45e-11	-5.56967	9.3e-21	sapA homologue, renamed pagN adhesin. Attenuated mutant in Salmonella Chromosomal Island (SCI, Typhi SPI-6). Deletion of SCI affects invasion and virulence in IP mouse model	3	7	185	207	6	16	15	10	145	344					0	0					884	1132			12	20
Chromosome	350051	-	pagN	STM0306	possible outer membrane adhesin	^	-4.84191	1.29e-05	-5.22124	1.18e-21			sapA homologue, renamed pagN adhesin. Attenuated mutant in Salmonella Chromosomal Island (SCI, Typhi SPI-6). Deletion of SCI affects invasion and virulence in IP mouse model	22	13	59	224	0	10	4	5	37	186	125	1277	231	1147	0	9	0	7	0	8	423	1637
Chromosome	350055	-	pagN	STM0306	possible outer membrane adhesin	^	-3.08248	0.00572536	-15	8.89e-10	-15	3.2e-36	sapA homologue, renamed pagN adhesin. Attenuated mutant in Salmonella Chromosomal Island (SCI, Typhi SPI-6). Deletion of SCI affects invasion and virulence in IP mouse model	29	10	45	151	5	9	9	21	89	294					0	0					278	1041	330	840	0	0	0	0
Chromosome	350470	-	sciZ	STM0307	probable secreted protein (SPI-6 associated)	^	-15	2.08e-06	-15	1.57e-10	-15	9.38e-34	Shigella VirG homologue. Attenuated mutant in Salmonella Chromosomal Island (SCI, Typhi SPI-6). Deletion of SCI affects invasion and virulence in IP mouse model	27	7	47	28	0	0	0	0	204	216					0	0					1293	972			0	0
Chromosome	353116	-	fadE	yafH	possible acyl-CoA dehydrogenase	^	-0.299687	0.930333			-0.782721	0.241621		4	7	283	314	236	292	211	197	194	291											1033	836			460	359
Chromosome	353202	+	fadE	yafH	possible acyl-CoA dehydrogenase	^	0.20393	0.993052	-0.747693	0.532215	-1.73548	0.00118097		1	7	111	177	63	141	172	255	107	277					56	119					721	1037			176	222
Chromosome	353900	-	fadE	yafH	possible acyl-CoA dehydrogenase	^	-0.196927	0.96557	1.0397	0.529105	0.1088	0.880484		21	13	91	192	222	176	41	45	59	243	348	1166	304	896	109	259	438	1748	235	877	433	898			402	680
Chromosome	353968	+	fadE	yafH	possible acyl-CoA dehydrogenase	^	0.507982	0.91482	0.904678	0.56604	-0.4804	0.415853		3	10	121	216	181	138	212	382	147	209					211	299					643	695			330	393
Chromosome	353973	+	fadE	yafH	possible acyl-CoA dehydrogenase	^	1.74967	0.324575	-0.622631	0.827288	1.08289	0.103354		10	13	149	179	493	355	612	648	210	221	578	1187	640	899	36	39	76	202	447	998	413	557			867	682
Chromosome	353994	+	fadE	yafH	possible acyl-CoA dehydrogenase	^	0.421382	0.93751	0.391727	0.840265	1.7891	0.00894291		8	4	338	381	338	347	544	608	169	339					175	335					159	586			874	1067
Chromosome	355349	-	Intergenic: gmhA-yafJ	Intergenic: ghmA-yafJ			-0.942767	0.659389			-0.167862	0.837862		24	13	116	238	99	146	35	78	88	238											378	1516			451	820
Chromosome	355884	-	yafJ	yafJ	conserved hypothetical protein	v	-0.109343	0.975675	1.12972	0.540575	0.00405772	0.997372		2	10	221	202	285	215	118	143	191	196					257	391					1290	837			843	765
Chromosome	356253	-	yafJ	yafJ	conserved hypothetical protein	v	1.15059	0.64079	1.34264	0.292872	1.61915	0.0404784		8	4	188	151	526	424	261	249	108	145					199	292					769	985			2102	1960
Chromosome	356435	-	yafK	yafK	hypothetical exported protein	^	0.91788	0.758024	-1.50924	0.129319				7	13	187	207	519	299	330	289	175	197					53	47					1263	932
Chromosome	356598	-	yafK	yafK	hypothetical exported protein	^	-0.763594	0.761739	-1.96492	0.0615717	-4.40084	9.67e-16		3	10	65	180	77	123	22	59	64	237					16	43					543	774			18	29
Chromosome	356744	+	yafK	yafK	hypothetical exported protein	^	-0.44219	0.885009	-1.74595	0.00966472	1.31039	0.0454256		10	4	132	187	131	140	67	116	78	183	225	1122	383	990	11	24	20	141	44	334	197	670			634	987
Chromosome	357957	-	dbh	dinP	DNA polymerase IV	v	-0.410963	0.90434	-1.41572	0.238887	-0.595238	0.270294		8	10	44	226	40	63	74	208	26	232					28	46					155	859			206	300
Chromosome	358013	-	dbh	dinP	DNA polymerase IV	v	-0.400964	0.891583	-4.03348	1.02e-05	-3.71082	1.93e-11		1	7	110	174	29	101	96	183	164	371					4	21					975	1144			53	69
Chromosome	358039	-	dbh	dinP	DNA polymerase IV	v	-0.108332	0.970007	-1.50432	0.160593	0.575425	0.286482		8	13	114	162	76	64	121	225	106	198					28	54					136	472			332	351
Chromosome	358104	-	dbh	dinP	DNA polymerase IV	v	-0.578234	0.837647	-2.47105	0.00653224	-2.48916	2.07e-06		3	4	325	172	336	88	138	84	227	186					29	28					1073	774			143	105
Chromosome	358286	-	dbh	dinP	DNA polymerase IV	v	-3.07112	0.00441166	-2.80659	0.0630138	-0.557624	0.411467		27	4	145	196	22	17	13	26	318	770					33	86					510	1212			259	623
Chromosome	358294	-	dbh	dinP	DNA polymerase IV	v	-2.08464	0.0728955	-3.30955	0.00241307	-4.91695	8.94e-35		25	4	168	189	18	15	54	72	110	188					12	11					158	1364	648	1212	0	5	42	72
Chromosome	358301	-	dbh	dinP	DNA polymerase IV	v	-4.11681	8.26e-05	-5.80706	6.02e-08	-8.02535	6.25e-30		3	1	222	314	12	11	21	15	150	289					0	6					759	969			0	5
Chromosome	358324	-	dbh	dinP	DNA polymerase IV	v	-0.475838	0.876088	-1.66213	0.420963	-1.37622	0.059411		28	10	40	152	52	91	26	97	249	847					84	181					1312	1577			308	531
Chromosome	358469	-	Intergenic: dbh-SL1344_0310	Intergenic: dinP-Absent			1.20938	0.604686	0.377149	0.886612	0.838135	0.270907		6	4	396	304	1338	737	632	435	392	745					442	688					817	874			709	1570
Chromosome	359074	+	SL1344_0310	Absent	conserved hypothetical protein	v	0.531932	0.906403	-0.0821133	0.889422	1.2518	0.0388828		10	7	87	155	111	163	136	259	93	188	268	1029	297	848	23	59	113	426	281	932	237	564			605	833
Chromosome	359088	+	SL1344_0310	Absent	conserved hypothetical protein	v	0.158623	1	-0.608548	0.636218				7	4	150	165	290	289	57	54	76	191					55	79					490	889
Chromosome	359379	+	SL1344_0310	Absent	conserved hypothetical protein	v	1.05582	0.701397	-0.148086	0.920549	1.46399	0.0244043		10	10	61	156	212	252	110	295	110	126	395	832	616	711	43	73	105	331	299	687	393	410			1012	658
Chromosome	360563	+	pepD	pepD	aminoacyl-histidine dipeptidase precursor	^	0.38589	0.944555	1.56356	0.266531	-1.79717	0.0059377		21	4	162	184	201	163	245	256	64	253	392	1200	480	1046	201	386	639	3065	412	1222	901	1487			226	292
Chromosome	360855	-	pepD	pepD	aminoacyl-histidine dipeptidase precursor	^	-0.963819	0.632206	0.712869	0.587465	0.112154	0.882526		8	7	249	247	70	194	106	120	56	239					129	241					548	883			577	589
Chromosome	361519	-	pepD	pepD	aminoacyl-histidine dipeptidase precursor	^	-0.105627	0.973831	-0.135479	0.927789	0.0155873	0.953887		29	7	155	187	107	215	129	161	111	245					80	168					479	960	543	902	364	625	843	1504
Chromosome	363277	-	frsA	yafA	conserved hypothetical protein	v	-3.86852	0.000349886	-1.03823	0.350417	0.774182	0.255843		3	13	154	185	23	23	0	0	142	223					66	70					596	524			774	670
Chromosome	364052	-	crl	crl	curlin genes transcriptional activator	v	0.449272	0.931788			0.849332	0.272556		4	4	301	185	279	177	525	284	218	237											1337	578			1807	794
Chromosome	365977	-	proB	proB	glutamate 5-kinase	v	-3.65374	0.000593865	-15	1.97e-10	-3.51867	8.59e-11		1	4	256	202	42	28	2	0	182	233					0	0					998	1024			61	72
Chromosome	366059	+	proB	proB	glutamate 5-kinase	v	-4.55433	1.79e-05	-3.03691	0.000628116	-2.96275	5.44e-11		29	10	252	205	10	2	14	11	278	269					36	15					1262	776	1341	755	294	192	109	84
Chromosome	366164	+	proB	proB	glutamate 5-kinase	v	-3.65901	0.000500937	-3.727	9.91e-05	-2.01821	5.2e-05		3	13	179	216	6	5	20	28	107	291					11	12					616	593			110	115
Chromosome	366167	-	proB	proB	glutamate 5-kinase	v	-6.05974	1.12e-07	-3.75899	4.26e-05	-3.58433	5.71e-12		1	13	143	246	0	2	0	9	129	331					6	20					652	955			30	71
Chromosome	366368	-	proB	proB	glutamate 5-kinase	v	-1.64471	0.591059	-2.1989	0.0318745	-1.95749	0.000484852		29	7	84	170	39	122	0	0	87	225					19	33					438	698	625	766	367	432	26	50
Chromosome	367592	-	proA	proA	gamma-glutamyl phosphate reductase	v	-6.32641	1.53e-07	0.0161088	0.998884	-2.38443	1.81e-06		9	10	83	175	0	0	0	6	50	202					41	154					567	839			83	120
Chromosome	368012	-	proA	proA	gamma-glutamyl phosphate reductase	v	-0.984836	0.754135	-0.123437	0.998079	-0.321992	0.691219		21	1	180	240			115	91	208	214	982	1055	1080	753	86	91	604	610	490	679	1357	923			862	513
Chromosome	368419	-	Intergenic: Unnamed: 368274..368346-SL1344_0319	Intergenic: proA-STM0325			0.939714	0.751504	-0.453477	0.730362				7	7	137	202	229	464	229	332	110	298					77	151					810	1182
Chromosome	368519	-	Intergenic: Unnamed: 368274..368346-SL1344_0319	Intergenic: proA-STM0325			0.278635	0.96557	0.865585	0.706653	1.05927	0.21314		9	13	384	302	547	275	435	344	218	307					308	424					1845	1290			2301	2624
Chromosome	368539	-	Intergenic: Unnamed: 368274..368346-SL1344_0319	Intergenic: proA-STM0325			-0.149807	0.96557	1.06179	0.678593	0.472398	0.593715		27	1	331	266	385	227	292	136	338	278					480	504					2024	1699			1894	2000
Chromosome	369543	-	dhaF	Absent	glycerol dehydratase reactivation factor large subunit (pseudogene)	v	0.290208	0.963424	0.67415	0.663461	0.955156	0.198662		9	7	175	214	180	287	219	229	123	248					206	247					657	658			930	992
Chromosome	370151	-	Intergenic: dhaF-SL1344_0322	Intergenic: Absent-STM0327			1.06617	0.805344	-0.49622	0.811613	-0.802334	0.186276		3	7	111	193	118	277	340	476	168	573					132	270					542	1112			224	491
Chromosome	370549	-	Intergenic: SL1344_0322-SL1344_0323	Intergenic: STM0327-STM0328			0.423685	0.942219	0.654637	0.622648	-1.09589	0.0415515		3	7	35	188	52	355	42	133	64	239					128	237					651	795			227	283
Chromosome	373642	-	Intergenic: leuC2-leuD2	Intergenic: STM0329-STM0330			0.614333	0.878478	-0.12373	0.938696	1.9909	0.00577804		6	10	149	65	276	77	205	74	105	110					95	56					614	249			1175	1411
Chromosome	377193	-	SL1344_0329	STM0334	conserved hypothetical protein	^	-0.619012	0.812781	-1.52083	0.204224	0.336302	0.592797		23	10	54	310	43	140	35	235	35	220					18	50					351	748			446	600
Chromosome	378574	+	stbE	stbE	fimbrial chaperone protein	^	-1.14674	0.710328	-3.25955	0.000411384	-4.67985	2.69e-17		6	13	108	151	16	13	82	109	152	261					8	25					698	730			11	31
Chromosome	379344	-	stbD	stbD	hypothetical fimbrial protein	^	-2.21928	0.0625664	-15	4.56e-06	-3.94227	6.08e-08		8	13	56	190	0	7	24	68	48	179					0	0					115	354			8	15
Chromosome	381573	-	stbC	stbC	outer membrane fimbrial usher protein	^	-1.2579	0.419394	0.0116486	0.982543	-2.76984	4.27e-08		10	7	370	174	88	40	199	105	275	181	1501	1200	1407	975	111	139	910	840	746	679	954	584			110	60
Chromosome	381809	-	stbC	stbC	outer membrane fimbrial usher protein	^	0.0077505	0.998367	0.207966	0.902868	1.08646	0.0351629		8	10	61	143	52	89	85	165	48	107					57	80					195	271			426	320
Chromosome	382654	-	stbC	stbC	outer membrane fimbrial usher protein	^	-0.64186	0.802331	0.744713	0.56604	1.00788	0.184908		27	7	151	262	43	163	111	189	98	189					130	238					746	973			1109	1497
Chromosome	384056	-	stbA	stbA	probable fimbrial protein	^	-15	3.43e-09	-15	2.3e-07	-15	6.87e-34		27	4	79	102	0	0	0	0	66	213					0	0					493	1071			0	0
Chromosome	385195	-	SL1344_0336	STM0341	possible transmembrane regulator	v	-15	1.19e-09	-15	2.46e-06	-15	8.84e-72	Low GC cluster STM0341-5	25	1	42	171	0	0	0	0	37	200					0	0					99	1036	672	1026	0	0	0	0
Chromosome	386280	-	SL1344_0337	Intergenic: STM0342-STM0343	hypothetical periplasmic protein	v	-9.12137	9.86e-10	-15	2.25e-08	-15	2.35e-34	Low GC cluster STM0341-5	27	1	65	216	0	1	0	0	69	253					0	0					575	1151			0	0
Chromosome	386579	+	Intergenic: SL1344_0337-SL1344_0338	Intergenic: STM0342-STM0343			-2.33123	0.0441978	-4.46571	2.17e-15			Low GC cluster STM0341-5	22	13	96	178	32	26	22	25	84	187	308	1080	474	976	0	12	9	43	0	0	657	1417
Chromosome	387570	+	SL1344_0338	STM0343	hypothetical rtn protein	v	-15	2.7e-10	-15	1.62e-08	-15	4.98e-34	Low GC cluster STM0341-5	9	10	68	204	0	0	0	0	91	237					0	0					680	916			0	0
Chromosome	387651	+	SL1344_0338	STM0343	hypothetical rtn protein	v	-2.87333	0.00834605	-4.51202	8.47e-14	-7.33386	1.66e-26	Low GC cluster STM0341-5	10	13	85	222	12	19	14	35	59	256	179	1272	383	1396	0	13	0	38	3	18	310	974			0	6
Chromosome	387754	+	SL1344_0338	STM0343	hypothetical rtn protein	v	-6.54408	1.28e-08	-15	2.5e-12	-15	1.43e-24	Low GC cluster STM0341-5	28	13	218	347	5	7	0	0	214	454					0	0					3492	2812			0	0
Chromosome	388220	-	Intergenic: SL1344_0338-SL1344_0339	Intergenic: STM0343-STM0344			-1.09488	0.56537	-2.4213	0.00682243	-3.78611	1.52e-08	Low GC cluster STM0341-5	1	10	105	193	84	98	32	57	104	414					13	61					996	1877			69	88
Chromosome	388253	-	Intergenic: SL1344_0338-SL1344_0339	Intergenic: STM0343-STM0344			-0.716314	0.774222	-1.28817	0.246254	-0.328686	0.611035	Low GC cluster STM0341-5	27	1	28	210	26	88	32	131	26	274					21	73					367	1069			137	725
Chromosome	388443	-	SL1344_0339	STM0344	possible transmembrane regulator	v	-1.31405	0.6728	-2.18242	0.0573419	-2.04754	0.000251321	Low GC cluster STM0341-5	28	4	101	111	83	69	9	7	104	157					16	28					1155	863			203	165
Chromosome	388445	-	SL1344_0339	STM0344	possible transmembrane regulator	v	-2.0783	0.0803697	-2.22974	0.0242892	-1.70468	0.000731387	Low GC cluster STM0341-5	3	1	87	230	26	41	28	49	118	213					22	32					371	684			93	151
Chromosome	388472	-	SL1344_0339	STM0344	possible transmembrane regulator	v	-0.979633	0.625815	-1.37374	0.215819	-1.41561	0.0299481	Low GC cluster STM0341-5	28	4	279	232	163	152	109	78	183	369					56	107					1172	1022			303	317
Chromosome	388530	-	SL1344_0339	STM0344	possible transmembrane regulator	v	-1.8959	0.130999	-2.12143	0.048216	-1.6208	9.78e-06	Low GC cluster STM0341-5	29	1	109	226	52	68	21	34	86	204					18	33					382	761	498	817	254	431	110	212
Chromosome	388537	-	SL1344_0339	STM0344	possible transmembrane regulator	v	-0.475524	0.871833	-3.05135	0.0037133	-2.16492	2.21e-05	Low GC cluster STM0341-5	1	7	155	198	69	157	128	133	289	491					28	44					807	811			123	149
Chromosome	388592	-	SL1344_0339	STM0344	possible transmembrane regulator	v	0.103899	1	-0.173369	0.910204	1.02035	0.0498657	Low GC cluster STM0341-5	29	4	139	176	209	206	101	140	61	163					46	106					296	858	351	832	908	1792	864	2115
Chromosome	388634	-	SL1344_0339	STM0344	possible transmembrane regulator	v	-0.215416	0.952717	-0.583198	0.637758	-1.64603	0.00138528	Low GC cluster STM0341-5	1	1	67	162	36	48	124	165	87	238					52	114					669	838			173	190
Chromosome	388883	-	SL1344_0339	STM0344	possible transmembrane regulator	v	-0.440831	0.883674	-15	3.55e-11	-3.01896	4.36e-09	Low GC cluster STM0341-5	1	4	155	190	119	115	109	145	107	352					0	0					399	773			37	72
Chromosome	389078	-	SL1344_0340	STM0345	hypothetical protein	v	0.495402	0.913403	-2.34433	0.0131194	-3.73931	4.31e-09	Low GC cluster STM0341-5	5	4	96	176	172	263	119	187	53	312					14	41					1275	1400			39	112
Chromosome	389293	-	SL1344_0340	STM0345	hypothetical protein	v	-2.10943	0.0852514	-15	4.08e-09	-8.03015	2.11e-59	Low GC cluster STM0341-5	29	7	96	124	18	48	13	20	125	229					0	0					509	771	603	745	0	14	0	0
Chromosome	389336	-	SL1344_0340	STM0345	hypothetical protein	v	-2.26543	0.0598814	-6.18885	5.6e-06	-3.80484	5.64e-13	Low GC cluster STM0341-5	28	4	138	31	22	2	35	8	153	133					0	3					1199	488			67	24
Chromosome	389362	-	SL1344_0340	STM0345	hypothetical protein	v	-0.392548	0.899527	-15	8.63e-06	-5.51786	1.63e-19	Low GC cluster STM0341-5	6	4	80	159	60	115	56	119	34	183					0	0					345	749			0	18
Chromosome	389622	-	Intergenic: SL1344_0340-SL1344_0341	Intergenic: STM0345-STM0346			-3.28535	0.00181924	-2.51697	0.00547723	-5.55898	1.54e-16		21	4	233	137	0	3	39	29	157	202	918	1026	1205	967	0	8	0	9	187	382	1391	1298			21	22
Chromosome	389656	-	Intergenic: SL1344_0340-SL1344_0341	Intergenic: STM0345-STM0346			-0.728973	0.763581	-4.0917	3.5e-13				22	10	93	182	53	73	55	136	62	212	331	1132	245	985	0	13	7	69	0	0	590	1317
Chromosome	389668	-	Intergenic: SL1344_0340-SL1344_0341	Intergenic: STM0345-STM0346			-1.85081	0.154192	-4.00626	2.69e-05				7	10	67	146	31	34	18	31	118	302					10	10					872	1162
Chromosome	391346	+	SL1344_0343	STM0348	probable secreted protein	v	0.809707	0.810977	2.45823	0.237482				7	7	151	197	166	358	244	401	129	295					568	1215					881	1253
Chromosome	391349	+	SL1344_0343	STM0348	probable secreted protein	v	-0.0678341	0.984202	1.02673	0.416099	-0.332613	0.671015		21	10	54	125	57	102	70	99	86	202	264	1020	510	1002	65	137	148	785	599	2612	575	1346			428	722
Chromosome	391426	+	Intergenic: SL1344_0343-SL1344_0344	Intergenic: STM0348-STM0349			-1.99807	0.114679	-15	2.38e-08	-15	4.83e-66	Intergenic mutant attenuated, transposons in flanking genes non-attenuating	29	10	52	163	29	49	7	20	64	257					0	0					390	1112	463	1010	0	0	0	0
Chromosome	391472	+	Intergenic: SL1344_0343-SL1344_0344	Intergenic: STM0348-STM0349			-0.298428	0.925761	-0.198904	0.895396	-1.8219	0.0120896		2	13	286	136	147	86	280	141	207	201					151	121					2138	1384			416	335
Chromosome	391561	+	SL1344_0344	STM0349	probable lipoprotein	v	0.609368	0.881602	-0.54726	0.824061	-0.728846	0.294051		3	7	243	240	221	307	469	409	359	550					198	278					1090	838			464	413
Chromosome	391776	+	SL1344_0344	STM0349	probable lipoprotein	v	-1.1869	0.488587	-1.6856	0.186712	-3.18373	9.63e-10		23	4	134	207	78	67	64	79	39	188					25	29					374	759			32	62
Chromosome	394130	-	SL1344_0346	STM0351	hypothetical cation efflux protein	^	1.12147	0.669893	-0.858675	0.481977	-0.18829	0.755091		1	4	114	88	261	198	224	164	100	182					45	74					309	353			215	223
Chromosome	394381	+	SL1344_0346	STM0351	hypothetical cation efflux protein	^	-0.419694	0.91309	1.01085	0.418164	0.135463	0.834604		25	1	87	335	37	104	123	333	58	204					94	310					187	1295	694	1163	973	1392	791	1262
Chromosome	394888	-	SL1344_0346	STM0351	hypothetical cation efflux protein	^	3.48534	0.851636	1.91039	0.137157	-0.202199	0.78108		21	7	69	59	106	197	1108	1282	120	159	396	937	447	818	226	385	652	2314	754	2117	665	887			527	490
Chromosome	398632	-	SL1344_0348	STM0353	hypothetical cation transport atpase (ec 3.6.1.-)	v	1.86206	0.276158	1.27699	0.236883	1.94523	0.0121628		28	10	76	182	295	401	324	771	68	138					124	258					813	581			2066	1981
Chromosome	398802	-	SL1344_0348	STM0353	hypothetical cation transport atpase (ec 3.6.1.-)	v	0.270369	0.96724	0.297739	0.856359	0.598076	0.613763		29	7	224	189	221	282	290	166	208	213					178	218					601	672	634	699	668	815	1425	1631
Chromosome	398963	-	SL1344_0348	STM0353	hypothetical cation transport atpase (ec 3.6.1.-)	v	-15	0.689376	-2.70352	0.176661	-0.637367	0.460205		1	1	2	1	0	0	0	0	803	559					84	76					3336	1616			1559	841
Chromosome	399205	+	SL1344_0348	STM0353	hypothetical cation transport atpase (ec 3.6.1.-)	v	0.864788	0.790098	0.14152	0.927859	0.416684	0.478386		29	7	159	155	161	333	265	337	120	252					114	200					431	787	553	777	726	1096	838	1375
Chromosome	399411	-	SL1344_0348	STM0353	hypothetical cation transport atpase (ec 3.6.1.-)	v	1.72304	0.860416	1.9132	0.17373	0.572632	0.359997		21	10	53	120	78	164	313	525	18	73	115	449	217	639	76	236	446	1745	126	396	280	768			244	931
Chromosome	400076	-	SL1344_0348	STM0353	hypothetical cation transport atpase (ec 3.6.1.-)	v	1.29778	0.566686	1.48878	0.410617	1.26942	0.0196349		25	13	166	284	554	479	525	567	86	246					236	477					228	1314	676	1225	2067	3976	1488	2639
Chromosome	401359	+	Intergenic: SL1344_0350-SL1344_0351	Intergenic: STM0355-STM0356			0.326719	0.956571	0.354609	0.814161	-0.175046	0.834508		9	4	273	155	272	143	388	223	154	217					170	193					1299	889			773	688
Chromosome	401389	-	SL1344_0351	STM0356	hypothetical metabolite transport protein	v	-15	4.29e-08	-15	0.0118096	-15	1.03e-16		28	1	41	87	0	0	0	0	39	86					0	0					246	250			0	0
Chromosome	402726	+	Intergenic: SL1344_0351-mod	Intergenic: STM0356-mod			-15	5.39e-08			-15	2.99e-24		24	4	70	54	0	0	0	0	49	55											273	509			0	0
Chromosome	402858	-	mod	mod	type III restriction-modification system enzyme (StyLTI) modification methylase	v	0.324184	0.951968	0.361208	0.857087	1.96419	0.0267978		28	4	159	125	195	275	84	137	185	342					189	329					1755	863			4431	3270
Chromosome	403318	+	mod	mod	type III restriction-modification system enzyme (StyLTI) modification methylase	v	-3.92985	0.00018761	-6.25271	4.25e-20				22	1	242	289	24	27	10	7	172	151	1010	1083	712	846	0	5	0	12	0	3	992	1170
Chromosome	403598	-	mod	mod	type III restriction-modification system enzyme (StyLTI) modification methylase	v	0.988379	0.895541	-3.82339	2.88e-05	-1.1622	0.0684659		1	4	240	182	770	472	234	159	182	299					14	12					1113	876			382	288
Chromosome	403769	+	mod	mod	type III restriction-modification system enzyme (StyLTI) modification methylase	v	-2.38174	0.0347889	-6.26499	0.000244301	-2.74526	1.91e-07		3	13	138	185	27	13	37	41	96	105					0	2					504	421			67	37
Chromosome	403789	+	mod	mod	type III restriction-modification system enzyme (StyLTI) modification methylase	v	-1.85138	0.163391	-1.42014	0.5449	-5.24922	3.97e-20		21	10	76	137	53	47	8	8	80	88	310	591	601	790	0	4	0	4	191	493	806	758			18	13
Chromosome	404250	+	mod	mod	type III restriction-modification system enzyme (StyLTI) modification methylase	v	-0.485761	0.873854	-0.115951	0.939368	-1.12228	0.0217991		25	1	68	340	90	291	53	132	52	193					51	122					185	1314	605	1278	194	337	438	790
Chromosome	405014	+	res	res	type III restriction-modification system enzyme (StyLTI) (ec 3.1.21.5)	v	-1.78462	0.18327	-15	9.24e-07				7	7	56	158	19	68	9	25	54	200					0	0					415	1059
Chromosome	405055	-	res	res	type III restriction-modification system enzyme (StyLTI) (ec 3.1.21.5)	v	1.6957	0.354675	0.701917	0.600569	0.569517	0.311812		10	13	30	188	211	390	138	614	45	235	209	1205	232	793	47	167	133	1181	173	1136	189	653			436	506
Chromosome	405328	-	res	res	type III restriction-modification system enzyme (StyLTI) (ec 3.1.21.5)	v	-0.559782	0.846575			-0.564855	0.356969		24	1	120	294	150	207	74	114	52	200											568	937			326	441
Chromosome	405376	-	res	res	type III restriction-modification system enzyme (StyLTI) (ec 3.1.21.5)	v	0.643987	0.867469	-0.165352	0.90917				7	13	92	242	325	308	126	252	76	264					49	183					631	1240
Chromosome	405787	-	res	res	type III restriction-modification system enzyme (StyLTI) (ec 3.1.21.5)	v	0.471023	0.947805	-0.983175	0.399279	-2.589	2.48e-07		2	13	85	178	108	109	171	305	54	256					21	99					415	862			48	112
Chromosome	406000	-	res	res	type III restriction-modification system enzyme (StyLTI) (ec 3.1.21.5)	v	-0.00428693	0.973054			0.249181	0.760398		4	7	105	215	8	36	169	385	85	269											924	826			828	740
Chromosome	407294	-	res	res	type III restriction-modification system enzyme (StyLTI) (ec 3.1.21.5)	v	0.488772	0.961505	0.665148	0.602442	-0.183638	0.830042		21	13	137	190	367	312	94	123	131	281	603	1712	638	1223	81	206	419	1258	721	2034	1039	1721			798	1034
Chromosome	408239	+	Intergenic: SL1344_0354-SL1344_0355	Intergenic: STM0359-STM0360			-0.42242	0.885009	-3.99	0.000108041	-2.49294	8.29e-07		8	13	143	160	79	59	144	148	142	211					7	10					426	709			79	73
Chromosome	408910	-	SL1344_0355	STM0360	probable terminal oxidase subunit I	v	0.218148	0.978363	0.396906	0.758526	-0.308832	0.609502		25	13	115	268	241	265	138	217	76	189					93	174					204	1063	756	940	421	452	784	1056
Chromosome	409408	+	SL1344_0355	STM0360	probable terminal oxidase subunit I	v	0.701376	0.855465	1.38606	0.166699	2.06982	0.00159271		8	1	77	185	115	192	193	313	53	108					112	210					204	396			962	937
Chromosome	409745	+	SL1344_0356	STM0361	probable terminal oxidase subunit II	v	0.027433	1	0.211115	0.882053	0.277527	0.576435		29	13	102	216	113	112	157	236	102	222					110	177					309	903	491	939	912	1953	338	856
Chromosome	413558	+	foxA	foxA	ferrioxamine B receptor precursor	v	-0.515058	0.856375	-0.689043	0.584955	-2.96162	5.69e-06		28	4	197	184	94	119	146	151	88	188					46	85					1268	1460			111	153
Chromosome	414803	+	yahN	yahN	RhtC-like transporter	^	-0.178691	0.953606	-2.63727	0.0691107	-6.54031	1.79e-25		5	7	109	167	75	112	132	147	54	133					5	18					964	641			0	13
Chromosome	414843	+	yahN	yahN	RhtC-like transporter	^	-2.22464	0.0557433	-5.22865	0.00111116				7	1	118	228	39	44	30	30	73	123					0	4					563	520
Chromosome	415369	-	yahO	yahO	probable secreted protein	v	-0.127947	0.973831			-1.08657	0.0401398		4	4	136	126	234	152	36	48	62	170											676	679			242	239
Chromosome	415717	-	prpR	prpR	propionate catabolism operon regulatory protein	^	-5.4366	2.85e-06	-5.6083	5.18e-05	-5.33696	3.54e-20		27	1	59	169	0	3	0	7	74	181					0	4					464	930			0	26
Chromosome	416386	-	prpR	prpR	propionate catabolism operon regulatory protein	^	-0.691071	0.789651	-2.49226	0.0346936	-0.660727	0.221356		3	1	90	190	82	95	68	89	103	147					11	23					535	589			248	288
Chromosome	418286	-	prpB	prpB	carboxyvinyl-carboxyphosphonate phosphorylmutase	v	0.348302	0.949284	0.560266	0.887438				22	4	145	215	219	221	171	270	56	205	311	1349	288	1008	87	237	264	1824	0	17	481	1438
Chromosome	425925	-	yaiU	yaiU	puative autotransporter/virulence factor	v	-3.1564	0.00216027	-15	1.6e-11	-5.33514	1.06e-18		8	7	485	244	5	2	86	60	173	312					0	0					1221	1028			27	15
Chromosome	425935	+	yaiU	yaiU	puative autotransporter/virulence factor	v	-1.04786	0.805909	-2.10288	0.0209267	-1.64859	0.0275446		28	13	295	289	303	208	25	21	253	241					53	35					2647	1541			554	453
Chromosome	426142	+	yaiU	yaiU	puative autotransporter/virulence factor	v	-1.26888	0.685436			-2.34457	2.85e-06		4	10	66	202	95	101	6	17	145	369											818	644			134	83
Chromosome	426499	-	yaiU	yaiU	puative autotransporter/virulence factor	v	0.0179299	1			-0.332127	0.678786		24	10	66	203	117	169	62	177	88	221											602	1482			495	753
Chromosome	426771	+	yaiU	yaiU	puative autotransporter/virulence factor	v	1.05607	0.751317			0.556797	0.470076		4	13	105	234	458	476	171	265	110	325											633	854			679	970
Chromosome	427649	-	Intergenic: yaiU-yaiV	Intergenic: yaiU-yaiV			-2.51747	0.0277511	-3.64957	0.000515547	-7.18591	1.5e-26		3	4	11	243	0	55	2	29	6	322					0	20					32	1320			0	7
Chromosome	427699	-	yaiV	yaiV	conserved hypothetical protein	v	-4.70386	1.61e-05	-7.07337	9.01e-08	-15	2.65e-34		2	13	93	234	7	3	0	14	89	263					0	2					711	1343			0	0
Chromosome	427773	-	yaiV	yaiV	conserved hypothetical protein	v	-2.66246	0.0158287	-5.0178	3.26e-13				22	1	119	308	40	65	15	12	122	238	533	1433	575	987	7	0	14	43	0	6	921	1446
Chromosome	428559	+	ampH	ampH	penicillin-binding protein AmpH	^	-0.703218	0.788193	0.878903	0.604377	-0.617441	0.389128		1	1	110	221	109	158	54	74	84	304					194	352					896	1021			424	518
Chromosome	429987	+	sbmA	sbmA	probable ABC-transporter inner membrane protein SbmA	v	0.121552	1	5.63937	0.167542	-0.425785	0.459286		3	1	119	218	162	194	161	188	118	213					5191	7434					535	625			326	325
Chromosome	433884	-	ddlA	ddlA	D-alanine:D-alanine ligase A	^	0.76335	0.828388	0.617384	0.615222	0.718753	0.279603		9	7	18	242	23	360	41	422	6	224					19	251					87	1014			141	1225
Chromosome	434006	+	ddlA	ddlA	D-alanine:D-alanine ligase A	^	2.03232	0.893985	0.766429	0.616873	1.1301	0.0507004		29	13	100	258	1348	1135	125	270	85	273					165	301					490	1255	541	1150	1483	2525	1141	3819
Chromosome	435961	-	SL1344_0377	STM0382	possible efflux pump	v	0.26129	0.968554	-0.0368326	0.986014	0.199235	0.767312		6	10	70	191	140	223	70	172	90	217					67	162					510	702			272	777
Chromosome	436445	-	Intergenic: SL1344_0377-yaiB	Intergenic: STM0382-yaiB			0.380059	0.945137	0.201634	0.887993	1.20707	0.101987		8	1	142	275	171	278	229	361	47	178					46	152					342	914			814	1372
Chromosome	436526	-	Intergenic: SL1344_0377-yaiB	Intergenic: STM0382-yaiB			-2.12268	0.147047	-15	1.41e-07	-15	2.31e-34		6	1	83	318	50	124	0	8	69	219					0	0					771	1226			0	0
Chromosome	437128	+	Intergenic: yaiB-psiF	Intergenic: yaiB-psiF			-3.96298	0.00015101	-6.70494	1.65e-08	-6.61476	2.53e-25		23	7	201	328	11	18	0	36	122	287					0	3					641	1309			0	15
Chromosome	437181	+	Intergenic: yaiB-psiF	Intergenic: yaiB-psiF			-5.62102	8.91e-07	-15	8.89e-10	-15	5e-25		4	1	70	312	63	141	95	219	88	334											972	1246			263	392
Chromosome	437181	-	Intergenic: yaiB-psiF	Intergenic: yaiB-psiF			-0.49433	0.86346			-1.35208	0.0420338		1	4	138	149	0	2	0	9	74	309					0	0					325	494			0	0
Chromosome	437495	+	psiF	psiF	phosphate starvation-inducible protein PsiF	v	-0.584849	0.82453	-0.765513	0.519966	1.10971	0.146095		23	10	121	329	83	141	105	244	109	262					52	115					575	1159			1021	1800
Chromosome	438268	-	adrA	yaiC	adrA protein	v	1.61351	0.39454	-0.54224	0.66555				7	7	92	195	200	520	313	648	86	228					59	106					546	1000
Chromosome	440183	+	Intergenic: yaiI-aroL	Intergenic: yaiI-aroL			1.793	0.297023	1.28817	0.44972	-0.919945	0.222513		5	4	173	153	813	449	473	447	121	222					285	356					1853	1101			584	593
Chromosome	440310	+	Intergenic: yaiI-aroL	Intergenic: yaiI-aroL			0.777292	0.947805			0.503511	0.522985		4	7	134	179	56	181	290	488	98	322											714	1061			765	1132
Chromosome	440849	-	aroL	aroL	shikimate kinase II	v	1.31717	0.5628	0.282395	0.853592	0.912497	0.219274		3	7	76	200	109	448	188	571	72	303					81	268					345	970			442	1424
Chromosome	441436	-	aroM	aroM	AroM protein	v	-0.720662	0.773651	-1.04425	0.345557	-0.439755	0.468432		3	7	116	199	45	148	63	112	108	272					55	86					474	897			365	397
Chromosome	441812	+	aroM	aroM	AroM protein	v	1.69911	0.907518	0.123791	0.837779	-0.0698947	0.91649		21	7	52	79	53	87	232	430	74	162	292	799	304	772	31	83	139	488	222	750	400	835			398	489
Chromosome	442552	+	rdgC	rdgC	recombination associated protein RdgC	^	-0.282771	0.92997	1.28808	0.223692	1.2582	0.0504374		23	10	42	301	33	135	56	312	20	178					72	298					191	673			405	1153
Chromosome	443238	-	rdgC	rdgC	recombination associated protein RdgC	^	-1.71971	0.179159	-2.33456	0.00915044				7	10	165	244	47	43	54	93	149	319					23	48					818	1121
Chromosome	445868	-	sbcC	sbcC	exonuclease SbcC	^	0.680839	0.860314	0.554181	0.671408	-0.492509	0.528179		5	4	112	152	169	228	171	245	35	143					63	137					1410	822			523	673
Chromosome	446419	+	sbcC	sbcC	exonuclease SbcC	^	0.748077	0.829998	-0.311207	0.827396	1.31144	0.0817889		27	1	52	209	129	366	89	263	44	183					48	92					555	988			1026	1861
Chromosome	447024	+	sbcC	sbcC	exonuclease SbcC	^	-0.733821	0.833915	-0.705237	0.569508	0.456498	0.572285		2	7	19	8	0	12	10	9	227	197					88	111					1289	916			1131	1150
Chromosome	447626	-	sbcC	sbcC	exonuclease SbcC	^	0.946838	0.751504	0.472695	0.912778				22	4	147	159	300	251	308	274	87	157	472	866	431	772	104	166	495	1251	0	6	608	1030
Chromosome	447870	-	sbcC	sbcC	exonuclease SbcC	^	1.04863	0.698385	0.68012	0.573716	0.95755	0.0751348		25	4	204	200	491	423	398	301	77	153					114	168					214	904	639	899	1316	1690	1444	1660
Chromosome	448509	+	sbcC	sbcC	exonuclease SbcC	^	0.498252	0.913433	0.316424	0.835036	-1.01027	0.0678608		3	7	121	173	114	314	131	241	93	289					122	242					566	957			217	353
Chromosome	449966	+	sbcD	sbcD	exonuclease SbcD	^	0.0427578	1	1.01179	0.544004	0.454636	0.41074		10	10	50	146	62	130	41	155	50	161	201	887	274	835	89	203	253	1671	79	449	158	506			258	428
Chromosome	450101	-	Intergenic: sbcD-phoB	Intergenic: sbcD-phoB			0.453622	0.925939	0.0418423	0.984509	1.01673	0.217652		27	7	348	306	248	600	428	445	193	231					140	194					1266	1359			1707	2297
Chromosome	450293	-	phoB	phoB	phosphate regulon transcriptional regulatory protein PhoB	v	-3.77396	0.000431185	0.423955	0.740718	0.0356416	0.961871		6	4	135	204	13	17	4	14	70	193					99	171					690	718			306	782
Chromosome	451378	-	phoR	phoR	phosphate regulon sensor protein PhoR	v	-0.704207	0.87464	1.19576	0.3516	0.23753	0.716332		23	13	204	215	269	160	48	28	111	152					173	288					387	773			439	592
Chromosome	451833	+	phoR	phoR	phosphate regulon sensor protein PhoR	v	-9.0472	2.43e-06	0.777963	0.50044	0.33625	0.699241		21	1	240	305			0	1	176	326	1004	1672	718	1137	100	205	655	1326	1404	2237	1296	1750			1118	1781
Chromosome	452057	+	phoR	phoR	phosphate regulon sensor protein PhoR	v	-1.31223	0.396926	0.868103	0.526054	-1.02066	0.0886698		27	1	70	236	19	50	58	107	75	230					101	325					614	1138			209	442
Chromosome	453939	-	brnQ	brnQ	branched chain amino acid transport system II carrier protein	v	-0.0693153	0.986358	0.636685	0.606326	-5.27328	3.91e-18		3	4	67	213	105	254	39	121	35	218					55	246					348	678			0	20
Chromosome	453978	+	brnQ	brnQ	branched chain amino acid transport system II carrier protein	v	-0.309778	0.926453	-1.5346	0.423044	0.499715	0.535731		10	7	490	352	422	336	324	230	382	541	2030	2631	1762	1782	8	33	61	108	808	1442	1082	1163			1191	1202
Chromosome	455946	-	malZ	malZ	maltodextrin glucosidase	v	1.27963	0.573063	0.688793	0.568711	2.44122	0.0014863		8	7	129	204	343	620	265	337	76	151					94	186					385	644			1971	2242
Chromosome	459682	-	queA	queA	S-adenosylmethionine:tRNA ribosyltransferase-isomerase	v	-2.23546	0.0531844			-0.661159	0.230509		4	7	33	229	0	20	21	64	34	212											426	820			202	392
Chromosome	459711	+	queA	queA	S-adenosylmethionine:tRNA ribosyltransferase-isomerase	v	-1.43721	0.325057	-1.31202	0.232264				7	4	195	206	91	57	83	54	106	199					36	58					624	719
Chromosome	460017	-	queA	queA	S-adenosylmethionine:tRNA ribosyltransferase-isomerase	v	-0.558978	0.844321	-1.23469	0.242252	-0.718474	0.143218		29	7	146	173	80	158	72	108	146	303					51	95					885	1080	1072	1227	449	607	732	1197
Chromosome	460019	-	queA	queA	S-adenosylmethionine:tRNA ribosyltransferase-isomerase	v	-0.439664	0.878084	-1.30334	0.209944	0.714913	0.360482		23	1	133	281	81	96	203	200	98	260					42	69					783	1180			1096	1333
Chromosome	460467	+	tgt	tgt	queuine tRNA-ribosyltransferase; tRNA-guanine transglycosylase	v	-6.19881	4.94e-08	-2.65946	0.00867436	-1.65596	0.00649904		9	7	290	201	0	9	0	4	172	150					25	14					1315	796			284	221
Chromosome	460976	-	tgt	tgt	queuine tRNA-ribosyltransferase; tRNA-guanine transglycosylase	v	-1.67526	0.481423	-2.27982	0.156171	-0.237725	0.683769		27	1	67	245	53	130	0	10	41	124					5	21					353	440			212	295
Chromosome	460978	+	tgt	tgt	queuine tRNA-ribosyltransferase; tRNA-guanine transglycosylase	v	-4.37552	5.12e-05	-2.76785	0.000238325	-3.99817	4.47e-10		21	10	167	132	0	2	17	8	136	141	793	834	880	930	0	0	3	11	188	224	1515	1177			68	59
Chromosome	461488	-	yajC	yajC	hypothetical membrane protein	v	-15	4.03e-09	-15	0.0218934	-15	9.28e-14		8	1	28	149	0	0	0	0	35	81					0	0					117	282			0	0
Chromosome	464755	+	Intergenic: secF-SL1344_0404	Intergenic: secF-STM0409			1.49115	0.860314	0.967506	0.6024	1.95344	0.00750875		1	4	291	167	591	320	424	268	154	229					424	467					638	463			183	250
Chromosome	464755	-	Intergenic: secF-SL1344_0404	Intergenic: secF-STM0409			0.858524	0.787327	1.60414	0.468265	-0.938765	0.0715667		8	13	114	234	736	759	173	245	98	313					205	410					306	728			1210	1809
Chromosome	466639	-	Intergenic: yajD-STnc1060	Intergenic: yajD-tsx			1.40893	0.507243	1.13495	0.339825	-0.146095	0.77263		25	10	49	171	223	338	124	438	63	178					156	249					108	852	740	859	849	892	488	580
Chromosome	466676	+	Intergenic: yajD-STnc1060	Intergenic: yajD-tsx			0.672263	0.857624	1.00446	0.50053	0.576141	0.443788		9	10	181	148	350	276	216	173	168	159					229	273					759	621			764	787
Chromosome	466868	-	Intergenic: STnc1060-tsx	Intergenic: yajD-tsx			0.547741	0.907518	0.0709195	0.967025	0.77466	0.29699		6	7	147	177	117	193	271	321	121	144					126	87					832	490			681	1024
Chromosome	467100	-	tsx	tsx	nucleoside-specific channel-forming protein tsx precursor	^	0.33987	0.953587	-0.24953	0.856085	1.86881	0.0336391		28	13	112	214	146	162	184	296	90	258					76	148					1166	1502			2588	4758
Chromosome	467817	+	tsx	tsx	nucleoside-specific channel-forming protein tsx precursor	^	0.957316	0.742092	-0.316626	0.820269	-1.59684	0.00246048		3	1	127	251	384	545	204	291	144	258					92	155					792	833			204	201
Chromosome	468230	-	yajI	yajI	hypothetical lipoprotein	^	-0.669549	0.82453	-2.10527	0.0306033	-2.84895	9.89e-13		25	10	138	203	57	44	137	168	131	212					25	36					392	1269	1067	1139	53	59	241	236
Chromosome	469171	-	nrdR	ybaD	conserved hypothetical protein	v	-3.69003	0.000387702	-2.40604	0.0215916	-0.120135	0.878757		10	1	269	299	20	12	28	24	258	292	1538	1643	1154	1192	25	46	170	202	92	102	866	753			617	506
Chromosome	473670	-	yajO	yajO	hypothetical oxidoreductase	^	1.23903	0.886326	0.0304927	0.991347	2.04129	0.0137958		3	13	268	276	1177	786	296	252	255	244					170	220					1088	853			3231	2792
Chromosome	477184	+	Intergenic: xseB-thiI	Intergenic: xseB-thiI			-3.36474	0.00138686	-1.25828	0.228389	-1.62668	0.00195654		23	7	215	213	9	16	28	26	121	251					61	58					665	953			163	232
Chromosome	478152	+	thiI	thiI	thiamine biosynthesis protein ThiI	v	-0.00227193	1	-0.559834	0.653809	-3.87981	1.19e-12		2	13	159	196	314	243	56	81	113	201					58	105					577	497			17	38
Chromosome	478197	-	thiI	thiI	thiamine biosynthesis protein ThiI	v	-0.152596	0.96296	0.226305	0.902868	-2.38432	2.03e-06		1	1	126	227	155	159	151	146	172	305					165	262					721	768			105	110
Chromosome	480513	+	phnT	phnT	probable ATP-binding component of 2-aminoethylphosphonate transporter	^	1.26725	0.585234	2.54174	0.116479	0.265246	0.74618		21	4	172	163	434	322	484	309	137	210	537	1130	532	780	579	776	2246	5419	536	1227	853	1020			829	868
Chromosome	482812	-	Intergenic: phnS-phnR	Intergenic: phnS-phnR			1.03149	0.70763	2.86227	0.0346642	-0.154734	0.847667		21	10	84	170	247	387	133	239	51	155	278	952	316	875	287	585	998	4110	1443	4045	718	1054			583	617
Chromosome	484799	-	Intergenic: phnW-phnX	Intergenic: phnW-phnX			-0.60425	0.822274	-0.380351	0.805856	-0.418911	0.547527		1	1	149	230	102	133	123	121	180	315					132	159					903	764			496	444
Chromosome	485036	-	phnX	phnX	phosphonoacetaldehyde phosphonohydrolase	v	1.10646	0.673025	0.0749461	0.964158				7	7	84	213	106	537	153	435	67	232					70	171					496	1029
Chromosome	485049	-	phnX	phnX	phosphonoacetaldehyde phosphonohydrolase	v	0.200931	0.984395	0.561471	0.714999	-1.35174	0.0626296		5	4	180	175	213	189	234	149	150	229					160	268					1478	1271			307	505
Chromosome	485424	-	phnX	phnX	phosphonoacetaldehyde phosphonohydrolase	v	1.53425	0.442629	2.36606	0.0653609	2.74583	0.000594156		21	7	99	30	287	119	234	81	44	70	257	475	547	606	231	281	960	1990	861	1273	388	686			1994	3437
Chromosome	485837	+	thiJ	thiJ	4-methyl-5(b-hydroxyethyl)-thiazole monophosphate biosynthesis (ThiJ) protein	^	0.335846	0.953587	1.18746	0.562275	-0.193103	0.831876		28	1	174	479	208	424	284	659	116	300					241	484					2125	1789			1207	1374
Chromosome	487364	+	yajQ	yajQ	conserved hypothetical protein	v	0.0337477	1	-0.113085	0.948994	0.857407	0.37421		29	4	334	194	419	254	239	136	210	255					191	138					1293	1107	1574	1172	2090	1897	3374	3435
Chromosome	488603	+	yajR	yajR	hpothetical major facilitator family transport protein	^	0.1304	1	0.806571	0.514347	-0.381106	0.509163		25	4	191	193	319	273	95	132	81	182					129	223					232	1374	857	1289	964	1259	560	764
Chromosome	489354	+	Intergenic: yajR-SL1344_0430A	Intergenic: yajR-STM0437			-3.78543	0.000488711	-2.91891	0.000107006	-15	1.68e-27		21	7	142	94	0	1	23	8	134	159	634	1050	973	1006	0	4	0	7	148	232	1491	1536			0	0
Chromosome	490400	+	SL1344_0431	STM0437	hypothetical exported protein	v	-3.54758	0.00107173	-15	0.000788083	-15	1.34e-29	Low GC islet. IS903 upstream of STM0437	6	4	127	141	8	13	11	12	47	109					0	0					471	625			0	0
Chromosome	490557	-	SL1344_0431	STM0437	hypothetical exported protein	v	-2.48801	0.0306134			-4.68647	3.35e-16	Low GC islet. IS903 upstream of STM0437	24	13	104	110	17	14	20	22	67	148											288	805			10	22
Chromosome	490629	-	SL1344_0431	STM0437	hypothetical exported protein	v	-3.45143	0.00144606	-6.55058	3.17e-09	-7.29422	3.54e-27	Low GC islet. IS903 upstream of STM0437	1	10	90	208	18	19	6	10	148	342					4	0					787	1295			0	10
Chromosome	490690	-	SL1344_0431	STM0437	hypothetical exported protein	v	-3.82176	0.000444088	-15	4.03e-08	-15	8.32e-69	Low GC islet. IS903 upstream of STM0437	25	10	54	180	0	2	3	26	57	254					0	0					139	1480	654	1509	0	0	0	0
Chromosome	491127	-	SL1344_0431	STM0437	hypothetical exported protein	v	-15	1.14e-07	-15	9.4e-23	-15	2.11e-19	Low GC islet. IS903 upstream of STM0437	10	10	37	75	0	0	0	0	41	113	181	417	339	607	0	0	0	0	0	0	324	267			0	0
Chromosome	491336	-	Intergenic: SL1344_0431-SL1344_0432	Intergenic: STM0437-STM0438			-7.84266	3.27e-07	-6.27429	1.32e-14			Low GC islet. IS903 upstream of STM0437	22	7	25	98	0	0	0	1	7	97	85	542	160	733	0	3	0	0	0	0	308	768
Chromosome	492595	-	SL1344_0432	STM0438	conserved hypothetical protein	v	-4.67528	7.14e-05	-15	1.66e-07	-15	5.67e-70	Tetratricopeptide repeat protein - possible T3SS effector? Low GC islet. IS903 upstream of STM0437	29	13	44	105	0	2	0	9	63	222					0	0					192	831	378	946	0	0	0	0
Chromosome	492701	-	SL1344_0432	STM0438	conserved hypothetical protein	v	-1.07228	0.570914	-2.68077	0.0025255	-3.48026	6.58e-10	Tetratricopeptide repeat protein - possible T3SS effector? Low GC islet. IS903 upstream of STM0437	1	4	168	140	95	53	67	67	124	362					20	38					356	473			16	40
Chromosome	493067	+	cyoE	cyoE	cytochrome o ubiquinol oxidase C subunit	^	-0.449456	0.884101	0.908252	0.527521	-1.34757	0.0080492		23	13	222	218	206	182	111	125	145	176					215	246					578	644			208	154
Chromosome	493361	+	cyoE	cyoE	cytochrome o ubiquinol oxidase C subunit	^	-1.08397	0.562248	-0.463699	0.714495	-2.62497	2.34e-07		2	1	91	281	60	137	55	87	90	238					67	115					714	898			54	143
Chromosome	493467	-	cyoE	cyoE	cytochrome o ubiquinol oxidase C subunit	^	0.916252	0.779944	0.458686	0.758856	0.0121256	0.989172		28	10	220	194	286	243	521	439	137	231					180	207					1629	1107			1087	993
Chromosome	493599	+	cyoE	cyoE	cytochrome o ubiquinol oxidase C subunit	^	-0.318035	0.926949	-1.49056	0.255778	-3.44372	5.84e-10		6	4	195	126	242	74	131	52	109	115					34	27					538	328			28	32
Chromosome	493671	-	cyoE	cyoE	cytochrome o ubiquinol oxidase C subunit	^	0.753813	0.832008	1.66127	0.521095	-1.00459	0.0697801		10	13	308	270	378	308	666	507	190	281	1022	1501	1045	1387	82	160	476	1009	3905	7213	590	935			207	366
Chromosome	493968	+	cyoD	cyoD	cytochrome o ubiquinol oxidase C subunit	^	0.18307	0.986358	2.14125	0.115402	-1.01636	0.144409		21	4	184	159	252	215	172	115	114	228	351	1201	493	1099	252	538	690	3316	1039	3726	874	1286			368	437
Chromosome	494007	+	cyoD	cyoD	cytochrome o ubiquinol oxidase C subunit	^	-0.655581	0.798816	-0.219966	0.882478	-2.26796	5.45e-06		29	10	182	207	121	104	109	140	172	242					113	159					722	1063	798	992	366	501	54	75
Chromosome	494137	+	cyoC	cyoC	cytochrome o ubiquinol oxidase subunit III	^	-1.13066	0.523694			1.23299	0.0787443		4	4	18	255	7	84	15	132	6	295											115	885			245	1527
Chromosome	495052	-	cyoB	cyoB	cytochrome o ubiquinol oxidase subunit I	^	-0.0491743	0.985974	0.740137	0.56604	0.578233	0.458701		27	4	202	148	185	101	185	177	122	162					187	176					904	705			981	830
Chromosome	496097	+	cyoB	cyoB	cytochrome o ubiquinol oxidase subunit I	^	-0.377609	0.907518	0.390371	0.782124				7	10	66	200	108	130	64	94	116	218					125	210					503	820
Chromosome	496686	-	cyoA	cyoA	cytochrome o ubiquinol oxidase subunit II	^	0.155312	0.993138	2.73397	0.0525669	0.102756	0.901851		21	10	29	195	71	262	11	141	39	212	115	1075	236	1071	239	790	445	5276	359	3645	356	1576			653	911
Chromosome	497293	+	cyoA	cyoA	cytochrome o ubiquinol oxidase subunit II	^	0.688291	0.855158	1.07851	0.520767	0.163053	0.844727		9	13	166	244	322	278	298	370	125	237					205	380					824	1100			656	968
Chromosome	497435	-	cyoA	cyoA	cytochrome o ubiquinol oxidase subunit II	^	-1.09444	0.555779	0.904526	0.433245	-1.86986	0.000791944		28	1	57	286	48	127	51	84	56	166					86	232					922	1027			187	215
Chromosome	497678	+	Intergenic: cyoA-ampG	Intergenic: cyoA-ampG			0.519605	0.903036	1.42374	0.456268	0.149841	0.860387		9	4	180	180	324	273	187	214	101	258					227	510					1018	1225			830	1046
Chromosome	498362	+	ampG	ampG	muropeptide MFS transporter protein	^	0.869863	0.788193	1.89649	0.104021	1.43362	0.0181325		23	1	169	71	334	85	328	96	94	98					263	284					292	450			660	851
Chromosome	498768	-	ampG	ampG	muropeptide MFS transporter protein	^	0.392899	0.993138	0.272102	0.860783	-1.54948	0.0148141		5	7	225	250	382	612	104	124	151	244					153	212					1282	904			243	320
Chromosome	499370	-	ampG	ampG	muropeptide MFS transporter protein	^	1.7796	0.693086	2.19602	0.123103				22	13	116	266	897	959	237	463	67	259	386	1512	508	1240	203	598	552	4030	1091	4707	350	1707
Chromosome	499456	+	ampG	ampG	muropeptide MFS transporter protein	^	0.0132817	1			0.945549	0.207984		4	1	69	351	145	436	74	170	62	240											635	841			876	1267
Chromosome	500464	-	Intergenic: yajG-bolA	Intergenic: yajG-bolA			0.860583	0.792645	-0.116577	0.831216	1.18889	0.106883		10	10	23	197	86	282	68	331	60	388	410	1864	367	1202	77	217	129	1120	124	442	457	787			1009	1129
Chromosome	500695	-	bolA	bolA	BolA protein	v	1.3717	0.521275	-2.22481	0.042201	0.459497	0.462877		6	10	126	118	452	278	281	210	128	153					24	22					628	437			557	547
Chromosome	501706	-	tig	tig	trigger factor	v	-1.0816	0.56645	-0.498681	0.438588				22	1	66	179	30	72	46	74	47	155	264	1145	221	758	26	105	128	613	4	18	373	1033
Chromosome	501790	-	tig	tig	trigger factor	v	0.0764923	1	-0.900586	0.135899				22	4	156	180	179	160	101	241	75	234	274	1211	471	994	31	115	104	577	0	10	428	1256
Chromosome	501805	-	tig	tig	trigger factor	v	-2.43403	0.0367506	0.940454	0.513547				7	4	130	136	48	40	5	4	85	233					162	305					547	1015
Chromosome	502853	-	clpP	clpP	ATP-dependent clp protease proteolytic subunit	v	-15	4.31e-10	-2.81558	0.0563224	-0.132405	0.881683	Attenuation in chickens confirmed by Turner et al. 1998. ClpXP regulate flagellar synthesis and RpoS degradation	8	7	109	142	0	0	0	0	76	108					13	7					84	153			79	84
Chromosome	503429	+	Intergenic: clpP-clpX	Intergenic: clpP-clpX			1.71423	0.941877	2.49268	0.304463	0.680696	0.209848		21	7	64	5	327	75	35	9	98	33	372	124	384	63	476	85	1474	716	199	71	692	47			796	97
Chromosome	504507	-	clpX	clpX	ATP-dependent clp protease ATP-binding subunit ClpX	v	-7.06589	1.19e-08	-3.75008	0.00656282	-4.89595	3.36e-34	ClpXP regulate flagellar synthesis and RpoS degradation	29	13	173	165	0	5	0	0	87	124					0	12					469	656	631	647	45	63	3	0
Chromosome	504600	-	clpX	clpX	ATP-dependent clp protease ATP-binding subunit ClpX	v	-9.09982	7.53e-10			-5.46861	7.67e-18	ClpXP regulate flagellar synthesis and RpoS degradation	4	1	100	194	0	0	0	1	110	152											1652	815			26	16
Chromosome	507432	+	Intergenic: lon-hupB	Intergenic: lon-hupB			0.276411	0.98729	0.543511	0.937265				22	1	95	210	253	288	74	106	108	147	469	981	446	657	125	196	459	1210	0	11	766	973
Chromosome	507655	+	hupB	hupB	DNA-binding protein HU-beta	v	-1.27697	0.440123	-3.85602	0.00212934	-15	5.31e-29	Subunit of histone-like HU protein. Attenuation of hupA mutant confirmed by Turner et al. 1998	3	4	175	154	111	71	51	31	108	138					4	9					563	489			0	0
Chromosome	507897	+	Intergenic: hupB-cypD	Intergenic: hupB-cypD			-1.0779	0.807059			-0.443032	0.442682		4	10	92	170	103	126	0	16	100	264											581	620			272	394
Chromosome	508616	-	cypD	cypD	peptidyl-prolyl cis-trans isomerase D	v	-1.01104	0.61244			-0.813034	0.265952		4	10	79	200	68	80	40	79	118	269											1224	976			526	418
Chromosome	509302	-	cypD	cypD	peptidyl-prolyl cis-trans isomerase D	v	0.503777	0.91482	1.43013	0.257594				22	7	113	195	80	262	179	314	88	208	310	1280	394	944	112	286	360	1652	563	2471	512	1238
Chromosome	509314	-	cypD	cypD	peptidyl-prolyl cis-trans isomerase D	v	-0.64365	0.808883	-0.40066	0.758265	-0.930301	0.0751348		3	1	24	293	29	182	23	157	28	267					20	151					170	783			86	291
Chromosome	509935	-	cypD	cypD	peptidyl-prolyl cis-trans isomerase D	v	-0.47397	0.91879			1.11608	0.135143		4	1	121	363	31	66	212	347	112	332											630	873			986	1470
Chromosome	510306	-	comE1	ybaV	competence gene-DNA binding and transport	v	0.992856	0.730866	0.361312	0.786693	0.644711	0.395811		23	1	101	274	323	383	311	417	100	194					97	192					459	963			745	931
Chromosome	510451	-	comE1	ybaV	competence gene-DNA binding and transport	v	1.20717	0.619202	0.707987	0.587465				7	7	106	145	111	428	226	348	109	183					144	221					689	861
Chromosome	511662	+	ybaX	ybaX	conserved hypothetical protein	^	0.656076	0.867842	0.124934	0.930973	-3.11967	5.2e-18		29	7	62	161	94	269	108	206	82	220					83	169					335	903	461	909	76	153	27	116
Chromosome	512043	-	ybaE	ybaE	hypothetical solute-binding protein	^	-0.372422	0.908528	0.151338	0.918968	1.09359	0.139865		6	1	112	323	150	259	97	145	96	237					108	175					584	712			551	1534
Chromosome	512842	-	ybaE	ybaE	hypothetical solute-binding protein	^	0.618838	0.874933	3.20555	0.125805	2.23845	0.0044416		27	1	87	164	207	301	99	142	79	124					617	816					579	718			2042	2572
Chromosome	512851	+	ybaE	ybaE	hypothetical solute-binding protein	^	1.89998	0.255813	1.51932	0.306379	0.917439	0.218189		6	13	130	139	544	405	508	472	90	189					254	358					695	645			804	1104
Chromosome	514258	-	cof	cof	conserved hypothetical protein	v	1.17604	0.640652	1.69036	0.363607	1.2088	0.105949		9	13	91	226	220	315	323	510	100	213					186	587					597	910			992	1634
Chromosome	515022	+	SL1344_0452	STM0458	hypothetical lyase	^	0.659977	0.86346	0.436432	0.709899	1.27439	0.0767637		10	10	91	202	256	275	109	255	134	229	419	1232	685	927	68	127	226	766	581	1536	362	698			877	1056
Chromosome	515038	+	SL1344_0452	STM0458	hypothetical lyase	^	-0.0469717	0.990431	0.289521	0.831216				7	10	70	212	114	187	55	171	85	224					96	193					573	982
Chromosome	516694	+	mdlA	mdlA	hypothetical ABC transporter ATP-binding membrane protein	v	1.15002	0.828744	2.87493	0.35042				22	13	110	219	542	493	160	228	78	235	225	1079	402	856	139	240	275	1618	3117	11119	647	896
Chromosome	518073	+	mdlB	mdlB	hypothetical ABC transporter ATP-binding membrane protein	v	0.408389	0.938878	0.194126	0.890875	-0.255765	0.672843		5	13	98	219	119	289	134	267	79	210					63	190					458	714			206	534
Chromosome	519288	+	mdlB	mdlB	hypothetical ABC transporter ATP-binding membrane protein	v	-0.00670307	1	1.30919	0.410617	-0.6325	0.414272		2	10	166	205	285	243	71	121	111	207					203	400					1093	1387			414	792
Chromosome	520481	-	amtB	amtB	probable ammonium transporter	v	0.813257	0.807925	-0.101607	0.948186	-0.78093	0.161859		23	1	117	290	256	383	306	427	82	176					54	130					457	947			215	401
Chromosome	522391	+	tesB	tesB	acyl-CoA thioesterase II	^	0.790833	0.816129			1.41516	0.0612304		24	10	42	280	82	489	58	444	38	211											210	1315			604	2462
Chromosome	523347	-	ybaY	ybaY	conserved hypothetical lipoprotein	v	0.713501	0.844257	1.44051	0.443025	0.844111	0.248426		3	4	198	210	346	312	282	347	115	236					283	446					534	717			651	1042
Chromosome	525505	-	ylaB	ylaB	hypothetical 58.9 kDa protein in tesb-hha intergenic region. Contains probable N-terminal signal sequence	^	0.947913	0.751504	2.40214	0.252501				7	1	136	268	321	339	394	439	150	296					572	1232					771	1061
Chromosome	526017	-	rpmE2	rpmE2	hypothetical 50s ribosomal protein L31 (second copy)	v	0.658535	0.862445	0.516005	0.76494	0.901061	0.25469		6	1	230	355	541	464	478	299	201	234					224	252					1355	771			1265	1728
Chromosome	526932	+	maa	maa	maltose O-acetyltransferase	^	-0.267429	0.939524	1.67557	0.132103	0.403187	0.499782		2	7	54	88	19	98	36	74	51	147					136	348					366	614			196	781
Chromosome	527399	+	maa	maa	maltose O-acetyltransferase	^	2.24099	0.149023	0.708502	0.559106	-0.284205	0.711797		21	7	73	60	148	394	315	348	90	149	336	814	485	823	84	88	172	570	606	1350	772	1000			560	537
Chromosome	527404	+	maa	maa	maltose O-acetyltransferase	^	-0.828993	0.724726			1.88568	0.0175403		4	1	124	239	125	143	59	70	116	252											901	728			2528	2010
Chromosome	527409	+	maa	maa	maltose O-acetyltransferase	^	0.0112205	1	0.00790834	1	0.838204	0.298006		6	4	252	316	285	292	233	292	120	279					103	204					1051	1255			675	2433
Chromosome	527532	+	Intergenic: maa-hha	Intergenic: maa-hha			1.64736	0.606028	1.70699	0.312895	0.709473	0.35068		6	4	189	206	895	779	346	387	92	197					284	438					753	695			499	1286
Chromosome	527636	+	hha	hha	haemolysin expression modulating protein	^	-9.65937	1.15e-10	-3.85495	0.00598139	1.7261	0.014805	Transcriptional regulator, attenuated in pigs and chicks but not calves	8	1	94	314	0	1	0	0	66	142					0	11					140	700			869	1226
Chromosome	527725	+	hha	hha	haemolysin expression modulating protein	^	-4.88356	9.03e-06	-5.71945	2.1e-17			Transcriptional regulator, attenuated in pigs and chicks but not calves	22	4	130	192	0	11	4	6	86	203	183	1206	339	844	0	0	0	39	0	8	670	1463
Chromosome	527792	+	hha	hha	haemolysin expression modulating protein	^	-8.59427	1.15e-08	-4.00096	0.000791946			Transcriptional regulator, attenuated in pigs and chicks but not calves	7	7	54	141	0	1	0	0	62	210					4	9					525	878
Chromosome	527889	+	ybaJ	ybaJ	conserved hypothetical protein	^	-3.658	0.000741085	0.605173	0.693256	1.01041	0.201387	Attenuation dependent on orientation of transposon - possible polar effect on hha?	21	13	117	158	16	7	19	0	188	247	761	1461	998	910	141	209	349	1237	1675	660	700	1390			1139	2035
Chromosome	527989	+	ybaJ	ybaJ	conserved hypothetical protein	^	0.449	0.925806	1.50923	0.40726	1.24114	0.0974042	Attenuation dependent on orientation of transposon - possible polar effect on hha?	9	10	53	180	174	244	41	159	71	260					251	470					558	956			1140	1558
Chromosome	528122	+	ybaJ	ybaJ	conserved hypothetical protein	^	0.421873	0.935243	0.988812	0.827372			Attenuation dependent on orientation of transposon - possible polar effect on hha?	22	4	213	173	356	191	257	193	100	172	384	982	628	834	219	308	520	1752	0	0	981	1176
Chromosome	528135	-	ybaJ	ybaJ	conserved hypothetical protein	^	-8.7267	3.92e-09	-15	5.24e-07	-15	3.99e-29	Attenuation dependent on orientation of transposon - possible polar effect on hha?	3	1	15	212	0	0	0	1	32	232					0	0					262	799			0	0
Chromosome	528174	+	ybaJ	ybaJ	conserved hypothetical protein	^	2.00418	0.797085	1.47804	0.389346	2.93126	0.000833284	Attenuation dependent on orientation of transposon - possible polar effect on hha?	8	10	122	189	1112	800	211	317	116	203					293	387					545	901			4401	3914
Chromosome	528179	+	ybaJ	ybaJ	conserved hypothetical protein	^	0.938145	0.752897	-0.215392	0.890875	2.29565	0.0118161	Attenuation dependent on orientation of transposon - possible polar effect on hha?	27	7	273	301	270	714	536	590	210	230					108	182					1330	1037			4513	4248
Chromosome	528213	-	ybaJ	ybaJ	conserved hypothetical protein	^	-7.03036	2.56e-08	-15	9.78e-07	-3.93907	7.55e-13	Attenuation dependent on orientation of transposon - possible polar effect on hha?	27	13	71	201	0	2	0	2	52	201					0	0					316	742			0	52
Chromosome	528246	+	Intergenic: ybaJ-acrB	Intergenic: ybaJ-acrB			0.500152	0.913447	1.51369	0.498456	0.32877	0.687148		9	1	160	323	315	286	373	336	151	249					357	517					955	1151			863	1131
Chromosome	528283	+	Intergenic: ybaJ-acrB	Intergenic: ybaJ-acrB			1.09543	0.680138	2.0693	0.37629	2.30996	0.0119813		28	1	94	234	252	382	321	390	117	266					452	778					1262	1137			4077	4891
Chromosome	528303	+	Intergenic: ybaJ-acrB	Intergenic: ybaJ-acrB			0.681303	0.938853	2.43281	0.210786	1.46734	0.120702		21	13	299	273	890	466	268	167	220	305	1115	1719	1010	1331	797	917	3681	6453	2484	3774	1668	2271			3691	4520
Chromosome	528308	+	Intergenic: ybaJ-acrB	Intergenic: ybaJ-acrB			0.576572	0.888924	1.03067	0.68555	-0.00459983	0.997623		1	1	188	266	330	260	413	295	277	410					491	583					1019	1190			785	875
Chromosome	528440	+	Intergenic: ybaJ-acrB	Intergenic: ybaJ-acrB			0.36248	0.946942	0.714221	0.703839				22	13	168	179	283	204	202	172	123	200	665	1243	771	971	141	217	584	1808	293	672	846	1292
Chromosome	533551	-	acrR	acrR	potential acrAB operon repressor	v	0.66402	0.865506	-0.487764	0.702666	0.775756	0.345702		2	7	148	202	172	308	344	239	168	204					85	118					1566	959			1563	1696
Chromosome	533710	+	acrR	acrR	potential acrAB operon repressor	v	1.37909	0.778945			1.06638	0.174905		4	13	128	236	727	610	222	286	102	303											834	1179			1288	1890
Chromosome	533725	+	acrR	acrR	potential acrAB operon repressor	v	-0.112817	0.971853			0.379404	0.637046		24	7	116	235	54	258	106	206	90	298											361	1550			521	1353
Chromosome	533990	+	Intergenic: acrR-aefA	Intergenic: acrR-aefA			-0.9265	0.666094	-1.52168	0.12078	-1.24467	0.0514448		1	10	83	196	79	76	43	85	131	293					41	72					989	1051			339	310
Chromosome	534207	-	aefA	aefA	integral membrane protein AefA	v	0.19168	1	-2.0192	0.0303199	-1.44695	0.0436925		1	7	138	162	65	116	269	200	185	207					34	40					1580	1107			404	339
Chromosome	534281	+	aefA	aefA	integral membrane protein AefA	v	0.85044	0.790012	-1.79578	0.0879003	-1.71335	0.000706265		6	10	68	235	243	415	142	258	67	237					26	41					514	891			78	245
Chromosome	534738	+	aefA	aefA	integral membrane protein AefA	v	0.449094	0.930919	-0.264659	0.846054	1.56275	0.0557858		8	7	162	347	129	405	289	505	89	214					70	123					940	1262			2430	2474
Chromosome	535476	+	aefA	aefA	integral membrane protein AefA	v	-0.626654	0.915729	1.33802	0.573019	0.648618	0.397171		9	1	138	294	223	305	11	14	220	467					420	909					584	901			635	1120
Chromosome	537701	+	SL1344_0472	STM0479	conserved hypothetical protein	^	0.894878	0.774708	0.0615792	0.972715				7	13	127	172	340	215	255	260	119	164					119	107					738	639
Chromosome	537735	+	SL1344_0472	STM0479	conserved hypothetical protein	^	1.30651	0.947805	1.17995	0.443144	1.71195	0.0192502		3	13	136	204	832	616	86	120	107	216					213	347					570	569			1428	1385
Chromosome	537912	+	SL1344_0472	STM0479	conserved hypothetical protein	^	0.528021	0.899235	0.789023	0.528573	1.07738	0.112176		21	4	162	158	362	393	207	226	95	290	362	1564	488	1004	163	397	396	2346	1239	5213	687	1455			1545	1889
Chromosome	537912	-	SL1344_0472	STM0479	conserved hypothetical protein	^	0.937692	0.751317	1.92461	0.121228	1.08854	0.172055		8	7	262	168	414	337	263	187	120	150					125	232					504	498			833	761
Chromosome	538476	+	ybaM	ybaM	conserved hypothetical protein	^	-0.0147034	0.993138	0.0722812	0.967025				7	10	76	209	65	115	109	248	84	269					80	204					595	1226
Chromosome	538665	-	priC	priC	primosomal replication protein N	^	0.773626	0.893985	1.36882	0.539478	-0.58591	0.346775		1	7	116	157	91	183	259	354	132	289					315	517					755	800			340	441
Chromosome	542599	+	ybaB	ybaB	conserved hypothetical protein	v	-1.68652	0.520574	-3.10579	0.015361	-2.807	2.89e-08		2	10	66	191	64	90	2	2	74	151					8	12					699	842			51	115
Chromosome	543948	-	htpG	htpG	heat shock protein HtpG	v	0.32363	0.979529	0.465344	0.919253	0.826752	0.274161		10	1	243	243	208	133	497	317	181	268	1037	1532	1058	943	214	281	1212	1627	95	150	905	587			1178	817
Chromosome	544201	+	htpG	htpG	heat shock protein HtpG	v	-0.886029	0.688427	-0.404488	0.753485	1.4965	0.0585779		27	7	212	238	79	222	55	116	123	197					67	118					758	1091			1635	2298
Chromosome	544280	-	htpG	htpG	heat shock protein HtpG	v	0.149674	0.997916	-0.984924	0.386445	-4.09277	2.24e-14		3	4	192	231	244	206	231	221	112	232					49	84					657	701			25	35
Chromosome	544312	-	htpG	htpG	heat shock protein HtpG	v	0.267324	0.96724			0.878143	0.193855		24	4	16	213	23	296	17	197	5	173											42	1029			70	1414
Chromosome	544991	+	htpG	htpG	heat shock protein HtpG	v	0.601742	0.968961	-0.418685	0.748714	1.76573	0.025604		27	4	170	157	428	358	97	89	93	183					62	96					654	1023			1491	2808
Chromosome	545189	-	htpG	htpG	heat shock protein HtpG	v	-2.71872	0.0123535	-3.33504	0.013606	-1.69393	0.00120108		8	1	135	289	32	33	31	28	60	151					10	6					335	489			63	129
Chromosome	549190	+	gsk	gsk	inosine-guanosine kinase	v	0.970532	0.746437	1.06052	0.382831	-0.836073	0.150528		9	7	49	169	79	328	110	304	61	189					84	315					351	1219			173	490
Chromosome	549325	-	gsk	gsk	inosine-guanosine kinase	v	0.0495109	1	0.930516	0.496906	1.1664	0.151811		29	1	129	264	173	203	198	207	112	189					197	242					422	799	563	748	1034	1643	1537	2446
Chromosome	551382	-	ybaL	ybaL	hypothetical transport protein	^	0.815988	0.806062	-0.636733	0.605914	0.148745	0.822362		3	4	128	200	307	264	259	281	72	247					68	89					487	688			398	584
Chromosome	553378	-	ushA	ushA	UDP-sugar hydrolase	v	0.630241	0.874189	0.393218	0.863692	0.135499	0.941534		25	4	474	364	585	431	735	729	271	332					279	327					584	1962	2087	1921	1621	1601	2693	2328
Chromosome	553456	-	ushA	ushA	UDP-sugar hydrolase	v	1.33874	0.542437	1.29358	0.395622	-0.402344	0.592355		25	10	112	167	389	365	264	343	107	199					257	317					247	978	811	1069	986	1240	362	385
Chromosome	554006	-	ushA	ushA	UDP-sugar hydrolase	v	0.337272	0.962925	-0.304541	0.820269	-1.8651	0.000284356		2	10	112	190	131	108	180	307	124	223					80	135					766	819			108	220
Chromosome	555054	-	ybaK	ybaK	conserved hypothetical protein	^	-0.0605043	0.982901	-1.45109	0.168899	0.0409533	0.947596		1	7	77	162	43	116	106	172	97	221					28	61					304	605			259	446
Chromosome	557516	+	copA	copA	copper-transporting ATPase	^	1.54058	0.426351			1.17755	0.108701		24	13	149	180	556	417	403	467	79	198											333	861			735	1301
Chromosome	558775	+	copA	copA	copper-transporting ATPase	^	2.33388	0.12646	-5.02898	0.0493631	1.94653	0.000284347		8	10	29	89	231	347	168	398	40	88					0	3					41	150			226	329
Chromosome	560854	+	ybbJ	ybbJ	hypothetical membrane protein	^	0.790346	0.961505	1.26987	0.311226	2.04535	0.0141081		28	4	130	189	405	492	70	115	86	166					169	296					1178	808			3407	2773
Chromosome	562009	+	ybbL	ybbL	hypothetical ABC transporter ATP-binding protein	v	-2.64489	0.0164081	-7.11853	3.07e-21	-15	3.11e-31		10	13	121	185	16	13	23	41	80	221	446	1258	507	1080	0	0	0	9	2	10	393	842			0	0
Chromosome	563877	+	ybbN	ybbN	thioredoxin-like protein	^	-0.38633	0.901246	2.02862	0.386335	1.33868	0.0987172		9	7	282	209	204	206	187	128	209	192					601	651					1329	900			2294	1956
Chromosome	564305	+	ybbN	ybbN	thioredoxin-like protein	^	0.195795	0.984395	1.40383	0.2572	1.27818	0.107993		28	7	90	166	58	281	80	148	71	171					148	342					996	1026			1558	2139
Chromosome	564348	+	ybbN	ybbN	thioredoxin-like protein	^	0.549525	0.939907	1.12302	0.451708	0.482482	0.522549		6	10	76	203	296	285	75	140	83	235					176	354					546	862			351	1132
Chromosome	564374	+	Intergenic: ybbN-ybbO	Intergenic: ybbN-ybbO			0.523795	0.939524	1.95243	0.095269	2.13208	0.00319966		10	4	115	196	121	145	275	309	68	279	322	1259	429	1028	115	318	437	2011	1343	5027	192	678			867	2008
Chromosome	564904	+	ybbO	ybbO	hypothetical oxidoreductase	^	0.839529	0.797992	0.538867	0.681006	2.71172	0.000158078		8	7	65	185	117	330	130	284	38	141					47	152					145	409			974	1762
Chromosome	565301	-	Intergenic: ybbO-tesA	Intergenic: ybbO-tesA			0.789134	0.817424	0.695127	0.594805	1.87682	0.00978108		8	7	142	188	142	402	213	339	93	200					143	220					432	571			1541	1236
Chromosome	565527	+	tesA	tesA	acyl-coA thioesterase I	^	0.903602	0.765395	1.16231	0.590518	1.52138	0.0573765		9	10	223	202	528	332	392	282	175	267					267	490					938	1018			1722	2511
Chromosome	566297	+	ybbA	ybbA	hypothetical ABC transporter ATP-binding protein	v	0.4882	0.919481	1.62897	0.426132	0.955673	0.208229		9	13	199	224	272	202	355	306	111	238					329	497					760	956			1033	1476
Chromosome	566410	-	ybbA	ybbA	hypothetical ABC transporter ATP-binding protein	v	0.743866	0.894431	2.12582	0.124394	2.31034	0.00135331		8	4	138	178	151	164	329	362	54	152					191	497					179	584			1203	1650
Chromosome	566422	+	ybbA	ybbA	hypothetical ABC transporter ATP-binding protein	v	0.404131	0.941837	1.46958	0.543328	1.05253	0.135966		9	10	73	175	121	128	135	243	149	304					421	539					497	587			813	882
Chromosome	567465	-	ybbP	ybbP	hypothetical membrane protein	v	0.37156	0.947259	0.188619	0.807914	1.17633	0.030766		10	7	124	192	134	209	210	230	110	198	397	878	560	781	56	83	173	456	498	992	214	478			507	672
Chromosome	568508	+	ybbP	ybbP	hypothetical membrane protein	v	0.69948	0.946942	0.154733	0.915769				7	10	52	131	231	221	46	83	66	177					66	141					674	599
Chromosome	568791	+	ybbP	ybbP	hypothetical membrane protein	v	0.917222	0.769498	-0.809781	0.494957	0.5566	0.45431		3	10	90	202	151	258	193	451	94	229					40	101					438	904			491	997
Chromosome	570204	+	SL1344_0502	STM0509	outer membrane protein	v	0.870502	0.787697	-7.28637	5.99e-09	-0.279082	0.70358		1	10	83	160	230	213	130	282	146	262					2	0					774	871			497	525
Chromosome	570426	+	Intergenic: SL1344_0502-sfbA	Intergenic: STM0509-sfbA			0.602806	0.880356	0.91871	0.720493	-0.225877	0.737925		21	4	126	198	238	288	151	272	50	211	166	1203	345	1002	6	19	4	38	561	3814	259	1162			312	604
Chromosome	570509	-	Intergenic: SL1344_0502-sfbA	Intergenic: STM0509-sfbA			1.12273	0.669985	1.76722	0.1479	-0.467489	0.46707		21	10	63	160	210	248	176	299	87	213	369	863	591	842	206	320	507	2133	708	2462	600	926			372	460
Chromosome	571465	+	Intergenic: sfbA-sfbB	Intergenic: sfbA-sfbB			-0.996274	0.613792	-0.28319	0.831533	0.751194	0.143427		29	1	180	241	117	108	104	78	136	190					117	88					681	849	800	875	1928	2271	1091	1421
Chromosome	577684	-	gcl	gcl	glyoxylate carboligase	v	0.740964	0.835475	0.485025	0.729714	1.32656	0.0886852		27	1	139	174	255	220	285	244	152	186					174	188					1018	785			1708	1701
Chromosome	577790	-	gcl	gcl	glyoxylate carboligase	v	1.1453	0.648289	0.691197	0.569508	2.52168	0.0018686		27	10	75	186	309	369	145	294	81	161					94	205					513	827			2142	3659
Chromosome	578359	+	gcl	gcl	glyoxylate carboligase	v	-0.170243	0.956571	-0.818686	0.489009	1.23411	0.114665		9	7	158	213	7	13	14	20	93	203					0	0					639	674			0	0
Chromosome	578359	-	gcl	gcl	glyoxylate carboligase	v	-3.71208	0.000460826	-15	9.1e-08	-15	5.21e-32		27	4	110	188	56	94	139	214	62	263					42	99					536	1357			847	2510
Chromosome	578811	-	gip	gip	hydroxypyruvate isomerase	v	-4.28268	4.18e-05	-15	1.05e-09	-15	8.84e-33	low GC island	9	1	166	369	0	12	24	16	134	246					0	0					712	690			0	0
Chromosome	579357	-	gip	gip	hydroxypyruvate isomerase	v	-5.4	5.47e-06	-15	2.91e-05			low GC island	7	13	80	101	0	0	4	4	53	146					0	0					590	599
Chromosome	580016	-	garRa	glxR	2-hydroxy-3-oxopropionate reductase	v	-6.02544	3.78e-07	-15	1.54e-08	-15	4.5e-31	low GC island	29	10	121	146	3	3	0	2	131	198					0	0					464	489	425	402	0	0	0	0
Chromosome	580130	-	garRa	glxR	2-hydroxy-3-oxopropionate reductase	v	-5.52299	1.02e-06	-15	5.62e-09	-15	3.05e-31	low GC island	28	13	141	207	3	12	0	0	123	225					0	0					1375	1227			0	0
Chromosome	581318	+	SL1344_0513	STM0520	probable metabolite transport protein	v	-4.01914	0.000271664	-15	2.32e-06	-8.21719	4.27e-30	low GC island	28	10	88	120	0	1	11	12	70	168					0	0					856	723			0	4
Chromosome	582562	+	allP	allP	hypothetical allantoin permease	v	-15	1.39e-09	-15	9.16e-09	-15	4.42e-33	low GC island	27	4	113	95	0	0	0	0	146	193					0	0					715	724			0	0
Chromosome	583508	+	allB	allB	allantoinase	v	0.263844	0.968554	-1.41873	0.001996				22	4	75	107	127	133	84	79	50	131	162	803	182	621	4	51	46	266	0	4	291	886
Chromosome	584000	+	allB	allB	allantoinase	v	0.584722	0.885009	-1.69317	0.146189	-4.2077	1.61e-12		5	4	132	170	209	283	144	238	53	209					24	38					1231	1171			25	73
Chromosome	585229	-	ybbY	ybbY	hypothetical permease protein	v	-2.60906	0.0204158	-15	2.64e-08	-15	3.09e-34		2	7	210	154	43	71	4	0	178	141					0	0					1085	577			0	0
Chromosome	585467	-	ybbY	ybbY	hypothetical permease protein	v	-1.12569	0.752897	-2.85341	0.0150568	-3.37521	3.41e-10		8	7	99	144	0	20	62	127	104	151					5	22					405	586			39	33
Chromosome	585905	-	ybbY	ybbY	hypothetical permease protein	v	-2.52941	0.0289763	-4.71948	0.00043073	-6.18082	7.21e-23		27	10	32	150	0	20	7	33	46	195					0	7					342	909			0	13
Chromosome	585916	-	ybbY	ybbY	hypothetical permease protein	v	-4.55412	4.78e-05	-2.40493	0.0352803	-7.64751	1.48e-59		25	7	63	177	4	12	3	1	63	200					8	30					97	1139	439	984	0	0	0	14
Chromosome	586836	-	glxK	glxK	glycerate kinase	v	-0.547948	0.840856			-1.37687	0.0601547		24	7	451	363	212	232	379	242	289	369											1028	1976			328	544
Chromosome	588870	+	allC	allC	allantoate amidohydrolase	^	-0.894911	0.672462			-5.15348	1.1e-19		24	10	70	181	35	35	56	130	67	200											419	1139			14	19
Chromosome	592281	-	fdrA	fdrA	FdrA protein	v	0.644935	0.869919	1.5798	0.235574	2.04766	0.00481536		23	13	97	164	194	223	140	229	77	170					149	416					218	724			892	2044
Chromosome	592682	-	ylbE	ylbE	conserved hypothetical protein	v	0.531358	0.903945	0.806972	0.50053	0.379094	0.514706		29	7	81	149	82	237	107	213	57	188					101	227					290	731	399	805	584	923	606	1297
Chromosome	592683	-	ylbE	ylbE	conserved hypothetical protein	v	-0.697031	0.788779	-0.879084	0.474792	1.03746	0.0504964		8	13	171	176	68	44	162	132	105	169					49	65					227	427			522	490
Chromosome	594984	-	arcC	arcC	carbamate kinase	v	-0.0591303	0.984126	0.624718	0.885728				22	1	101	246	117	147	168	205	97	181	529	1179	470	856	138	234	534	1629	0	9	637	1069
Chromosome	595724	+	purK	purK	phosphoribosylaminoimidazole carboxylase ATPase subunit	^	-2.91567	0.00793116	-0.486706	0.706457	0.0466686	0.945536		2	13	104	196	26	22	12	17	65	217					51	103					505	760			295	690
Chromosome	596502	-	purK	purK	phosphoribosylaminoimidazole carboxylase ATPase subunit	^	-1.06801	0.603445	-0.321699	0.616238				22	13	175	194	141	125	38	40	72	148	371	773	438	715	53	96	234	630	0	6	625	931
Chromosome	603659	+	fimA	fimA	type-1 fimbrial protein, a chain precursor	v	-1.36666	0.377867	-2.19288	0.0713092	-5.28665	6.08e-20		5	1	105	205	55	76	52	49	92	147					16	24					1068	796			18	18
Chromosome	603885	-	fimA	fimA	type-1 fimbrial protein, a chain precursor	v	-6.5512	2.19e-07	-15	9.88e-06	-15	2e-69		25	4	16	185	0	0	0	4	28	187					0	0					139	768	511	888	0	0	0	0
Chromosome	604605	-	fimI	fimI	major pilin protein	v	-5.05526	4.26e-06	-15	1.39e-10	-15	3.41e-12		1	4	182	166	2	6	0	12	159	264					0	0					181	171			0	0
Chromosome	604752	-	fimI	fimI	major pilin protein	v	-15	9.07e-11	-15	3.42e-08	-15	1.12e-33		5	1	121	211	0	0	0	0	114	200					0	0					1289	995			0	0
Chromosome	606250	-	fimD	fimD	outer membrane usher protein FimD precursor	v	-0.22595	0.94531	-3.98591	0.000112192	1.00877	0.175662		23	1	227	244	221	163	237	153	186	166					8	9					649	709			1149	911
Chromosome	606862	+	fimD	fimD	outer membrane usher protein FimD precursor	v	-0.269609	0.935843	-2.24781	0.0181362	-3.39526	5.92e-11		1	7	78	164	40	103	87	153	75	285					22	36					542	742			51	41
Chromosome	609059	-	fimH	fimH	FimH protein precursor	v	-1.12681	0.526212	-15	1.38e-06	-3.20238	5.56e-10		9	7	118	152	32	58	65	81	96	151					0	0					746	475			70	30
Chromosome	609150	-	fimH	fimH	FimH protein precursor	v	0.361608	0.94531	-0.468401	0.771003	-1.94892	0.000225153		5	7	95	191	142	324	78	169	50	129					39	60					695	1077			108	238
Chromosome	611383	-	fimY	fimY	fimbriae Y protein	^	-2.44301	0.0367861	-6.85712	1.01e-06	-15	1.17e-31		23	13	42	115	0	2	16	36	65	238					0	2					324	953			0	0
Chromosome	611602	-	fimY	fimY	fimbriae Y protein	^	-8.25511	3.21e-10	-15	9.39e-11	-15	2.35e-34		1	13	217	255	0	2	0	1	117	316					0	0					1082	930			0	0
Chromosome	612524	+	fimW	fimW	fimbriae w protein	^	-9.70804	9.63e-11	-15	1.24e-09	-15	1.7e-57		25	4	211	211	0	1	0	0	99	278					0	0					268	1776	1094	1568	0	0	0	0
Chromosome	612612	+	fimW	fimW	fimbriae w protein	^	-3.37059	0.00125219	-4.99332	1.23e-05	-15	1.25e-31		8	1	76	370	3	6	16	56	74	259					0	8					218	1056			0	0
Chromosome	613335	-	SL1344_0546	Absent	transposase (pseudogene)	^	-4.52614	2.7e-05	-15	4.7e-07	-15	3.36e-34		27	13	112	209	0	0	7	19	91	175					0	0					747	901			0	0
Chromosome	613948	+	Intergenic: SL1344_0546-SL1344_0547	Intergenic: Absent-STM0557			-1.83042	0.146169	-15	1.19e-07	-15	3.29e-34		2	13	74	176	15	16	33	69	65	226					0	0					589	1064			0	0
Chromosome	613952	+	Intergenic: SL1344_0546-SL1344_0547	Intergenic: Absent-STM0557			-2.29473	0.0485436	-4.70172	2.56e-19	-7.23805	5.58e-21		10	13	63	167	14	12	21	42	47	152	135	994	279	1023	0	11	0	8	3	10	171	630			0	4
Chromosome	614040	-	Intergenic: SL1344_0546-SL1344_0547	Intergenic: Absent-STM0557			-0.966629	0.625932	-5.18885	4.61e-07	-3.72575	5.2e-12		3	7	122	254	47	106	77	138	107	322					9	0					835	1113			41	70
Chromosome	614050	+	Intergenic: SL1344_0546-SL1344_0547	Intergenic: Absent-STM0557			-4.10417	0.000119901	-3.43412	0.00802619	-15	2.26e-70		25	1	81	279	7	9	0	24	48	178					7	9					167	1317	843	1272	0	0	0	0
Chromosome	614340	+	SL1344_0547	STM0557	hypothetical membrane protein	^	-0.119512	0.971189			-0.631918	0.263965		24	10	35	188	67	137	35	156	42	210											149	1183			180	468
Chromosome	614744	-	SL1344_0547	STM0557	hypothetical membrane protein	^	0.398949	0.938878			0.485772	0.539321		4	10	129	185	229	239	143	189	166	279											1021	883			997	1013
Chromosome	615823	+	SL1344_0547	STM0557	hypothetical membrane protein	^	0.998567	0.732423	1.12168	0.313089	-0.0479282	0.863517		25	13	28	237	125	318	65	506	22	193					87	271					70	1548	796	1432	723	1169	750	1699
Chromosome	616157	+	gtrBa	yfdH	bactoprenol glucosyl transferase	^	0.931009	0.756196	-0.39213	0.763963	-0.511308	0.516277		5	10	80	194	252	314	154	288	121	234					79	128					1329	1110			484	806
Chromosome	616278	+	gtrBa	yfdH	bactoprenol glucosyl transferase	^	0.026769	1	0.649733	0.820033	1.16756	0.109724		10	4	246	148	287	157	175	156	173	161	442	1041	534	833	168	213	850	1246	78	115	642	516			1209	752
Chromosome	616459	+	gtrBa	yfdH	bactoprenol glucosyl transferase	^	0.932853	0.754135	-0.985338	0.393618	-0.238308	0.774581		5	10	69	176	212	321	113	258	119	326					43	129					1253	1285			495	1127
Chromosome	616490	+	gtrBa	yfdH	bactoprenol glucosyl transferase	^	0.219453	1			-2.31657	5.74e-06		4	13	149	248	133	96	319	328	139	255											496	515			69	84
Chromosome	616503	+	gtrBa	yfdH	bactoprenol glucosyl transferase	^	1.14604	0.650819	-2.36811	5.45e-06	0.688776	0.250017		10	13	139	192	420	281	303	404	102	203	398	1012	256	529	16	23	56	146	6	18	304	658			535	634
Chromosome	616865	+	gtrAa	rfbI	bactoprenol-linked glucose translocase	^	0.00170448	1	-1.69923	0.0931177				7	13	68	211	130	156	76	176	49	282					24	54					485	1019
Chromosome	616900	+	gtrAa	rfbI	bactoprenol-linked glucose translocase	^	0.61894	0.876705			-0.636017	0.396337		24	4	200	222	318	273	357	296	107	274											639	1476			415	611
Chromosome	617248	-	Intergenic: gtrAa-SL1344_0550	Intergenic: rfbI-STM0561			-3.43074	0.00154615	-5.6656	2.64e-07				7	13	160	178	43	17	0	2	149	249					0	6					946	1113
Chromosome	617655	+	Intergenic: gtrAa-SL1344_0550	Intergenic: rfbI-STM0561			-9.44227	2.66e-10	-15	1.17e-09	-15	4.49e-34		9	13	190	161	0	1	0	0	133	245					0	0					963	645			0	0
Chromosome	621332	+	SL1344_0553	STM0565	hypothetical secreted protein	v	-15	2.78e-09	-15	1.62e-19				22	13	27	160	0	0	0	0	23	106	96	808	189	942	0	0	0	0	0	0	253	1212
Chromosome	621967	+	ykgB	STM0566	hypothetical membrane protein	v	0.11915	1	-0.25639	0.855746	-0.655518	0.240849		8	10	164	148	157	93	244	153	130	126					85	79					349	305			178	135
Chromosome	625346	-	ybdG	ybdG	hypothetical membrane protein	^	0.920865	0.769498	-0.982664	0.459099	-1.38149	0.033328		28	10	80	171	171	174	196	366	115	120					42	49					1399	761			357	268
Chromosome	625516	+	ybdG	ybdG	hypothetical membrane protein	^	-2.74294	0.012339	-4.56814	1.74e-06				7	1	166	223	44	34	15	20	282	369					10	11					940	836
Chromosome	625869	-	ybdG	ybdG	hypothetical membrane protein	^	-0.343899	0.947805	-4.47192	1.37e-05				7	13	156	205	324	227	5	7	139	238					0	13					665	1032
Chromosome	626401	+	Intergenic: ybdG-apeE	Intergenic: ybdG-apeE			-1.06309	0.570465	-2.63921	4.88e-05	-2.81299	4.9e-08		10	7	91	167	20	58	49	108	62	226	322	1407	328	1179	5	17	29	138	33	138	224	848			52	63
Chromosome	628404	+	apeE	apeE	outer membrane esterase	v	-3.84023	0.00111666	-5.08765	2.95e-13				22	7	23	98	0	4	4	8	27	85	75	579	144	708	0	3	0	7	0	14	195	833
Chromosome	628626	+	apeE	apeE	outer membrane esterase	v	-0.926069	0.650955	-0.663572	0.649196	-1.37813	0.00794609		5	1	89	193	35	51	82	114	79	128					47	53					876	548			180	233
Chromosome	630305	+	SL1344_0559	STM0571	sigma 54-associated DNA-binding protein	v	1.12403	0.669893	-1.17514	0.299217				7	7	86	180	145	352	233	381	89	212					32	70					352	788
Chromosome	631905	-	SL1344_0560	STM0572	similar to a hypothetical phospohtase isomerase	^	-2.79613	0.00820085			-15	2.22e-34		4	13	262	203	0	1	71	53	197	215											1122	737			0	0
Chromosome	633022	+	SL1344_0561	STM0573	Putative GTP Binding protein	^	0.431437	0.932846	2.11132	0.163812				22	4	196	182	258	267	230	227	70	176	368	957	389	788	125	236	440	1383	1697	4260	567	818
Chromosome	636258	+	SL1344_0565	STM0577	hypothetical protein	^	1.81299	0.300474	0.445286	0.74588	-0.147605	0.861399		21	7	60	118	146	381	255	416	70	188	238	910	449	1061	18	32	72	195	637	2077	691	1325			601	771
Chromosome	639411	+	ybdK	ybdK	conserved hypothetical protein	^	0.96912	0.748011	-0.807484	0.817813	1.6173	0.00166346		10	10	20	150	82	259	61	239	42	164	119	821	178	699	0	14	10	104	123	664	105	384			455	676
Chromosome	643689	+	fes	fes	enterochelin esterase	v	0.347303	0.953456	0.613127	0.622895	-0.715482	0.344665		28	10	109	192	214	306	82	143	77	187					114	195					1165	1146			471	590
Chromosome	644375	-	fes	fes	enterochelin esterase	v	0.159706	0.997916	0.168906	0.908105	1.87721	0.0102159		27	13	193	203	152	164	247	281	87	142					74	123					394	673			931	2024
Chromosome	645969	+	entF	entF	enterobactin synthetase component F	v	0.917076	0.769527	0.0313936	0.989536	-1.07926	0.0739222		5	10	28	143	70	245	58	248	69	165					75	108					1232	573			340	304
Chromosome	647097	-	entF	entF	enterobactin synthetase component F	v	-0.210526	0.961505	0.221564	0.873032				7	4	86	165	166	248	4	11	41	191					40	167					283	523
Chromosome	648217	-	entF	entF	enterobactin synthetase component F	v	0.108764	1	1.90982	0.369974	-1.65293	0.00333559		28	10	301	202	618	320	83	46	176	145					495	428					1295	603			278	177
Chromosome	649248	+	fepE	fepE	responsible for the production of very long (VL) modal length LPS Oag	v	-2.1616	0.063575	-2.78387	0.00410696	-4.81156	1.91e-17		27	7	141	147	11	21	36	54	127	224					15	24					892	1045			24	28
Chromosome	649329	+	fepE	fepE	responsible for the production of very long (VL) modal length LPS Oag	v	-5.21377	1.24e-05	-6.59122	1.35e-05	-4.7203	4.12e-16	Orientation sensitive attenuation - polar effect?	9	10	57	115	3	3	0	3	68	184					2	0					465	584			11	19
Chromosome	649601	-	fepE	fepE	responsible for the production of very long (VL) modal length LPS Oag	v	1.49395	0.752897	-1.24142	0.00646545				22	7	34	99	71	458	40	161	9	138	84	713	161	669	13	50	18	257	0	0	274	870
Chromosome	650157	-	fepE	fepE	responsible for the production of very long (VL) modal length LPS Oag	v	1.89319	0.470981	0.468027	0.732519	1.04333	0.0575707		25	10	121	217	383	437	593	978	124	201					120	224					285	1522	961	1261	2315	4067	1552	2322
Chromosome	650219	-	fepE	fepE	responsible for the production of very long (VL) modal length LPS Oag	v	0.689716	0.853379	0.686182	0.619181	-0.257381	0.722682		9	10	88	174	216	252	167	181	130	190					165	229					768	835			451	560
Chromosome	650467	-	fepC	fepC	ferric enterobactin transport ATP-binding protein FepC	^	-4.15044	0.0002115	-5.60161	4.78e-19	-15	1.44e-30	Involved in iron uptake	21	4	138	86	16	9	0	0	73	109	289	525	367	449	0	4	0	0	2	8	508	667			0	0
Chromosome	651993	-	fepG	fepG	ferric enterobactin transport protein FepG	^	-4.03113	0.000266137	-5.24189	2.36e-20	-15	4.58e-28	Involved in iron uptake	21	4	119	130	13	14	2	1	86	151	416	955	407	701	2	5	0	13	0	8	404	585			0	0
Chromosome	652258	-	fepD	fepD	ferric enterobactin transport protein FepD	^	-15	0.000170791	-15	0.125128	-15	1.19e-10	Involved in iron uptake	5	13	17	22	0	0	0	0	13	57					0	0					160	149			0	0
Chromosome	652777	-	fepD	fepD	ferric enterobactin transport protein FepD	^	-9.15281	5.96e-10	-15	0.000115197	-15	2.14e-31	Involved in iron uptake	5	7	154	151	0	0	0	1	55	125					0	0					871	380			0	0
Chromosome	653383	-	ybdA	ybdA	hypothetical membrane protein p43	v	-0.63487	0.813911	0.631742	0.741561	-0.794091	0.271577		1	7	278	154	212	127	139	61	231	243					311	251					1313	810			567	356
Chromosome	656233	+	entC	entC	isochorismate synthase EntC	v	-0.378698	0.939416	1.51453	0.166972	0.462353	0.424576		9	13	22	232	0	7	28	330	10	194					28	418					109	796			100	840
Chromosome	656807	-	entC	entC	isochorismate synthase EntC	v	0.385327	0.943343	2.3868	0.29636				22	10	60	196	108	234	91	211	40	171	261	866	324	753	86	184	241	1320	1659	5600	461	943
Chromosome	660728	+	Intergenic: ybdB-cstAa	Intergenic: ybdB-cstA			-0.00604872	1	-0.0352928	0.989351	-0.676211	0.400477		5	7	152	206	139	335	104	115	130	328					118	224					1976	1585			661	1019
Chromosome	661551	+	cstAa	cstA	carbon starvation protein A	v	0.250194	0.973831	0.985086	0.571352	0.647687	0.247152		10	4	158	164	179	151	227	177	143	230	529	1107	268	746	190	237	830	1767	195	326	383	451			487	498
Chromosome	662041	+	cstAa	cstA	carbon starvation protein A	v	-0.00404578	0.997916	-0.0079886	0.973073	0.581242	0.313073		10	7	131	173	89	155	169	167	104	206	432	1144	550	935	50	137	226	794	193	574	345	562			496	527
Chromosome	662165	+	cstAa	cstA	carbon starvation protein A	v	0.521174	0.936572	1.05925	0.395825	0.251457	0.707089		6	7	125	178	87	178	222	340	92	167					145	268					587	612			299	777
Chromosome	662197	+	cstAa	cstA	carbon starvation protein A	v	1.28381	0.732423	0.443582	0.734303	0.700082	0.357638		25	10	110	182	221	227	332	573	90	205					94	213					222	1063	689	1026	961	1344	1355	1994
Chromosome	664539	+	ybdL	ybdL	hypothetical aminotransferase	v	1.09189	0.68021	-0.423336	0.741561				7	7	162	195	300	417	373	372	131	223					79	123					562	965
Chromosome	664722	+	ybdL	ybdL	hypothetical aminotransferase	v	0.313323	0.960502	1.80973	0.16322				22	1	228	254	255	212	395	283	145	177	835	994	827	637	282	304	990	1892	1744	2613	1011	804
Chromosome	666884	+	ybdN	ybdN	conserved hypothetical protein	^	-4.3686	4.69e-05	-15	4.26e-08	-6.40831	3.46e-24	FAD synthetase. Low GC cluster	9	4	77	244	0	0	4	25	63	247					0	0					397	955			0	12
Chromosome	667007	+	ybdN	ybdN	conserved hypothetical protein	^	-8.28274	1.26e-09	-15	7.36e-09	-15	8.84e-72	FAD synthetase. Low GC cluster	29	1	133	191	0	1	0	1	170	173					0	0					606	583	951	661	0	0	0	0
Chromosome	667028	-	ybdN	ybdN	conserved hypothetical protein	^	-0.933372	0.658316	-0.740798	0.546169	-2.03458	0.000543343	FAD synthetase. Low GC cluster	5	1	89	279	69	143	60	100	80	217					46	90					1024	1139			120	278
Chromosome	667386	-	Intergenic: ybdN-ybdO	Intergenic: ybdN-ybdO			-4.54401	7.04e-05	-15	7.37e-05	-15	1.1e-28		9	4	89	86	0	0	9	5	79	107					0	0					515	515			0	0
Chromosome	667394	-	Intergenic: ybdN-ybdO	Intergenic: ybdN-ybdO			-3.22672	0.00448293	-15	1.73e-11				7	10	73	97	10	9	9	7	206	276					0	0					749	506
Chromosome	667878	+	ybdO	ybdO	hypothetical lysR-family transcriptional regulator	^	-3.94417	0.000255557	-5.22865	3.19e-07	-15	2.23e-34	Regulator. Low GC cluster	1	10	154	177	15	17	0	10	165	276					5	4					998	970			0	0
Chromosome	668429	+	ybdO	ybdO	hypothetical lysR-family transcriptional regulator	^	-0.274343	0.936572	-1.64005	0.0236903			Regulator. Low GC cluster	22	7	140	125	75	132	139	75	135	228	724	1230	928	887	43	54	125	445	0	8	1249	1326
Chromosome	668434	+	Intergenic: ybdO-dsbG	Intergenic: ybdO-dsbG			-0.000629623	0.995505	-2.29983	0.0300818	-4.85815	4.77e-17		5	13	130	192	107	87	144	274	88	208					18	28					1125	991			19	36
Chromosome	668706	+	Intergenic: ybdO-dsbG	Intergenic: ybdO-dsbG			-0.202927	0.964837	-0.0309421	0.926787	-2.75358	6.7e-08		21	13	106	216	223	238	33	55	69	199	284	1228	367	947	35	69	67	486	195	1155	513	1133			81	103
Chromosome	670281	+	ahpC	ahpC	alkyl hydroperoxide reductase c22 protein	v	-0.245892	0.941837	-0.888858	0.447607				7	10	122	145	120	82	108	122	112	205					53	78					796	738
Chromosome	670997	-	ahpF	ahpF	alkyl hydroperoxide reductase F52A protein (subunit F)	v	0.823438	0.805933	0.497368	0.851139	-1.2503	0.0423505		1	13	231	247	344	279	462	530	288	672					393	644					911	1036			276	341
Chromosome	671266	-	ahpF	ahpF	alkyl hydroperoxide reductase F52A protein (subunit F)	v	-1.12094	0.538901	1.37553	0.205767	1.52151	0.0183894		10	1	79	231	63	91	48	73	127	275	405	1345	462	839	127	233	420	1676	939	2928	224	549			700	973
Chromosome	671284	-	ahpF	ahpF	alkyl hydroperoxide reductase F52A protein (subunit F)	v	-0.328913	0.937864	-0.0181398	1	0.506758	0.563262		3	10	230	496	111	117	271	593	316	568					319	349					1610	1862			1966	1753
Chromosome	671777	-	ahpF	ahpF	alkyl hydroperoxide reductase F52A protein (subunit F)	v	-0.564544	0.834899	0.10872	0.943966	-5.06116	1.29e-16		3	10	21	197	22	62	20	176	46	177					50	134					358	572			0	21
Chromosome	672072	-	ahpF	ahpF	alkyl hydroperoxide reductase F52A protein (subunit F)	v	0.317717	1	0.56573	0.712837				7	4	240	231	761	377	15	9	153	224					174	253					811	825
Chromosome	672130	-	ahpF	ahpF	alkyl hydroperoxide reductase F52A protein (subunit F)	v	0.671822	1	-0.0191838	0.90146	0.372602	0.646661		21	7	105	97	226	398	4	9	91	167	430	898	570	893	39	55	111	320	580	923	881	1288			814	1303
Chromosome	675721	-	SL1344_0600	STM0612	molybdopterin-containing oxidoreductase iron-sulfur subunit	v	0.0318043	1	0.139898	0.927601	0.964464	0.199252		6	1	274	282	692	391	22	19	175	182					144	157					912	591			933	1278
Chromosome	676109	+	SL1344_0601	STM0613	molybdopterin-containing oxidoreductase membrane anchor subunit	v	0.0131143	0.999021	0.498169	0.787146	0.451423	0.24766		25	1	70	104	62	46	121	105	44	55					37	70					89	501	349	459	599	784	391	555
Chromosome	676383	-	SL1344_0601	STM0613	molybdopterin-containing oxidoreductase membrane anchor subunit	v	1.03406	0.711592	1.38343	0.323736	-1.50416	0.00286284		23	7	191	198	205	452	461	407	123	152					227	322					442	668			83	212
Chromosome	677196	-	ybdQ	ybdQ	conserved hypothetical protein	^	-0.673999	0.790887	-0.0592818	0.977442	-1.68624	0.022076		2	13	244	225	180	101	156	128	202	231					140	178					2179	1727			458	457
Chromosome	678233	+	ybdR	ybdR	hypothetical zinc-dependant alcohol dehydrogenase	v	0.782027	0.815377	1.42763	0.266571				22	13	95	250	320	414	150	266	38	167	283	966	284	853	56	201	274	1290	475	2144	520	985
Chromosome	678406	+	ybdR	ybdR	hypothetical zinc-dependant alcohol dehydrogenase	v	1.21463	0.618724	0.9324	0.452214	0.261916	0.741018		28	10	104	163	203	269	308	404	107	158					132	255					777	795			581	840
Chromosome	680964	+	citT	citT	citrate carrier	^	0.681244	0.853326	-0.369705	0.789037				7	4	309	199	582	356	358	279	185	227					106	138					712	904
Chromosome	681246	-	citT	citT	citrate carrier	^	0.0756814	1	0.0616663	0.972715	1.28002	0.088526		27	13	154	222	197	154	162	247	95	198					85	149					673	857			1150	1651
Chromosome	682291	+	citG	citG	triphosphoribosyl-dephospho-CoA synthase	^	0.498862	0.914629	0.322165	0.808765	0.744357	0.184509		23	7	242	177	212	302	377	244	120	157					139	126					351	482			510	542
Chromosome	683117	+	citX	citX	apo-citrate lyase phosphoribosyl-dephospho-coa transferase (ec 2.7.7.61) (holo-acp synthase) (holo-citrate lyase synthase) (apo-acp nucleodityltransferase)	^	0.0868805	1			0.830986	0.264646		24	1	117	308	241	386	97	155	104	184											377	960			594	1199
Chromosome	685871	-	citD	citD	citrate lyase acyl carrier protein	^	1.20144	0.642982			0.630509	0.37262		4	4	176	150	562	412	212	270	133	280											639	582			705	720
Chromosome	686129	+	citC	citC	[citrate (pro-3S)-lyase] ligase	^	-2.16328	0.0593977			-2.49869	6.52e-07		24	1	169	221	20	23	57	65	71	156											524	698			76	87
Chromosome	686426	-	citC	citC	[citrate (pro-3S)-lyase] ligase	^	-1.1918	0.476016			-1.42358	0.00598589		24	1	69	274	50	49	61	126	38	196											282	1152			85	318
Chromosome	686807	-	citC	citC	[citrate (pro-3S)-lyase] ligase	^	-2.1609	0.0698083	-4.82993	6.08e-16	-5.08119	8.56e-17		10	1	37	199	10	33	14	44	98	261	287	1520	233	716	0	11	2	26	0	9	253	690			0	21
Chromosome	686869	-	citC	citC	[citrate (pro-3S)-lyase] ligase	^	-3.44637	0.264838	-15	0.242003	-15	8.45e-05		5	10	3	8	0	2	0	0	4	20					0	0					81	77			0	0
Chromosome	688582	-	citA	dpiB	sensor kinase DpiB	v	-0.15859	0.968961	-0.199515	0.97822	-2.05719	0.00192022		21	13	209	193	359	221	78	48	182	277	953	1383	1176	1014	50	73	299	519	861	1249	1372	1184			243	220
Chromosome	689293	-	citB	dpiA	transcriptional regulatory protein	v	-0.803697	0.737248	-3.25993	0.00126771	-15	9.55e-32		5	10	118	181	105	89	56	81	151	187					8	19					1430	1117			0	0
Chromosome	689508	+	citB	dpiA	transcriptional regulatory protein	v	0.32764	0.955226	-0.39635	0.760623				7	1	101	221	143	197	198	236	114	187					60	115					573	678
Chromosome	691009	-	dcuC	dcuC	C4-dicarboxylate anaerobic carrier	^	-0.669599	0.794904	-1.79287	0.10146	0.577217	0.500844		27	1	95	246	68	136	71	137	241	402					57	85					1346	1676			1428	1971
Chromosome	691091	-	dcuC	dcuC	C4-dicarboxylate anaerobic carrier	^	-1.42947	0.672462	-5.48184	1.63e-05	-4.61031	1.2e-16		2	7	157	170	73	157	0	10	110	182					0	5					692	604			18	22
Chromosome	691254	-	Intergenic: dcuC-pagP	Intergenic: dcuC-pagP			-3.08242	0.00569495	-15	1.62e-08	-15	4.59e-41		29	10	74	126	9	7	12	17	121	207					0	0					475	831	498	690	0	0	0	0
Chromosome	691523	+	Intergenic: dcuC-pagP	Intergenic: dcuC-pagP			-15	1.58e-09	-15	4.44e-05	-15	1.4e-29		25	7	93	111	0	0	0	0	82	111					0	0					192	759	971	767	0	0	0	0
Chromosome	694790	+	lipA	lipA	lipoic acid synthetase	^	-6.74183	2.86e-06	-6.60014	3.16e-22	-15	3.98e-11	Lipoate biosynthesis - lipA and lipB required, but not intervening ybeF	21	13	47	61	0	2	0	0	83	123	291	728	234	441	0	2	0	0	0	6	144	178			0	0
Chromosome	696209	-	ybeF	ybeF	lysR-family transcriptional regulator	^	0.742593	0.834899	0.724078	0.672216	0.516437	0.383755		10	4	143	161	286	189	276	226	95	216	401	1216	462	922	78	218	222	1283	410	1059	266	704			453	593
Chromosome	696650	+	Intergenic: ybeF-lipB	Intergenic: ybeF-lipB			-2.73696	0.0126254	-15	9.61e-08	-15	1.51e-33		23	13	81	172	0	3	22	46	75	220					0	0					380	1124			0	0
Chromosome	696921	+	lipB	lipB	lipoate-protein ligase B (lipoate biosynthesis protein B)	^	-9.26771	5.29e-10	-15	2.58e-09	-15	2.22e-34	Lipoate biosynthesis - lipA and lipB required, but not intervening ybeF	5	13	152	159	0	1	0	0	139	224					0	0					997	834			0	0
Chromosome	697460	+	Intergenic: lipB-ybeD	Intergenic: lipB-ybeD			1.06259	0.738865	1.18902	0.51566	1.28094	0.0917009		9	4	152	137	428	368	187	190	107	269					187	469					742	876			1312	1652
Chromosome	698074	+	dacA	dacA	D-alanine carboxypeptidase	^	-1.83912	0.144763	-0.104928	0.944544	-1.21814	0.021148		3	4	202	168	70	50	54	26	158	154					104	118					873	562			262	203
Chromosome	698612	-	dacA	dacA	D-alanine carboxypeptidase	^	-3.15208	0.00415413	-1.97651	0.13059	-1.45086	0.0112101		28	4	131	142	24	22	5	9	79	137					12	30					1121	732			224	287
Chromosome	705097	-	Intergenic: cobC-cobD	Intergenic: cobC-cobD			1.10289	0.677016			0.16604	0.841775		24	4	160	173	324	313	405	330	82	235											533	1335			513	1067
Chromosome	705627	+	cobD	cobD	hypothetical aminotransferase CobD	v	0.41195	0.938329	0.189226	0.899473	1.50809	0.0400126		6	4	128	184	219	180	176	223	103	242					100	201					572	648			652	1964
Chromosome	705693	-	cobD	cobD	hypothetical aminotransferase CobD	v	0.990909	0.724726	1.20016	0.454374	1.97814	0.00918158		8	4	140	253	349	633	168	365	46	289					137	452					276	963			1589	2091
Chromosome	706206	-	cobD	cobD	hypothetical aminotransferase CobD	v	2.01208	0.207457	0.770202	0.731607	0.0230266	0.978023		1	13	228	257	1255	869	807	844	222	309					314	379					1064	936			786	746
Chromosome	711972	+	SL1344_0638	STM0650	hypothetical hydrolase C-terminus	v	0.257108	0.973076			-0.501918	0.500206		4	13	161	245	188	180	270	289	79	223											1130	786			560	460
Chromosome	711988	-	SL1344_0638	STM0650	hypothetical hydrolase C-terminus	v	-1.9551	0.115038	0.602239	0.629424	0.406512	0.572598		27	1	71	195	20	48	15	49	82	184					116	193					570	744			581	732
Chromosome	712479	-	SL1344_0638	STM0650	hypothetical hydrolase C-terminus	v	-1.51253	0.282973	-3.3953	0.0010118	-0.362781	0.553902		9	4	165	192	47	64	67	62	84	246					5	19					496	843			311	474
Chromosome	713105	+	SL1344_0639	STM0651	probable permease	v	-8.00867	1.42e-07			-15	4.62e-23	Low GC cluster - putative permease	5	1	88	255	0	0	4	11	51	186					0	5					842	928			0	0
Chromosome	713105	-	SL1344_0639	STM0651	probable permease	v	-5.41532	1.13e-06	-5.18076	0.000216891	-15	2.22e-34	Low GC cluster - putative permease	24	10	43	95	0	0	0	1	77	93											268	462			0	0
Chromosome	715050	+	SL1344_0640	STM0652	hypothetical sigma-54 dependent transcriptional regulator	v	-3.03738	0.00489039	-2.64579	0.0345032	-5.49928	2.39e-20	Low GC cluster - putative sigma-N dependent regulator	2	1	135	238	25	30	11	22	80	149					9	19					605	655			7	14
Chromosome	716982	-	ybeQ	ybeQ	conserved hypothetical protein	^	-1.22838	0.454708	-1.27628	0.21759	-3.24558	5.11e-14	Low GC cluster - putative TOR repeat protein	25	13	87	225	44	50	58	102	70	313					21	100					167	1662	709	1783	28	70	134	268
Chromosome	717017	-	ybeQ	ybeQ	conserved hypothetical protein	^	-0.258255	0.939416	-1.19508	0.258936	-3.12576	4.62e-05	Low GC cluster - putative TOR repeat protein	29	10	55	207	38	85	63	230	99	278					48	78					758	1195	470	1084	190	328	7	31
Chromosome	717156	-	ybeQ	ybeQ	conserved hypothetical protein	^	-2.0575	0.0814787	-3.5321	0.00328399	-7.22175	3.75e-20	Low GC cluster - putative TOR repeat protein	2	1	214	301	68	88	51	33	78	179					3	14					1570	1400			6	9
Chromosome	717334	-	ybeQ	Intergenic: ybeQ-ybeR	conserved hypothetical protein	^	-4.33309	8.65e-05	-15	9.78e-07	-5.21409	6.33e-19		28	1	73	178	7	6	0	11	94	159					0	0					1123	945			21	21
Chromosome	717340	-	ybeQ	Intergenic: ybeQ-ybeR	conserved hypothetical protein	^	-9.68391	1.07e-10	-15	4.08e-09	-9.95823	1.61e-55		25	7	240	175	0	1	0	0	179	175					0	0					302	1171	1292	1071	0	0	0	4
Chromosome	718295	+	ybeR	ybeR	conserved hypothetical protein	v	-0.0472567	0.986358	-1.23729	0.236883	1.07103	0.164416		3	1	184	246	205	161	244	188	179	240					68	68					1096	735			1563	1337
Chromosome	718681	-	ybeS	ybeS	hypothetical membrane protein	v	-0.0141424	0.994205	-2.32622	0.0136146	-0.590603	0.355216		23	7	171	262	86	253	186	295	126	241					27	29					515	1099			297	511
Chromosome	719009	-	ybeS	ybeS	hypothetical membrane protein	v	-0.211344	0.951968	-0.829448	0.56604	0.762948	0.316348		27	13	94	236	61	77	114	288	52	157					18	72					597	914			756	1177
Chromosome	719604	+	ybeS	ybeS	hypothetical membrane protein	v	-1.11112	0.644529	-3.52083	0.00254319	-1.5757	0.0017708		6	1	106	312	117	189	23	50	76	194					6	12					576	713			145	181
Chromosome	719650	-	ybeS	ybeS	hypothetical membrane protein	v	0.561451	0.891385	-0.75581	0.527386				7	10	68	180	214	248	86	162	109	222					46	104					366	661
Chromosome	721146	+	ybeV	ybeV		v	0.157243	0.997916	-1.37137	0.318824	-0.217541	0.711552		6	4	11	166	14	151	17	196	12	201					0	63					202	617			33	498
Chromosome	722404	-	hscC	hscC	chaperone heat shock protein	^	-0.374355	0.900403	-2.29201	0.284398	-2.30388	1.17e-05		9	7	191	57	85	34	183	62	99	29					20	0					1026	808			131	149
Chromosome	722538	+	hscC	hscC	chaperone heat shock protein	^	-0.976168	0.628026	-1.76159	0.134025	-0.563156	0.326912		23	1	89	218	63	87	56	94	70	187					20	38					416	903			255	418
Chromosome	723317	-	hscC	hscC	chaperone heat shock protein	^	-1.63558	0.200876	-0.699443	0.672216	-3.11184	3.67e-10		25	1	330	596	85	83	217	181	219	424					91	212					648	2538	1880	2593	130	229	268	384
Chromosome	723857	-	SL1344_0649	STM0660	hypothetical conserved hypothetical protein	^	-15	8.58e-10	-15	1.3e-06	-15	1.08e-32		28	4	118	106	0	0	0	0	87	161					0	0					791	600			0	0
Chromosome	724035	+	SL1344_0649	STM0660	hypothetical conserved hypothetical protein	^	0.251561	0.968961	0.500587	0.728552	0.860232	0.294147		28	13	239	189	366	252	209	160	142	209					182	198					1569	960			1951	1510
Chromosome	725176	-	rihA	ybeK	probable nucleoside hydrolase	^	-0.269793	0.937925	-0.904161	0.511555	0.354758	0.575929		9	10	87	149	84	99	68	125	79	146					36	56					528	584			452	620
Chromosome	725190	-	rihA	ybeK	probable nucleoside hydrolase	^	1.14686	0.655195	-0.171423	0.909625	-1.34166	0.0121836		5	4	133	112	331	175	310	226	74	160					74	85					1046	524			229	238
Chromosome	726301	-	gltL	gltL	glutamate/aspartate transport ATP-binding protein GltL	^	0.586894	0.885009	1.22151	0.515821				22	10	309	186	510	217	463	240	169	125	1161	771	997	591	340	225	1628	1364	631	437	1805	530
Chromosome	731487	+	ybeX	ybeX	haemolysin-related protein	^	-0.483035	0.873482	0.39089	0.946905				22	1	79	286	89	213	59	144	61	236	225	1360	277	966	60	238	203	1631	0	21	421	1581
Chromosome	731681	+	ybeX	ybeX	haemolysin-related protein	^	-0.531037	0.87464	-0.0773294	0.7442				22	10	67	227	135	161	27	74	95	193	356	1187	578	971	88	162	225	1064	0	6	553	966
Chromosome	732953	-	phoL	phoL	PhoH-like ATP-binding protein	^	-15	7.99e-09	-15	5.51e-05	-15	5.36e-42	Phosphate starvation-inducible protein	29	7	48	113	0	0	0	0	39	151					0	0					184	573	178	529	0	0	0	0
Chromosome	732972	+	phoL	phoL	PhoH-like ATP-binding protein	^	-6.37015	5.53e-08	-5.69076	2.51e-05	-5.22982	3.24e-15	Phosphate starvation-inducible protein	28	13	124	228	0	1	7	0	59	211					0	4					1323	1365			30	24
Chromosome	738150	+	Intergenic: Unnamed: complement(738054..738127)-asnB	Intergenic: STM0672-asnB			-9.34888	3.79e-10	-15	0.00737754	-4.956	8.3e-18		23	1	73	256	0	1	0	0	28	103					0	0					334	860			8	21
Chromosome	739243	+	asnB	asnB	asparagine synthetase B	^	1.14418	0.658782			1.5791	0.0317009		4	13	101	236	273	274	322	553	96	199											634	598			1376	1399
Chromosome	740479	+	nagD	nagD	NagD protein	^	1.08611	0.680138			1.55001	0.0353032		4	10	53	194	285	355	101	275	94	222											593	665			1170	1607
Chromosome	741139	-	nagC	nagC	N-acetylglucosamine repressor	^	-1.0937	0.545656			-0.334304	0.608293		4	4	188	191	92	55	103	90	133	255											872	588			506	367
Chromosome	742777	+	nagA	nagA	N-acetylglucosamine-6-phosphate deacetylase	^	-15	1.6e-10	-15	5.51e-05	-15	3.86e-29		23	7	104	193	0	0	0	0	36	154					0	0					281	781			0	0
Chromosome	742798	+	nagA	nagA	N-acetylglucosamine-6-phosphate deacetylase	^	-15	2.12e-09	-6.91959	3.43e-27	-15	4.01e-19		10	4	80	115	0	0	0	0	91	182	381	1051	307	554	0	3	2	0	0	0	203	378			0	0
Chromosome	744137	+	nagB	nagB	glucosamine-6-phosphate deaminase	^	-0.348348	0.939923	-3.22725	0.00645259	-15	4.81e-34		23	1	101	258	22	42	197	269	65	192					9	12					454	1147			0	0
Chromosome	745302	-	nagE	nagE	pts system, N-acetylglucosamine-specific IIABC component	v	1.00889	0.71739	0.722584	0.630157	1.96997	0.00664529		8	7	277	148	553	404	440	255	187	167					252	195					582	383			1796	1054
Chromosome	745337	+	nagE	nagE	pts system, N-acetylglucosamine-specific IIABC component	v	1.49958	0.453318	0.78731	0.837779				22	4	106	115	345	302	273	284	82	170	502	935	369	685	140	230	558	1402	0	0	445	724
Chromosome	745674	-	nagE	nagE	pts system, N-acetylglucosamine-specific IIABC component	v	0.820239	0.913447	1.74019	0.479306	-0.42201	0.560615		21	13	116	153	339	356	69	163	91	304	433	1392	504	1096	80	147	241	913	2016	6421	563	1200			351	641
Chromosome	746083	-	nagE	nagE	pts system, N-acetylglucosamine-specific IIABC component	v	0.570187	0.888924	1.79775	0.0696315	1.83645	0.0103311		9	7	113	169	178	295	73	263	39	123					133	298					201	644			606	1669
Chromosome	746432	-	nagE	nagE	pts system, N-acetylglucosamine-specific IIABC component	v	0.211055	0.997916	0.792624	0.661546	0.485272	0.541563		5	7	24	212	20	377	6	130	14	413					24	542					612	1395			123	1995
Chromosome	746548	+	nagE	nagE	pts system, N-acetylglucosamine-specific IIABC component	v	-0.585109	0.831139			0.230733	0.771083		4	1	72	304	80	181	71	151	39	231											803	757			674	706
Chromosome	748500	-	Intergenic: glnS-ybfM	Intergenic: glnS-ybfM			0.949119	0.751504	0.323094	0.808765	-0.648243	0.235561		3	7	71	122	88	316	101	214	70	211					77	192					371	814			213	357
Chromosome	749191	+	ybfM	ybfM	hypothetical outer membrane protein	v	-2.50454	0.0246591	-2.75271	0.028069	-1.65699	0.00145883		8	4	124	181	11	18	26	47	28	201					5	21					216	629			87	115
Chromosome	749443	+	ybfM	ybfM	hypothetical outer membrane protein	v	-1.50663	0.306168	-2.01604	0.167287	-15	4.67e-32		28	1	74	185	55	63	35	24	71	114					12	23					840	478			0	0
Chromosome	749660	-	ybfM	ybfM	hypothetical outer membrane protein	v	0.0257885	1	-2.03427	0.0327431	-8.89959	3.54e-28		5	13	227	203	118	71	330	309	172	192					17	51					1612	922			0	4
Chromosome	752162	+	SL1344_0672	citB	citrate utilization protein B	^	0.74188	0.840856	-1.30844	0.201574	-0.444481	0.483685		1	7	69	139	81	190	159	235	89	335					39	92					559	923			311	510
Chromosome	753201	-	SL1344_0672	citB	citrate utilization protein B	^	0.623877	0.875793	-0.334204	0.81572	0.882793	0.248514		27	13	159	209	254	254	246	334	86	143					47	92					814	983			1001	1497
Chromosome	753292	+	SL1344_0673	STM0691	conserved hypothetical protein	^	0.988516	0.73546	1.49985	0.404992	1.04312	0.15877		9	7	106	142	137	337	173	299	88	241					236	476					507	783			781	1223
Chromosome	754837	+	SL1344_0674	STM0692	lysR-family transcriptional regulator	^	-0.357477	0.905454	0.976982	0.504043	1.51138	0.0440822		27	4	109	145	56	64	127	130	79	243					161	324					459	969			892	2177
Chromosome	756340	+	Intergenic: fur-fldA	Intergenic: fur-fldA			-6.74642	1.39e-08			-15	2.31e-34		4	4	159	237	0	2	0	5	147	356											874	1126			0	0
Chromosome	756578	+	fldA	fldA	flavodoxin 1	^	-2.17851	0.0656569	1.02972	0.627769				22	13	145	176	51	46	25	16	79	191	458	1124	531	810	34	78	81	357	942	3247	524	1173
Chromosome	757181	+	Intergenic: fldA-ybfE	Intergenic: fldA-ybfE			0.52044	0.944407	1.56707	0.479499	0.360113	0.552553		25	7	213	209	273	589	195	123	174	215					444	438					218	1152	1155	1055	1520	1556	1104	1318
Chromosome	757787	+	ybfF	ybfF	hypothetical esterase/lipase YbfF	^	0.924563	0.758024	0.872355	0.457141	0.965929	0.0436925		29	1	155	180	340	299	248	337	103	134					178	154					529	402	614	410	1854	1330	801	815
Chromosome	759053	+	seqA	seqA	seqA protein	v	-15	6.66e-11	-15	0.000859249	-15	7.63e-22		8	7	132	223	0	0	0	0	39	116					0	0					214	467			0	0
Chromosome	760692	-	pgm	pgm	phosphoglucomutase	v	-15	3.88e-09	-15	9.23e-06				7	7	80	98	0	0	0	0	73	143					0	0					509	1012
Chromosome	761514	-	potE	potE	putrescine-ornithine antiporter	^	-0.921293	0.744616	-0.636137	0.622651	-0.885733	0.0528706		25	1	57	401	20	77	78	282	41	221					21	108					57	1398	404	1361	283	730	222	841
Chromosome	761740	+	potE	potE	putrescine-ornithine antiporter	^	-0.216344	0.94531	0.518274	0.706413	-0.1054	0.870017		29	13	150	169	122	59	184	158	125	198					177	177					644	586	773	568	910	784	628	612
Chromosome	762218	-	potE	potE	putrescine-ornithine antiporter	^	-0.0437793	0.988749	0.931337	0.5449	0.809298	0.285525		9	4	187	193	188	172	159	190	137	207					186	316					692	828			781	1227
Chromosome	762284	+	potE	potE	putrescine-ornithine antiporter	^	0.909298	0.761739	0.0140897	0.999109	1.24529	0.0923724		23	7	200	245	371	558	314	371	160	214					114	175					388	937			850	1518
Chromosome	762662	-	potE	potE	putrescine-ornithine antiporter	^	0.51158	0.907563	0.463798	0.720193	1.52215	0.0560467		8	1	53	422	100	572	136	495	31	258					68	237					224	1676			1236	2878
Chromosome	763176	+	speF	speF	ornithine decarboxylase, inducible (ec 4.1.1.17)	^	-1.56279	0.2428	-0.889254	0.463839	2.42562	0.00365056		3	13	258	215	51	38	136	79	200	272					83	112					956	676			3401	3209
Chromosome	765760	+	kdpE	kdpE	KDP operon transcriptional regulatory protein	^	1.27714	0.677684	-0.745186	0.553151	-0.518092	0.39597		1	13	120	129	536	265	170	202	91	185					49	77					714	743			398	369
Chromosome	765888	-	kdpE	kdpE	KDP operon transcriptional regulatory protein	^	-8.29675	9.86e-10	-15	2.96e-06	-15	2.04e-31		23	1	123	214	0	0	0	2	78	156					0	0					481	772			0	0
Chromosome	765999	+	kdpE	kdpE	KDP operon transcriptional regulatory protein	^	1.28332	0.683462			1.10212	0.137388		4	13	90	234	224	294	349	635	59	241											445	886			670	1484
Chromosome	766585	-	kdpD	kdpD	sensor protein KdpD	^	0.00204758	1	-0.00485627	1	0.332013	0.58019		9	10	66	188	107	155	65	163	71	186					66	130					360	639			332	616
Chromosome	768026	-	kdpD	kdpD	sensor protein KdpD	^	-0.227672	0.960612	1.15914	0.293691	-1.51772	0.00270294		28	4	178	165	270	198	60	46	108	105					171	193					759	540			187	155
Chromosome	768351	+	kdpD	kdpD	sensor protein KdpD	^	1.20284	0.620636	1.12883	0.351575	-1.2273	0.016228		9	10	80	181	213	365	207	370	64	184					144	271					441	705			171	198
Chromosome	768933	-	kdpD	kdpD	sensor protein KdpD	^	1.02177	0.71739	0.592509	0.641058	-1.32517	0.00359715		25	4	125	148	283	257	230	296	86	96					96	114					94	599	390	590	104	126	219	303
Chromosome	769413	-	kdpC	kdpC	potassium-transporting ATPase C chain	^	0.253593	0.971189	1.15045	0.473274	0.88502	0.0940286		10	1	37	237	96	253	85	196	64	177	201	1006	231	622	89	236	288	1629	167	566	102	362			278	368
Chromosome	769516	+	kdpC	kdpC	potassium-transporting ATPase C chain	^	1.02282	0.885009	0.876899	0.446739	0.0326488	0.951558		25	1	193	221	604	631	239	168	91	99					141	126					303	601	1051	512	779	566	1010	573
Chromosome	770060	-	kdpB	kdpB	potassium-transporting ATPase B chain	^	1.09705	0.679153	0.561604	0.916926				22	10	72	198	220	364	149	379	51	168	268	942	409	843	79	212	281	1383	3	0	671	1041
Chromosome	770447	+	kdpB	kdpB	potassium-transporting ATPase B chain	^	1.03493	0.705048	-0.157877	0.913111	0.314786	0.665789		3	1	68	229	236	488	183	271	89	223					94	120					572	776			496	768
Chromosome	770692	-	kdpB	kdpB	potassium-transporting ATPase B chain	^	1.41829	0.503312	2.01725	0.0881683	-0.527295	0.422612		21	10	71	135	226	279	227	325	67	166	350	745	408	721	190	316	803	2183	782	1873	728	897			435	415
Chromosome	773464	-	kdpF	Intergenic: kdpA-ybfA	conserved sORF	^	0.818446	0.805344	1.13893	0.336947				22	4	218	179	373	302	380	291	158	177	933	1100	806	804	122	173	707	1132	1472	2172	960	1172
Chromosome	776556	+	ybgH	ybgH	PTR2-family transport protein	^	0.334746	0.953606	1.37798	0.459709	0.792099	0.298027		3	10	106	171	170	139	132	229	147	211					329	383					937	638			1087	969
Chromosome	778417	+	ybgJ	ybgJ	conserved hypothetical protein	v	1.41485	0.497669	2.70463	0.333876				22	4	265	191	667	462	772	434	163	191	925	1116	750	898	201	283	1126	1574	7047	8992	769	1124
Chromosome	778538	-	ybgJ	ybgJ	conserved hypothetical protein	v	0.858561	0.789147	1.23388	0.425739				22	10	75	177	207	311	119	246	51	137	219	776	337	849	81	211	211	1332	299	1083	305	1157
Chromosome	779197	+	ybgK	ybgK	conserved hypothetical protein	v	0.753872	0.86055	-0.546084	0.661803	-0.784174	0.143504		1	7	69	130	75	143	162	259	102	251					48	137					425	772			182	342
Chromosome	780812	+	Intergenic: ybgL-SL1344_0696	Intergenic: ybgL-STM0715			-8.08497	1.5e-07	-15	3.77e-07	-15	2.63e-32		27	10	37	100	0	1	0	0	90	180					0	0					684	662			0	0
Chromosome	781603	-	fimB	STM0716	hypothetical type 1 fimbriae regulatory protein	v	-0.578175	0.834899	-2.25903	0.0338836	-15	1.71e-28		28	7	150	176	80	151	65	125	86	208					27	20					1456	1446			0	0
Chromosome	782523	-	SL1344_0699	STM0718	hypothetical transport protein	v	1.03627	0.703821	0.0486173	0.983411	1.84733	0.0103783		23	4	142	142	333	386	186	224	75	112					58	90					348	543			1060	1357
Chromosome	782785	+	SL1344_0699	STM0718	hypothetical transport protein	v	-1.03001	0.743918	-4.15973	0.000130309	-7.05387	1.7e-26		6	7	94	216	10	36	90	150	55	272					7	7					593	817			0	8
Chromosome	783099	-	SL1344_0699	STM0718	hypothetical transport protein	v	-0.262937	0.936572	-2.1989	0.0318745	-1.85874	0.000351716		2	4	205	153	130	96	206	138	115	197					33	19					838	817			151	193
Chromosome	787984	-	SL1344_0705	STM0723	ABC transporter domain protein	v	-15	3e-09	-15	0.0294418	-4.85392	4.56e-16		2	7	47	138	0	0	0	0	21	90					0	0					239	720			6	19
Chromosome	795234	-	Intergenic: abrB-gltA	Intergenic: abrB-gltA			-0.685147	0.794733	-0.635252	0.605233	-0.580319	0.57028		29	1	116	267	119	197	57	90	82	259					47	121					491	978	663	1171	918	1474	161	339
Chromosome	795689	+	gltA	gltA	citrate synthase	^	-0.200463	0.947995	-6.32819	2.64e-08	-15	1.82e-33	Attenuating in calves and pigs, but not chicks. Citrate synthase - a TCA cycle enzyme. Inhibits fructose 1-6-bisphosphatase, a key enzyme in gluconeogenesis. No obvious host-specific pattern with downstream TCA steps.	5	10	176	204	152	119	186	176	154	266					4	0					1097	1228			0	0
Chromosome	796293	+	gltA	gltA	citrate synthase	^	-1.12098	0.525586	-5.08967	4.61e-07	-8.6226	2.17e-22	Attenuating in calves and pigs, but not chicks. Citrate synthase - a TCA cycle enzyme. Inhibits fructose 1-6-bisphosphatase, a key enzyme in gluconeogenesis. No obvious host-specific pattern with downstream TCA steps.	5	13	271	212	144	71	107	105	223	222					3	7					2303	834			6	0
Chromosome	796902	+	SL1344_0713	STM0731	hypothetical exported protein	v	-0.231166	0.94531	0.668284	0.714999	1.02984	0.155863		10	1	79	270	102	191	84	195	113	256	275	1415	636	1037	143	214	230	1702	219	976	320	852			843	961
Chromosome	797133	+	Intergenic: SL1344_0713-sdhC	Intergenic: STM0731-sdhC			-1.75521	0.170958	0.189022	0.893668	-4.37866	9.86e-16		2	1	172	265	68	76	57	49	101	181					124	122					910	856			24	40
Chromosome	798676	+	sdhA	sdhA	succinate dehydrogenase flavoprotein subunit	v	-1.02524	0.597723	-4.23843	0.0019916	-5.86105	2.13e-17		23	10	106	195	65	72	49	98	93	129					3	6					236	535			0	10
Chromosome	798796	+	sdhA	sdhA	succinate dehydrogenase flavoprotein subunit	v	-0.447971	0.920586	-0.231144	0.890875	-1.1341	0.0288248		27	13	85	208	42	29	88	246	52	129					30	88					311	609			100	216
Chromosome	799978	+	sdhB	sdhB	succinate dehydrogenase iron-sulfur protein	v	-1.33996	0.419784	-2.78387	0.0534206	-15	3.38e-10		6	13	40	90	20	17	21	40	24	165					4	17					108	189			0	0
Chromosome	805272	+	Intergenic: sucB-sucC	Intergenic: sucB-sucC			-2.96269	0.00611174	-3.61754	0.000136912	-2.20227	2.29e-05		2	10	181	198	29	27	20	18	212	189					16	9					1047	705			142	145
Chromosome	805400	-	sucC	sucC	succinyl-CoA synthetase beta chain	v	-2.14358	0.070871	-2.85014	0.0178964	-1.46647	0.00371815		8	1	154	206	66	53	26	14	109	136					8	18					737	502			194	144
Chromosome	805795	-	sucC	sucC	succinyl-CoA synthetase beta chain	v	-2.40202	0.069463	-0.797861	0.37944	-15	1.55e-18		21	13	30	61	12	20	0	2	74	186	380	1174	273	735	27	53	74	354	120	361	158	402			0	0
Chromosome	805901	-	sucC	sucC	succinyl-CoA synthetase beta chain	v	-1.178	0.514853	-1.99566	0.000309296	-1.76348	0.00179889		10	13	49	106	22	32	30	47	69	162	254	1031	352	682	13	20	27	161	44	119	172	445			71	66
Chromosome	805936	+	sucC	sucC	succinyl-CoA synthetase beta chain	v	-3.70295	0.000557981	-1.23614	0.259912				7	7	136	153	7	3	17	15	104	210					28	74					441	747
Chromosome	806076	+	sucC	sucC	succinyl-CoA synthetase beta chain	v	-2.82835	0.00874315	-1.89725	0.104111	-2.51135	1.7e-06		23	1	116	281	21	25	22	39	71	187					18	35					233	667			34	85
Chromosome	806974	-	sucD	sucD	succinyl-CoA synthetase alpha chain	v	-0.747627	0.752897	-1.91944	0.0963085	-4.46645	1.34e-15		1	13	105	195	56	39	95	149	114	148					20	33					604	569			17	23
Chromosome	807417	-	RybD	Intergenic: sucD-cydA	small RNA; experimentally verified	v	-0.899758	0.860314	-0.638436	0.609471	0.432786	0.572951		6	1	88	274	140	218	13	12	69	228					43	103					524	953			312	1191
Chromosome	810223	-	cydA	cydA	cytochrome d ubiquinol oxidase subunit I	v	-3.70779	0.000583434	-15	3.34e-05	-15	7e-71		25	4	139	217	28	26	0	0	46	151					0	0					152	1078	668	1242	0	0	0	0
Chromosome	811982	-	ybgE	ybgE	hypothetical membrane protein	v	1.29551	0.788193	1.15039	0.397298				7	4	156	193	623	580	206	260	81	201					171	308					599	917
Chromosome	813962	-	tolR	tolR	tolR protein	v	0.70286	0.852858	1.12817	0.473274	2.42589	0.00282372		3	1	46	280	92	348	138	438	67	269					144	418					494	937			1968	3829
Chromosome	814897	-	tolA	tolA	tolA protein	v	-15	1.08e-10	-15	0.0180592	-15	4.86e-19	Tol-Pal complex, involved in outer membrane integrity	23	10	113	208	0	0	0	0	29	90					0	0					147	431			0	0
Chromosome	815041	-	tolA	tolA	tolA protein	v	-15	2.06e-09	-15	0.0698295	-15	5.99e-09	Tol-Pal complex, involved in outer membrane integrity	8	10	68	128	0	0	0	0	29	63					0	0					87	178			0	0
Chromosome	815733	+	tolB	tolB	tolB protein precursor	v	-8.60059	7.3e-09			-15	8.21e-33	Tol-Pal complex, involved in outer membrane integrity	24	7	108	100	0	0	0	1	63	158											381	1025			0	0
Chromosome	816087	+	tolB	tolB	tolB protein precursor	v	-15	1.02e-09	-15	0.042201	-15	5.34e-22	Tol-Pal complex, involved in outer membrane integrity	6	7	89	129	0	0	0	0	43	61					0	0					305	382			0	0
Chromosome	816836	-	pal	pal	peptidoglycan-associated lipoprotein precursor	v	-15	1.5e-10	-15	1.38e-09	-15	8.58e-26	Tol-Pal complex, involved in outer membrane integrity	3	10	88	213	0	0	0	0	89	286					0	0					355	503			0	0
Chromosome	817341	-	ybgF	ybgF	hypothetical exported protein	v	-0.604765	0.82324	1.33466	0.376446	0.198434	0.806134		9	7	204	189	123	146	121	108	106	194					244	335					763	867			637	773
Chromosome	817352	-	ybgF	ybgF	hypothetical exported protein	v	-0.413901	0.925939	0.267877	0.842835	0.792419	0.149497		29	4	135	147	142	183	37	52	71	196					74	172					361	993	517	1038	910	1811	969	2278
Chromosome	819200	-	Intergenic: Unnamed: 818810..818882-nadA	Intergenic: ybgF-nadA			0.655963	0.867842	0.226229	0.866407	0.973114	0.0526012		29	7	59	113	60	252	60	152	63	204					69	170					302	650	326	654	872	1516	761	1448
Chromosome	820021	-	nadA	nadA	quinolinate synthetase A protein	v	0.483765	0.916682	0.558565	0.647697	1.4732	0.0050481		10	4	89	143	140	246	52	190	32	185	182	1100	176	707	49	124	134	1008	96	730	76	483			508	662
Chromosome	820080	-	nadA	nadA	quinolinate synthetase A protein	v	0.504031	0.913447	1.25113	0.270206	1.17913	0.101382		9	10	61	182	91	232	86	253	44	180					141	267					449	640			686	1173
Chromosome	820459	-	nadA	nadA	quinolinate synthetase A protein	v	0.854814	0.794904	0.342611	0.70534	1.45634	0.0226657		10	7	156	181	170	285	309	400	113	175	424	1022	480	786	46	62	131	374	706	1375	231	555			700	926
Chromosome	820958	+	pnuC	pnuC	pnuC protein	v	-0.245535	0.939416	-2.79681	0.00488676	0.253267	0.749641		23	10	197	300	182	137	161	321	119	217					9	28					620	957			585	832
Chromosome	824038	-	aroG	aroG	phospho-2-dehydro-3-deoxyheptonate aldolase (DAHP synthetase) phenylalanine repressible	v	1.4544	0.754135	-0.0798514	0.961916	-0.770727	0.175048		6	13	122	114	239	138	505	347	94	185					74	128					909	553			257	389
Chromosome	824538	-	SL1344_0738	STM0761	hypothetical hydro-lyase	^	-2.72133	0.0135483	-15	6.91e-07	-15	4.79e-30	Low GC cluster. Fumarate hydratase subunits	23	13	97	146	3	1	26	39	94	165					0	0					353	778			0	0
Chromosome	824988	-	SL1344_0739	STM0762	hypothetical hydro-lyase	^	-4.70927	2.85e-05	-15	6.63e-06	-15	8.4e-38	Low GC cluster. Fumarate hydratase subunits	29	4	99	122	3	1	5	7	76	145					0	0					328	680	366	546	0	0	0	0
Chromosome	833964	-	SL1344_0747	STM0770	ABC transporter permease (FecCD_family)	v	0.3221	0.956571	0.653644	0.591651	2.05045	0.00449683		23	7	160	132	118	220	184	179	94	117					128	126					414	441			1598	1072
Chromosome	834762	+	SL1344_0748	STM0771	ABC transporter ATP-binding protein	v	0.485993	0.95388	-0.531973	0.672216	0.930114	0.222867		28	1	313	207	765	294	251	111	189	136					104	68					1199	579			1529	1025
Chromosome	834792	+	SL1344_0748	STM0771	ABC transporter ATP-binding protein	v	0.439826	0.956956	0.799779	0.66555	-0.730065	0.244186		21	13	130	163	320	250	97	108	114	171	503	957	612	725	146	170	449	1239	306	783	767	914			365	399
Chromosome	836197	-	gpmA	gpmA	phosphoglycerate mutase 1	^	-0.806641	0.885009	-1.04442	0.346342	-1.4444	0.00449683		6	13	109	152	147	136	2	10	105	302					62	89					512	784			82	277
Chromosome	836531	-	Intergenic: gpmA-galM	Intergenic: gpmA-galM			-0.0182479	0.997916	0.65783	0.712151	0.206321	0.799413		1	13	131	176	160	187	84	155	110	329					217	313					827	847			730	726
Chromosome	836904	+	galM	galM	aldose 1-epimerase (mutarotase)	^	0.159327	0.99816	-0.864316	0.47044	0.413204	0.561611		6	10	65	152	165	173	51	83	108	187					45	79					756	531			433	859
Chromosome	837607	-	galM	galM	aldose 1-epimerase (mutarotase)	^	-0.347988	0.921175	0.468521	0.721409	0.723381	0.37068		28	7	146	28	135	34	78	18	104	83					99	99					1813	488			1991	873
Chromosome	838096	+	galK	galK	galactokinase	^	-0.444456	0.885009	-0.212579	0.890875				7	4	45	149	38	98	41	97	74	138					44	96					687	411
Chromosome	838651	-	galK	galK	galactokinase	^	-1.57783	0.25181	-0.135409	0.7724				22	1	152	203	56	65	52	56	163	165	729	1039	511	684	103	123	431	888	4	14	875	620
Chromosome	839475	+	galT	galT	galactose-1-phosphate uridylyltransferase	^	-0.899495	0.680138	-0.960744	0.470983	0.537583	0.415533		27	7	88	172	41	94	46	87	42	192					32	60					421	714			426	816
Chromosome	839996	-	galE	galE	UDP-glucose 4-epimerase	^	-15	2.53e-09	-15	0.00300974	-4.56938	1.86e-33		25	4	92	98	0	0	0	0	50	91					0	0					224	995	610	909	11	30	36	54
Chromosome	840905	+	Intergenic: galE-SL1344_0754	Intergenic: galE-STM0777			-4.59349	2.63e-05	-4.65359	2.52e-13				22	7	82	211	0	6	7	10	96	265	286	1614	415	1191	4	10	0	41	0	12	577	1616
Chromosome	841068	+	Intergenic: galE-SL1344_0754	Intergenic: galE-STM0777			0.65787	0.86346	1.3077	0.25621				7	13	128	134	338	168	168	127	100	127					177	253					466	496
Chromosome	842554	-	modF	modF	hypothetical molybdenum transport ATP-binding protein ModF (photorepair protein PhrA)	^	-1.82194	0.136575	-1.05118	0.342432	-6.90255	1.11e-26		2	13	170	235	23	15	72	106	120	251					63	74					737	850			0	10
Chromosome	843461	-	modF	modF	hypothetical molybdenum transport ATP-binding protein ModF (photorepair protein PhrA)	^	2.05266	0.446634	0.72936	0.560227	-0.932619	0.132485		5	7	153	142	391	396	856	687	103	165					169	171					1142	643			361	344
Chromosome	843844	+	modE	modE	hypothetical molybdenum transport protein ModE	^	-0.286177	0.930333	-0.419534	0.753512	-0.0616799	0.93955		5	7	188	262	104	175	244	182	134	275					117	117					867	840			486	747
Chromosome	845507	+	modA	modA	molybdate-binding periplasmic protein precursor	v	0.447411	0.929284	2.22945	0.115402	0.107739	0.88578		21	4	116	127	176	177	147	139	102	178	453	955	484	703	385	502	1377	3725	429	1122	645	783			563	597
Chromosome	848956	+	ybhE	ybhE	conserved hypothetical protein	v	-1.15301	0.692882	-1.50164	0.24473	-2.7723	4.75e-08		21	1	66	186			51	59	74	183	386	1126	432	772	0	16	6	28	161	563	624	971			72	104
Chromosome	849166	-	ybhE	ybhE	conserved hypothetical protein	v	-1.16482	0.614072	0.340255	0.910204	-1.07489	0.104411		27	1	21	34	17	21	4	6	22	42					24	38					159	235			49	92
Chromosome	849642	+	ybhC	ybhC	possible pectinesterase precursor	^	0.908202	0.769498	1.57557	0.376851				7	10	40	141	161	234	75	187	117	200					240	483					691	1045
Chromosome	849729	+	ybhC	ybhC	possible pectinesterase precursor	^	0.651321	0.869919	2.26209	0.0955033	1.12623	0.143124		21	4	136	192	214	207	339	226	81	185	379	1010	455	1013	278	517	1179	3892	747	2200	579	1210			934	2010
Chromosome	850074	-	ybhC	ybhC	possible pectinesterase precursor	^	-0.783935	0.827656	0.00475179	1	0.180084	0.829243		5	1	77	248	19	45	96	196	165	455					147	329					936	894			567	996
Chromosome	850541	+	ybhC	ybhC	possible pectinesterase precursor	^	1.28091	0.585158	1.15787	0.376068	-1.50847	0.00279204		6	13	86	111	241	198	253	227	90	180					168	293					437	665			85	207
Chromosome	850787	+	ybhC	ybhC	possible pectinesterase precursor	^	0.969605	0.745256	0.699475	0.616873	0.415224	0.566844		5	4	134	142	263	256	239	281	53	83					65	104					789	534			608	722
Chromosome	851827	-	hutI	hutI	imidazolonepropionase	v	2.33544	0.122564	0.577283	0.641181	2.15976	0.00670581		27	10	42	138	369	497	253	627	111	143					123	167					846	619			2675	2260
Chromosome	852331	-	hutG	hutG	formiminoglutamase	v	1.28926	0.572743	1.85999	0.148889	1.24546	0.0175403		25	13	126	175	441	314	292	370	72	144					273	327					131	657	690	685	1622	1485	1395	1535
Chromosome	852813	-	hutG	hutG	formiminoglutamase	v	1.75418	0.425464	1.08295	0.336164	0.92027	0.20514		5	7	128	151	266	377	563	588	85	134					168	187					709	498			754	968
Chromosome	853213	+	hutG	hutG	formiminoglutamase	v	0.599417	0.880222			0.970971	0.123007		24	10	62	159	195	235	93	127	53	122											344	598			528	864
Chromosome	853440	+	hutC	hutC	histidine utilization repressor	v	0.842794	0.794904	0.55684	0.714575	1.07906	0.161276		28	1	77	195	41	87	89	136	71	143					94	201					899	714			1291	1240
Chromosome	853440	-	hutC	hutC	histidine utilization repressor	v	-0.554959	0.840856	0.849163	0.463275	1.05757	0.15988		27	4	246	207	362	387	396	415	166	208					157	264					827	1002			1273	1640
Chromosome	854908	-	hutU	Absent	urocanate hydratase	v	0.19435	1	1.18929	0.267781	1.07946	0.0317009		25	1	103	242	44	98	240	363	57	143					120	229					131	739	426	676	1199	1722	800	1352
Chromosome	856041	-	hutH	hutH	histidine ammonia-lyase	v	1.79309	0.491594	2.59259	0.0594911				22	13	199	226	1107	850	509	397	76	209	594	1246	518	1022	197	475	946	3138	2649	7158	810	1228
Chromosome	856557	+	hutH	hutH	histidine ammonia-lyase	v	1.31674	0.556932			0.000129069	1		24	4	140	175	468	313	407	322	88	137											408	925			357	648
Chromosome	858524	-	bioA	bioA	adenosylmethionine-8-amino-7-oxononanoate aminotransferase	^	-0.0678115	0.968733	0.471261	0.709809	1.65132	0.0228974		3	1	124	245	28	40	267	326	74	189					100	179					519	508			1046	1386
Chromosome	859552	+	bioB	bioB	biotin synthetase	v	0.727127	0.852858			0.0243091	0.976777		24	7	239	171	214	238	488	353	140	173											972	1321			746	1012
Chromosome	860014	+	bioB	bioB	biotin synthetase	v	-0.839956	0.72397	1.76801	0.459131	0.103141	0.896281		1	10	102	204	39	46	99	140	169	250					417	675					651	889			503	744
Chromosome	860323	+	bioB	bioB	biotin synthetase	v	-6.08497	1.14e-07	-1.23003	0.25563	2.21651	0.0033068		8	13	217	194	7	5	0	0	134	194					45	62					454	616			1931	1818
Chromosome	862660	+	bioDa	bioD	dethiobiotin synthetase	v	-1.63529	0.472076	-0.876976	0.496075				7	10	63	148	51	73	0	10	51	201					23	82					383	689
Chromosome	863273	-	Intergenic: bioDa-uvrB	Intergenic: bioD-uvrB			0.826736	0.96724	1.64852	0.253698	-0.801278	0.128156		21	13	35	145	146	388	11	82	33	201	101	1129	154	746	76	373	219	2711	83	864	143	814			104	310
Chromosome	864590	-	uvrB	uvrB	excision nuclease ABC subunit B	v	0.532773	0.906403	-0.902703	0.523369	1.56246	0.0401952		28	10	26	136	72	144	40	194	65	150					30	58					972	524			1926	1405
Chromosome	864655	+	uvrB	uvrB	excision nuclease ABC subunit B	v	-1.57384	0.264638	-1.59298	0.249001	0.352246	0.457056		25	13	140	69	39	12	58	25	86	119					29	23					235	487	615	450	864	623	694	550
Chromosome	865343	-	uvrB	uvrB	excision nuclease ABC subunit B	v	-3.4479	0.00179218	2.80671	0.0708377	1.23624	0.0945789		21	13	72	163	13	18	5	6	40	231	300	1177	351	948	353	933	1313	7196	436	1813	353	955			894	1429
Chromosome	865771	-	Intergenic: uvrB-slrP	Intergenic: uvrB-slrP			1.40494	0.503251	0.986268	0.667522	0.628841	0.270431		1	4	144	181	485	386	404	382	126	376					239	522					333	554			411	623
Chromosome	866949	+	slrP	slrP	Type III secretion system effector protein, leucine rich repeat-Acts as a ubiquitin ligase for thioredoxin. Also targets the ERdj3 chaperone of mammalian cells	v	0.717051	0.913403	0.105102	0.939794				22	7	2	12	6	12	7	19	7	6	19	116	17	67	4	11	8	98	0	0	45	117
Chromosome	867079	+	slrP	slrP	Type III secretion system effector protein, leucine rich repeat-Acts as a ubiquitin ligase for thioredoxin. Also targets the ERdj3 chaperone of mammalian cells	v	2.45571	0.790754	1.08218	0.731411				22	7	103	160	666	1619	232	309	123	226	454	1345	506	922	178	432	474	2664	0	10	813	1449
Chromosome	867398	-	slrP	slrP	Type III secretion system effector protein, leucine rich repeat-Acts as a ubiquitin ligase for thioredoxin. Also targets the ERdj3 chaperone of mammalian cells	v	-6.51434	2.75e-08	-15	1.19e-07	-15	1.38e-68		25	1	163	226	0	1	4	3	108	183					0	0					376	1240	1030	1162	0	0	0	0
Chromosome	867412	+	slrP	slrP	Type III secretion system effector protein, leucine rich repeat-Acts as a ubiquitin ligase for thioredoxin. Also targets the ERdj3 chaperone of mammalian cells	v	-0.24491	0.946239	-1.46194	0.172868				7	4	79	180	100	193	49	83	50	256					19	66					438	927
Chromosome	867899	-	slrP	slrP	Type III secretion system effector protein, leucine rich repeat-Acts as a ubiquitin ligase for thioredoxin. Also targets the ERdj3 chaperone of mammalian cells	v	0.700174	0.942709			0.508968	0.516123		4	13	204	185	201	116	512	369	204	249											1046	589			1116	638
Chromosome	869476	+	ybhK	ybhK	conserved hypothetical protein	^	-2.47119	0.0294524	-15	1.13e-07	-5.70091	1.11e-20		3	7	128	165	12	46	17	27	87	205					0	0					520	653			0	17
Chromosome	869966	-	moaA	moaA	molybdenum cofactor biosynthesis protein A	v	-0.447927	0.883767	-15	1.95e-06	2.50122	0.0119342		28	1	103	308	66	100	176	230	64	177					0	0					1431	1131			6009	4926
Chromosome	870377	+	moaA	moaA	molybdenum cofactor biosynthesis protein A	v	-3.41226	0.00241974	0.188569	0.941672	0.283187	0.647904		10	1	72	119	11	15	8	1	191	259	710	1436	729	790	133	158	509	1141	353	515	491	574			527	450
Chromosome	870842	-	moaA	moaA	molybdenum cofactor biosynthesis protein A	v	-8.78889	2.95e-09	-0.422151	0.755084	2.10327	0.00516979		3	7	100	137	0	0	0	1	181	241					83	158					531	585			1521	2094
Chromosome	872277	+	moaE	moaE	molybdopterin converting factor, subunit 2	v	-2.086	0.0735245	0.156971	0.913558	1.59698	0.00138617		29	1	116	238	20	21	52	65	86	166					81	134					380	509	452	492	1578	1837	1372	1906
Chromosome	872423	-	moaE	moaE	molybdopterin converting factor, subunit 2	v	-2.48511	0.822497	0.148989	0.893767	1.0429	0.0624039		10	13	2	1	0	0	0	1	97	246	400	1181	352	696	66	114	185	848	246	658	252	518			568	628
Chromosome	873163	-	ybhL	ybhL	hypothetical membrane protein	v	1.01527	0.718193	1.25067	0.696527				22	7	111	158	151	436	184	278	82	188	296	1053	334	797	180	364	420	2207	3	13	520	986
Chromosome	873205	-	ybhL	ybhL	hypothetical membrane protein	v	1.92816	0.364159	0.63605	0.559605	1.8125	0.0126821		10	13	65	179	262	372	255	881	36	198	127	960	204	1030	38	117	97	829	167	1375	244	790			1096	1642
Chromosome	875040	-	SL1344_0786	STM0810	hypothetical inner membrane protein	v	-15	5.33e-10	-15	1.56e-11	-15	1.95e-32	Putative inner membrane protein	28	7	77	165	0	0	0	0	151	335					0	0					1327	1141			0	0
Chromosome	875146	-	SL1344_0786	STM0810	hypothetical inner membrane protein	v	-8.76434	3.3e-09	-15	4.97e-07	-15	2.06e-71	Putative inner membrane protein	29	4	128	105	0	0	0	1	89	176					0	0					404	830	533	823	0	0	0	0
Chromosome	875230	+	SL1344_0786	STM0810	hypothetical inner membrane protein	v	-4.8071	1.55e-05	-1.71682	0.0732027	-5.22119	5.44e-16	Putative inner membrane protein	5	7	69	217	0	16	0	4	89	405					24	91					1292	1281			0	52
Chromosome	875232	+	SL1344_0786	STM0810	hypothetical inner membrane protein	v	-2.95074	0.00915369	-3.05689	0.00191268	-6.372	6.75e-25	Putative inner membrane protein	1	10	32	184	24	25	0	6	66	282					3	29					501	1147			0	15
Chromosome	875249	+	SL1344_0786	STM0810	hypothetical inner membrane protein	v	-5.01306	4.86e-06	-15	2.64e-08	-3.08492	1.55e-09	Putative inner membrane protein	23	1	111	230	0	5	10	5	77	242					0	0					396	1191			43	98
Chromosome	876146	+	ybhN	ybhN	hypothetical membrane protein	^	1.12731	0.782158	1.53529	0.203305	1.45107	0.0186546		10	13	36	200	81	242	119	539	26	215	142	1132	176	1048	37	278	200	1807	288	2530	98	654			383	1167
Chromosome	877610	+	ybhP	ybhP	conserved hypothetical protein	^	0.589153	0.885009			1.21531	0.0982462		4	10	67	168	136	279	67	202	71	276											417	781			698	1399
Chromosome	878654	-	ybhQ	ybhQ	hypothetical membrane protein	v	0.711336	0.846891	0.60953	0.699304	-0.329667	0.62818		1	10	88	199	200	280	154	271	110	272					169	277					718	824			375	550
Chromosome	878682	-	ybhQ	ybhQ	hypothetical membrane protein	v	1.2754	0.57454	0.318944	0.810312	-0.0130392	0.989091		27	13	95	241	445	550	207	374	75	189					88	164					865	938			604	743
Chromosome	880705	-	ybhS	ybhS	hypothetical inner membrane protein	^	1.26788	0.798554	0.852481	0.489045	-3.08027	2.29e-09		3	7	118	139	132	228	370	446	88	174					119	243					556	622			46	59
Chromosome	880989	+	ybhS	ybhS	hypothetical inner membrane protein	^	0.589258	0.888649	1.05675	0.37766	2.37815	0.00185614		6	7	141	196	128	211	315	312	109	136					141	249					530	509			1747	2325
Chromosome	881177	+	ybhS	ybhS	hypothetical inner membrane protein	^	1.12279	0.660195	1.67711	0.410617	0.741279	0.333553		9	10	156	219	514	393	339	331	156	184					402	430					733	858			888	1117
Chromosome	882621	-	ybhF	ybhF	hypothetical ABC transporter ATP-binding protein	^	0.150648	0.994131	1.23993	0.265799	-1.21874	0.0770466		28	13	109	242	234	260	98	164	61	157					94	300					934	1329			256	477
Chromosome	884358	-	ybiH	ybiH	hypothetical tetR-family transcriptional regulator	^	0.688576	0.857624	0.23974	0.865707	1.16477	0.0853351		23	1	98	195	191	215	231	268	51	146					49	129					316	649			618	1013
Chromosome	884590	-	ybiH	ybiH	hypothetical tetR-family transcriptional regulator	^	0.978031	0.742169	1.21371	0.439646	0.618681	0.330423		10	10	114	142	232	229	211	296	146	250	624	1431	614	999	208	364	821	2705	355	1014	338	722			464	763
Chromosome	885005	+	rhlE	rhlE	hypothetical ATP-dependent RNA helicase rhlE	v	0.93505	0.751317	1.47012	0.142999	1.73367	0.0114021		8	1	94	246	340	496	180	246	52	123					140	231					272	495			1038	885
Chromosome	886421	+	Intergenic: rhlE-dinG	Intergenic: rhlE-dinG			1.56663	0.501727	1.6056	0.317728	0.882796	0.235561		9	10	87	128	424	406	162	245	106	183					271	402					488	845			619	1234
Chromosome	888229	-	dinG	dinG	probable ATP-dependent helicase DinG	v	1.23036	0.87363	1.27182	0.294674				7	7	147	23	137	62	449	108	122	121					219	230					599	633
Chromosome	888863	+	ybiB	ybiB	hypothetical glycosyltransferase	v	0.5173	0.905087	0.976897	0.413532	2.60568	0.00107099		23	1	110	222	230	287	179	221	78	167					138	231					453	692			2446	2808
Chromosome	889051	-	ybiB	ybiB	hypothetical glycosyltransferase	v	0.656357	0.867842	0.588551	0.633071	1.60131	0.0153059		8	13	61	213	180	232	131	287	74	145					93	159					376	393			1106	653
Chromosome	889657	+	Intergenic: ybiB-ybiJ	Intergenic: ybiB-ybiJ			0.635908	0.873854	0.0240393	0.992473	0.493794	0.52371		3	10	130	187	235	188	276	245	157	217					122	169					775	752			913	708
Chromosome	890236	-	Intergenic: ybiJ-ybiI	Intergenic: ybiJ-ybiI			-0.671319	0.797085	0.410636	0.753512	-0.548995	0.387495		25	1	187	273	86	67	228	167	127	164					128	168					176	1274	1341	1268	452	585	978	1093
Chromosome	890718	+	Intergenic: ybiI-ybiN	Intergenic: ybiI-ybiN			-0.474537	0.876114	-0.321388	0.815328				7	10	12	197	16	143	13	118	43	215					31	127					338	871
Chromosome	890804	-	ybiN	ybiN	conserved hypothetical protein	v	0.770508	0.82324	1.34189	0.204985	1.24456	0.0894209		9	4	113	166	205	305	177	231	51	148					95	291					564	601			868	1213
Chromosome	892068	+	ybiO	ybiO	hypothetical membrane protein	^	0.990097	0.731934			0.218238	0.795163		24	10	200	192	390	327	421	357	150	177											1131	1259			899	1197
Chromosome	892554	+	ybiO	ybiO	hypothetical membrane protein	^	0.515296	0.909421	-0.0538916	0.97746	0.406577	0.586831		3	1	136	273	245	235	340	299	119	212					94	150					642	755			592	804
Chromosome	893342	+	ybiO	ybiO	hypothetical membrane protein	^	-0.233791	0.947805	-0.541792	0.696058	0.636012	0.156769		29	10	57	119	106	94	32	59	77	157					55	68					362	559	405	511	844	1244	571	876
Chromosome	894229	+	glnQ	glnQ	glutamine transport ATP-binding protein GlnQ	^	0.162597	0.995432	1.11159	0.508183	1.03387	0.0732676		10	1	38	242	78	215	88	221	68	249	308	1331	219	749	108	294	228	1690	298	1079	145	670			425	833
Chromosome	895472	+	Intergenic: glnP-glnH	Intergenic: glnP-glnH			0.667748	0.86346	2.41436	0.265724	0.894119	0.24766		2	7	122	217	139	357	218	320	82	183					362	719					835	1070			875	1794
Chromosome	895625	+	glnH	glnH	glutamine-binding periplasmic protein precursor	^	1.58749	0.495392	2.44636	0.275614	1.65108	0.0276344		9	10	87	159	496	468	185	287	105	182					510	687					671	678			1579	1615
Chromosome	895845	+	glnH	glnH	glutamine-binding periplasmic protein precursor	^	1.14432	0.650989	2.01028	0.186115	-0.413958	0.571837		21	4	164	165	413	303	367	316	101	209	508	1046	653	883	310	585	1012	3509	747	1338	606	1179			444	566
Chromosome	896613	-	Intergenic: glnH-dps	Intergenic: glnH-dps			-0.143407	0.96557	-1.82465	0.0943212	1.55678	0.0396841		23	1	116	316	154	241	107	251	74	213					20	42					441	1014			1282	1945
Chromosome	896853	+	dps	dps	DNA protection during starvation protein	^	0.32528	0.953836	0.286093	0.958886			Oxidative stress response protein, attenuated in calves and pigs, minor effect in chicks. Similar trend seen for katE catalase - possibly reflects increased invasion?	22	1	95	268	206	243	167	259	73	264	353	1309	315	842	116	212	272	1305	0	0	728	1431
Chromosome	896917	+	dps	dps	DNA protection during starvation protein	^	0.554233	0.950146			0.32038	0.683488	Oxidative stress response protein, attenuated in calves and pigs, minor effect in chicks. Similar trend seen for katE catalase - possibly reflects increased invasion?	4	7	128	237	92	195	285	445	56	271											660	891			609	851
Chromosome	897021	-	dps	dps	DNA protection during starvation protein	^	-0.472322	0.872108	-2.77656	0.00263878	-15	4.28e-32	Oxidative stress response protein, attenuated in calves and pigs, minor effect in chicks. Similar trend seen for katE catalase - possibly reflects increased invasion?	3	13	304	209	233	108	263	106	197	197					25	19					689	633			0	0
Chromosome	897190	+	dps	dps	DNA protection during starvation protein	^	-1.3036	0.430299	-15	1.01e-07	-15	7.27e-30	Oxidative stress response protein, attenuated in calves and pigs, minor effect in chicks. Similar trend seen for katE catalase - possibly reflects increased invasion?	5	7	63	214	25	139	16	39	59	235					0	0					1310	1439			0	0
Chromosome	897207	+	dps	dps	DNA protection during starvation protein	^	-3.08064	0.048526	-15	2.09e-09	-15	2.22e-34	Oxidative stress response protein, attenuated in calves and pigs, minor effect in chicks. Similar trend seen for katE catalase - possibly reflects increased invasion?	27	10	4	32	0	1	0	7	103	264					0	0					638	1131			0	0
Chromosome	897244	+	dps	dps	DNA protection during starvation protein	^	-4.73712	1.1e-05	-15	5.56e-08	-15	8.84e-72	Oxidative stress response protein, attenuated in calves and pigs, minor effect in chicks. Similar trend seen for katE catalase - possibly reflects increased invasion?	29	1	67	313	0	7	7	13	83	222					0	0					333	1067	467	1089	0	0	0	0
Chromosome	898100	+	ybiF	ybiF	hypothetical membrane protein	^	1.04025	0.711573	0.910479	0.42864	-0.450707	0.346364		25	10	89	162	203	236	180	370	63	156					121	194					290	988	582	852	354	541	624	792
Chromosome	898214	+	ybiF	ybiF	hypothetical membrane protein	^	0.34957	0.94531	1.21607	0.280325	1.1005	0.139805		21	1	72	232			116	260	42	231	285	1058	288	787	46	143	228	1009	543	2494	368	1061			874	1436
Chromosome	899051	-	ompX	ompX	outer membrane protein x precursor	v	2.13161	0.174859	1.92782	0.732851				22	4	138	149	562	464	723	658	185	381	284	1027	471	854	700	1033	597	1980	172	493	670	1001
Chromosome	899166	-	ompX	ompX	outer membrane protein x precursor	v	0.559827	0.888649	1.48803	0.547041	1.037	0.186186		3	4	288	212	529	387	309	204	226	286					463	636					1143	861			1580	1520
Chromosome	899602	+	ybiP	ybiP	hypothetical membrane protein	^	1.79141	0.30504	1.77026	0.721547				22	4	111	206	446	447	559	648	120	383	313	1032	323	802	388	966	450	1906	127	488	434	953
Chromosome	899849	-	ybiP	ybiP	hypothetical membrane protein	^	-0.0252144	0.979347	-1.2572	0.608239	-3.1155	9.17e-06		21	7	152	135	32	65	179	256	207	246	698	1334	1208	1378	4	10	7	27	578	1047	1544	1629			145	131
Chromosome	900711	-	ybiP	ybiP	hypothetical membrane protein	^	0.547446	0.900446	3.11592	0.0739417	-0.697436	0.203867		10	13	164	197	210	173	296	328	113	232	433	1145	593	704	677	1145	2570	8457	874	2586	241	471			155	176
Chromosome	900716	+	ybiP	ybiP	hypothetical membrane protein	^	0.732067	0.839472	0.881019	0.452217	-0.324939	0.630436		5	10	128	181	264	235	255	233	73	164					136	198					897	625			401	515
Chromosome	902412	-	ybiR	ybiR	hypothetical membrane protein	v	1.33431	0.536685			1.14601	0.123138		4	1	157	268	618	701	391	367	159	225											705	703			1183	1166
Chromosome	904145	+	Intergenic: ybiS-ybiT	Intergenic: ybiS-ybiT			1.05326	0.851286	3.10349	0.21289	2.50323	0.0138167		27	10	351	119	1038	345	399	119	300	187					1833	1370					1635	1032			6253	5146
Chromosome	904217	-	Intergenic: ybiS-ybiT	Intergenic: ybiS-ybiT			0.295528	0.96557	0.336911	0.889383	0.319873	0.688573		23	13	166	130	175	82	264	172	252	375					292	314					790	854			755	792
Chromosome	905425	-	ybiT	ybiT	ABC transporter ATP-binding protein	v	1.75841	0.310027	1.3705	0.634556				22	10	132	204	677	753	326	449	95	196	374	1101	533	871	207	429	712	2724	0	19	740	1143
Chromosome	905498	-	ybiT	ybiT	ABC transporter ATP-binding protein	v	1.89264	0.848473	1.21156	0.427454	1.38862	0.22241		29	13	117	188	880	909	174	255	89	227					181	379					366	760	492	806	995	1566	1825	2924
Chromosome	905977	-	Intergenic: ybiT-SL1344_0814	Intergenic: ybiT-STM0839			0.345174	0.951432	0.813019	0.494957	0.819964	0.220431		23	13	91	148	158	140	93	193	57	184					146	178					281	795			553	879
Chromosome	907591	+	ybiV(2)	Absent	conserved hypothetical protein	^	-1.79698	0.147674	-3.0646	0.00264291	-0.917424	0.188528		27	1	152	196	13	23	75	78	155	173					10	20					1170	922			434	401
Chromosome	908679	-	ybiU	ybiU	conserved hypothetical protein	^	1.29615	0.681512	0.255288	0.808765				22	13	182	190	772	446	306	252	114	184	675	976	830	928	61	91	255	571	779	1128	704	1140
Chromosome	908834	+	ybiU	ybiU	conserved hypothetical protein	^	0.780269	0.822146	-0.0980634	0.955179	-2.67928	1.04e-07		1	10	114	190	243	230	209	320	145	297					91	225					394	872			47	102
Chromosome	910416	-	ybiV(1)	ybiV(1)	conserved hypothetical protein	v	-0.0648396	0.983384	1.22018	0.350769	1.56198	0.0585331		28	1	108	208	128	132	141	178	92	175					195	281					1456	886			2942	2271
Chromosome	911323	-	pflF	pflF	hypothetical formate acetyltransferase 3	^	1.0758	0.693859			1.61017	0.0282974		4	4	213	154	378	209	599	292	218	334											665	549			1491	1303
Chromosome	912093	-	pflF	pflF	hypothetical formate acetyltransferase 3	^	1.24375	0.603864	1.11696	0.479252	1.81076	0.0122297		10	13	24	248	85	444	76	628	50	245	213	1458	664	1322	121	325	204	2606	309	1322	186	743			783	1674
Chromosome	914013	-	Intergenic: pflE-moeB	Intergenic: pflE-moeB			1.05909	0.696394	1.26419	0.476423	1.20797	0.104732		9	10	68	172	194	384	104	285	83	275					189	469					471	976			965	1555
Chromosome	914547	+	moeB	moeB	molybdopterin biosynthesis MoeB protein	^	-2.11204	0.0859699	3.25436	0.0982314	0.37656	0.608013		9	10	87	151	38	52	0	18	90	155					607	1182					604	758			519	814
Chromosome	914996	-	moeA	moeA	molybdopterin biosynthesis MoeA protein	^	-15	0.0517116	-15	0.0215916	-15	0.984776		10	7	8	4	0	0	0	0	2	6	12	33	14	15	0	0	0	0	0	0	5	18			0	0
Chromosome	915211	+	moeA	moeA	molybdopterin biosynthesis MoeA protein	^	-3.88072	0.00031932	-0.458291	0.717821	0.297942	0.713218		5	7	66	214	4	5	9	18	94	222					49	127					805	930			531	1077
Chromosome	917190	-	ybiK	ybiK	hypothetical L-asparaginase	v	1.06395	0.696311	2.11941	0.295622	1.66996	0.023426		9	13	138	196	357	291	305	388	83	197					324	607					602	624			1352	1589
Chromosome	919190	-	yliA	yliA	hypothetical ABC transporter ATP-binding protein	v	0.58522	0.940356	0.175071	0.902868				7	4	233	188	590	322	205	115	122	172					127	127					587	724
Chromosome	921481	-	yliC	yliC	hypothetical ABC transporter permease protein	v	2.35868	0.827907	2.4654	0.27048	0.44816	0.443788		25	13	101	231	1386	1373	191	389	85	198					432	764					185	901	764	850	755	1552	943	1136
Chromosome	922966	+	rimO	yliG	conserved hypothetical protein	^	1.00893	0.71739	0.433127	0.783732				7	1	126	267	387	521	246	375	123	269					111	294					581	905
Chromosome	925205	-	Intergenic: bssR-SL1344_0830	Intergenic: yliH-STM0854			-2.17642	0.0616378	-15	7.33e-07	-15	1.69e-31	Low GC metabolism-related cluster	23	10	257	165	75	41	40	25	164	94					0	0					840	421			0	0
Chromosome	928466	-	SL1344_0833	STM0857	hypothetical acyl-CoA dehydrogenase	v	-15	7.19e-10	-15	8.21e-07	-15	1.38e-33	Low GC metabolism-related cluster	28	13	97	134	0	0	0	0	82	174					0	0					822	688			0	0
Chromosome	930625	-	SL1344_0834	STM0858	hypothetical flavoprotein	v	-4.10973	0.00011072	-15	1.39e-10			Low GC metabolism-related cluster	7	1	175	182	0	7	22	10	187	236					0	0					993	858
Chromosome	930939	-	SL1344_0834	STM0858	hypothetical flavoprotein	v	-15	1.62e-09	-15	3.15e-06	-15	1.14e-31	Low GC metabolism-related cluster	3	4	90	113	0	0	0	0	54	179					0	0					418	860			0	0
Chromosome	931007	-	SL1344_0834	STM0858	hypothetical flavoprotein	v	-5.66531	2.9e-06	-15	1.12e-05			Low GC metabolism-related cluster	7	7	76	108	0	4	0	3	65	148					0	0					550	751
Chromosome	932017	+	SL1344_0835	STM0859	LysR transcriptional regulator	^	-4.62279	2.08e-05	-15	5.55e-07	-15	5.13e-29	Low GC metabolism-related cluster	5	10	184	171	10	9	9	0	115	148					0	0					1593	1249			0	0
Chromosome	932053	+	SL1344_0835	STM0859	LysR transcriptional regulator	^	-9.69457	7.62e-11	-15	5.16e-12	-8.08996	1.86e-26	Low GC metabolism-related cluster	27	1	111	333	0	0	0	1	114	425					0	0					792	1738			7	0
Chromosome	932063	+	SL1344_0835	STM0859	LysR transcriptional regulator	^	-2.30033	0.0459657	-15	2.06e-06	-15	2.22e-34	Low GC metabolism-related cluster	6	4	126	227	31	59	24	25	53	187					0	0					671	1276			0	0
Chromosome	932439	-	SL1344_0836	STM0860	hypothetical inner membrane protein	^	-1.97033	0.114512	-15	0.000558905	-15	4.87e-34	Low GC metabolism-related cluster	5	4	133	122	44	34	27	21	39	121					0	0					1350	825			0	0
Chromosome	933381	-	yliI	yliI	hypothetical dehydrogenase	v	-4.44949	4.06e-05	-15	2.42e-07	-3.93368	9.26e-14	Low GC metabolism-related cluster	27	7	149	143	0	1	10	14	125	153					0	0					825	675			37	37
Chromosome	933946	+	yliJ	yliJ	glutathione s-transferase family protein	^	0.453492	0.930333	-0.516425	0.688758	1.23415	0.09388		27	7	97	210	92	241	179	292	71	215					49	104					365	862			668	1508
Chromosome	935224	+	dacC	dacC	D-alanyl-D-alanine carboxypeptidase (penicillin-binding protein 6 precursor)	v	0.47511	0.91686	-2.00276	0.0522917	-0.824411	0.132416		6	1	152	280	335	390	239	199	137	172					31	28					710	643			202	374
Chromosome	935852	-	dacC	dacC	D-alanyl-D-alanine carboxypeptidase (penicillin-binding protein 6 precursor)	v	0.901193	0.808402	0.58113	0.6574	2.36358	0.00307914		6	7	130	211	118	301	339	455	63	234					92	248					569	770			1047	4148
Chromosome	937898	-	mdfA	mdfA	multidrug translocase MdfA	v	0.978663	0.96557	1.64783	0.124968	2.75496	0.00104841		28	4	114	142	369	496	51	76	40	151					150	308					829	555			3711	3332
Chromosome	939780	+	SL1344_0843	STM0867	conserved hypothetical protein	^	-0.323518	0.921175	1.24505	0.310198	-0.605621	0.346918		2	1	127	310	125	188	163	194	78	169					181	267					751	892			312	502
Chromosome	941576	-	SL1344_0845	STM0869	hypothetical tetR-family transcriptional regulator	v	0.528128	0.902214	0.714559	0.552423	2.23035	0.00421925		8	1	107	289	195	409	166	331	55	164					89	186					336	903			1980	2403
Chromosome	943168	+	SL1344_0846	STM0870	hypothetical membrane protein	^	-1.41299	0.667791	0.85827	0.4642	-0.611697	0.0921092		25	13	79	196	96	97	0	11	54	181					117	209					105	822	515	751	319	456	329	582
Chromosome	943513	+	SL1344_0846	STM0870	hypothetical membrane protein	^	-5.24914	1.34e-06			-7.39086	2.92e-28		24	1	202	274	7	4	4	9	145	185											840	941			8	0
Chromosome	944492	+	grxA	grxA	glutaredoxin 1	^	0.325426	0.977401	1.83744	0.208066	1.79049	0.0328122		28	4	102	141	227	214	57	96	53	192					172	498					1149	1159			2581	3438
Chromosome	944736	+	Intergenic: grxA-ybjC	Intergenic: grxA-ybjC			2.41035	0.105762	0.855074	0.568951	0.89628	0.286482		28	10	63	151	561	499	376	749	140	201					209	263					1921	1063			2313	1874
Chromosome	945686	+	mdaA	Absent	oxygen-insensitive NADPH nitroreductase (pseudogene)	v	-0.629346	0.81101			-0.75558	0.155899		24	4	179	159	101	91	116	111	75	136											328	794			202	299
Chromosome	946194	-	rimK	rimK	ribosomal protein S6 modification protein	v	1.40803	0.503251	0.349989	0.790879	0.522503	0.500608		5	4	140	158	404	369	416	332	77	166					95	142					818	702			749	897
Chromosome	946208	-	rimK	rimK	ribosomal protein S6 modification protein	v	0.784075	0.823403	0.379486	0.772619	-0.52476	0.359997		2	10	61	156	120	182	130	283	45	175					64	155					500	771			230	436
Chromosome	948363	-	potF	potF	putrescine-binding periplasmic protein precursor	v	1.31746	0.763106	2.66911	0.134595				22	13	103	163	497	424	162	208	76	174	343	841	471	633	194	289	426	1897	2096	6541	803	655
Chromosome	948621	+	potF	potF	putrescine-binding periplasmic protein precursor	v	0.382785	0.943305	1.01295	0.735937				22	1	181	175	259	216	276	143	116	164	728	1125	699	670	211	282	1004	2047	2	0	844	1024
Chromosome	949372	+	potG	potG	putrescine transport ATP-binding protein PotG	v	0.330851	0.951202	0.340072	0.796369	0.332958	0.571837		3	7	130	147	165	294	106	112	67	188					79	168					381	551			334	551
Chromosome	949725	-	potG	potG	putrescine transport ATP-binding protein PotG	v	-0.0485353	0.985547	0.386058	0.771867	0.9015	0.22803		27	4	143	155	109	118	153	171	73	134					68	139					672	712			864	1085
Chromosome	950882	+	potH	potH	putrescine transport system permease protein PotH	v	0.579847	0.892913	0.0919457	0.95251	0.243152	0.742133		9	7	117	137	84	181	204	255	101	143					93	106					758	625			715	519
Chromosome	952489	+	rumB	ybjF	hypothetical RNA methyltransferase	v	1.63593	0.380564	-1.24575	0.25621	-2.01838	0.000273461		5	4	115	125	422	314	382	317	134	179					36	65					1077	906			135	234
Chromosome	952597	+	rumB	ybjF	hypothetical RNA methyltransferase	v	-1.53147	0.277508	-0.320534	0.820298	-1.50458	7.29e-05		29	1	102	224	45	67	42	63	83	152					55	89					337	836	451	787	243	566	93	192
Chromosome	953418	-	rumB	ybjF	hypothetical RNA methyltransferase	v	1.30799	0.561767	1.67143	0.159215				22	4	119	206	339	453	286	470	54	206	359	1207	327	847	113	288	562	1864	768	2428	481	1117
Chromosome	954256	+	SL1344_0860	STM0884	possible transport protein	v	-8.11932	2.15e-09	-7.70785	2.57e-25	-15	4.31e-34	Homology to sgaT from Vibrio, affects ability of S. Hadar to compete with S. Typhimurium for growth in chicken gut (Nogrady et al. 2003)	21	4	171	127	0	0	0	2	100	139	594	668	650	726	0	0	0	0	4	7	1191	965			0	0
Chromosome	955003	-	SL1344_0860	STM0884	possible transport protein	v	-15	0.0517116	-15	0.157854	-15	4.49e-26	Homology to sgaT from Vibrio, affects ability of S. Hadar to compete with S. Typhimurium for growth in chicken gut (Nogrady et al. 2003)	25	4	6	6	0	0	0	0	23	26					0	0					40	175	149	204	0	0	0	0
Chromosome	955203	+	SL1344_0861	STM0885	hypothetical phosphotransferase enzyme II, B component	v	-4.09875	0.000341681	-15	3.77e-07			Homology to sgaT from Vibrio, affects ability of S. Hadar to compete with S. Typhimurium for growth in chicken gut (Nogrady et al. 2003)	7	10	70	85	0	2	9	6	123	147					0	0					809	549
Chromosome	955634	+	SL1344_0862	STM0886	probable sulfatase	v	-1.14215	0.538721	-2.08155	0.0303199	-2.1994	1.22e-05		1	13	39	215	38	120	9	57	41	313					11	53					162	959			40	144
Chromosome	955670	+	SL1344_0862	STM0886	probable sulfatase	v	0.410001	0.961745	-0.938105	0.419231	0.763365	0.297534		6	13	206	305	190	202	407	491	101	222					54	75					526	747			418	1211
Chromosome	956951	-	SL1344_0862	STM0886	probable sulfatase	v	0.321702	0.973831			-0.186751	0.810913		4	10	61	152	202	178	51	88	86	205											954	740			613	509
Chromosome	959892	+	artI	artI	arginine-binding periplasmic protein 1 precursor	^	-0.315592	0.92235	0.796021	0.605483	1.99651	0.0143888		6	4	211	199	162	115	197	157	147	209					228	245					967	863			1825	3680
Chromosome	960138	-	artI	artI	arginine-binding periplasmic protein 1 precursor	^	0.169205	1	-2.63542	0.0525669	-1.16874	0.0252407		6	4	145	154	298	191	71	96	77	126					12	13					696	640			131	317
Chromosome	961042	+	Intergenic: artP-ybjP	Intergenic: artP-ybjP			0.02235	1	0.259301	0.853559	2.53122	0.00137834		6	1	26	299	77	334	53	176	22	192					34	162					328	815			625	4356
Chromosome	963421	+	SL1344_0871	STM0932	hypothetical oxidoreductase	^	0.871243	0.785261	0.457612	0.717035				7	1	83	125	247	197	164	128	91	145					113	135					491	541
Chromosome	964332	+	ybjT	ybjT	conserved hypothetical protein	^	1.66163	0.376666	2.0747	0.0628211	2.69543	3.07e-06		8	10	76	85	241	194	256	285	58	112					212	336					133	218			824	890
Chromosome	964348	+	ybjT	ybjT	conserved hypothetical protein	^	0.328593	0.954966	1.18751	0.277546	2.46161	0.000641018		23	10	51	280	100	247	78	371	33	177					96	270					177	531			902	2038
Chromosome	965262	+	ybjT	ybjT	conserved hypothetical protein	^	-4.48922	8.85e-05			0.929433	0.0964016		4	4	73	104	4	1	2	8	50	126											461	333			653	487
Chromosome	965448	+	ybjT	ybjT	conserved hypothetical protein	^	-0.208813	0.953434	1.44209	0.17982	0.615678	0.427579		5	1	127	203	56	66	186	232	74	128					143	277					855	750			661	1193
Chromosome	965992	+	ltaA	ltaA	L-allo-threonine aldolase	^	0.715359	0.844257	1.22564	0.289904	0.0665734	0.926795		21	4	122	172	266	250	215	200	66	176	360	853	327	671	59	126	249	760	758	2054	546	803			492	573
Chromosome	967335	+	poxB	poxB	pyruvate dehydrogenase	^	1.83733	0.834899			0.974492	0.191475		4	13	88	211	355	343	183	497	59	184											591	684			1038	1227
Chromosome	967335	-	poxB	poxB	pyruvate dehydrogenase	^	1.2609	0.588167			1.23662	0.0940286		4	4	133	174	822	884	183	258	83	259											656	709			991	1031
Chromosome	967490	+	poxB	poxB	pyruvate dehydrogenase	^	0.646768	0.885832	0.157707	0.769047	1.54184	0.00913487		10	1	65	147	85	130	175	242	70	162	295	719	320	522	25	56	82	243	330	929	284	398			815	682
Chromosome	969245	-	hcr	hcr	hybrid-cluster protein oxidoreductase-FAD and [2FE-2S] cofactors, NADH as electron donor	^	0.696325	0.852858	-0.304614	0.821171	1.80155	0.0208226		27	13	215	225	357	284	365	362	140	136					96	75					802	722			1919	2086
Chromosome	970015	-	hcp	hcp	hydroxylamine reductase, hybrid cluster [2Fe-2S] protein	^	1.17644	0.638912	1.01526	0.4481	2.09482	0.006923		9	1	135	202	329	262	514	351	126	163					237	210					663	635			2127	2053
Chromosome	970552	+	hcp	hcp	hydroxylamine reductase, hybrid cluster [2Fe-2S] protein	^	1.08916	0.681676			1.19444	0.105975		4	10	30	160	112	378	35	258	45	267											448	826			685	1513
Chromosome	970830	-	hcp	hcp	hydroxylamine reductase, hybrid cluster [2Fe-2S] protein	^	1.34756	0.842452	0.525333	0.690942	-0.163138	0.815426		5	13	170	227	313	210	665	728	118	178					127	199					797	617			391	561
Chromosome	971431	-	ybjE	ybjE	hypothetical membrane protein	^	-1.40018	0.33706	-2.22467	0.0779716	-1.20951	0.0237566		2	4	169	197	40	32	90	101	75	151					9	28					842	655			273	215
Chromosome	971436	+	ybjE	ybjE	hypothetical membrane protein	^	0.628633	0.932518	0.611771	0.618665	0.941318	0.279603		29	4	111	174	96	155	221	365	58	190					87	203					265	596	341	577	462	1081	712	1734
Chromosome	972352	-	Intergenic: ybjE-ybjD	Intergenic: ybjE-ybjD			-0.716144	0.762631	-1.4213	0.162731	-3.24283	6.82e-15		25	4	185	186	62	67	145	155	114	243					36	66					289	1521	944	1387	11	35	149	275
Chromosome	974703	+	ybjX	ybjX	hypothetical virK protein	^	-6.75379	4.58e-08	-1.1489	0.283343	-0.878665	0.0991119	Homologue of virK, essential for infection in chicks	1	1	33	246	0	3	0	2	70	327					38	99					443	796			170	338
Chromosome	975022	+	Intergenic: ybjX-ybjY	Intergenic: ybjX-ybjY			-5.27519	1.3e-06	-0.314975	0.814144			Homologue of virK, essential for infection in chicks	7	1	110	305	0	0	4	16	76	228					65	122					703	1136
Chromosome	976278	+	ybjZ	ybjZ	conserved hypothetical ABC transporter	v	-0.309663	0.921195	1.45465	0.294674	1.00595	0.155623		23	10	87	344	80	143	96	343	64	203					201	359					356	753			659	1020
Chromosome	977415	-	ybjZ	ybjZ	conserved hypothetical ABC transporter	v	-0.224596	0.947805	0.268775	0.851051	-1.1608	0.0241354		1	4	47	221	29	90	46	270	33	300					30	277					207	1006			96	313
Chromosome	977691	-	ybjZ	ybjZ	conserved hypothetical ABC transporter	v	0.841019	0.79433	1.44054	0.325388				22	10	65	196	221	335	93	256	50	175	228	1026	457	988	53	173	180	997	728	3181	629	1219
Chromosome	978320	+	Intergenic: ybjZ-cspD	Intergenic: ybjZ-cspD			1.19074	0.627222	1.29321	0.718251				22	4	232	141	451	268	540	372	65	131	327	864	505	682	226	276	544	1803	0	11	723	1001
Chromosome	978502	-	cspD	cspD	cold shock-like protein CspD	^	-0.328144	0.925939	0.498387	0.694598	1.76114	0.0174903		8	7	99	208	87	249	48	92	54	193					61	206					262	957			1032	2083
Chromosome	979563	-	clpA	clpA	ATP-dependent Clp protease ATP-binding subunit ClpA	v	0.569296	0.900403	1.53375	0.186197	-0.512219	0.36482		9	1	106	12	112	12	199	11	93	125					210	273					578	612			276	353
Chromosome	981259	+	clpA	clpA	ATP-dependent Clp protease ATP-binding subunit ClpA	v	-1.44841	0.310463	-0.4978	0.696058	0.0740615	0.910456		8	1	171	304	59	81	82	111	93	241					62	119					281	872			288	627
Chromosome	983626	-	SL1344_0887	STM0948	ISPsy11, transposase OrfA	^	-0.275426	0.935243	-0.921223	0.479166	0.531526	0.501393		27	1	64	259	65	157	98	191	75	170					41	58					881	981			959	1070
Chromosome	984066	+	Unnamed: complement(983983..984067)	Intergenic: STM0948-STM0950	tRNA-Ser	^	1.02935	0.709929			1.66051	0.0324785		24	10	69	259	224	488	114	465	45	251											249	1335			887	2888
Chromosome	984092	+	Intergenic: Unnamed: complement(983983..984067)-SL1344_0888	Intergenic: STM0948-STM0950			0.451932	0.973831	0.889349	0.825472				22	10	38	174	123	319	35	90	82	390	213	1213	217	844	124	475	291	1912	0	14	278	1127
Chromosome	985795	+	Intergenic: SL1344_0889-SL1344_0890	Intergenic: STM0951-STM0952			0.611557	0.879787	1.71138	0.408728	1.22574	0.100655		9	1	126	291	227	320	253	421	110	230					354	498					675	811			1269	1351
Chromosome	986293	+	SL1344_0890	STM0952	hypothetical transcriptional activator	v	1.50865	0.450216	-0.0325457	0.989351				7	7	76	207	172	482	258	629	45	225					52	150					310	792
Chromosome	990173	-	cydD	cydD	transport ATP-binding protein CydD	^	-15	5.1e-10	-15	0.164573	-15	3.51e-20		29	13	101	143	0	0	0	0	13	29					0	0					83	111	123	127	0	0	0	0
Chromosome	992375	-	trxB	trxB	thioredoxin reductase	^	-3.82644	0.000419822	-1.71243	0.0735963	-6.32903	1.74e-24	Thioredoxin reductase. Defined knockout of trxA confirmed to be attenuated in chicks.	1	1	52	258	6	32	2	3	87	307					25	67					427	1066			0	14
Chromosome	992409	+	trxB	trxB	thioredoxin reductase	^	-0.885846	0.724721	-4.6274	4.25e-05	-3.49334	1.09e-19	Thioredoxin reductase. Defined knockout of trxA confirmed to be attenuated in chicks.	25	1	315	258	87	55	302	143	173	150					8	2					636	757	1341	777	93	82	107	84
Chromosome	993475	-	lrp	lrp	leucine-responsive regulatory protein	v	2.08508	0.961505			1.89854	0.0143491		4	1	77	277	818	2091	12	52	90	321											689	732			2040	1954
Chromosome	994558	-	ftsK	ftsK	cell division protein FtsK	v	-15	9.94e-08	-15	0.210594	-15	1.85e-09		2	4	53	61	0	0	0	0	7	20					0	0					130	148			0	0
Chromosome	996764	+	ftsK	ftsK	cell division protein FtsK	v	-15	0.00215621	-15	0.242003	-15	0.0192151		27	4	9	16	0	0	0	0	6	18					0	0					53	44			0	0
Chromosome	1000302	-	Intergenic: ycaJ-serS	Intergenic: ycaJ-serS			-15	2.12e-09	-8.73977	4.59e-27	-15	9.37e-26		10	1	54	141	0	0	0	0	53	188	234	1100	281	690	0	0	0	3	2	0	273	583			0	0
Chromosome	1003019	-	dmsA	dmsA	anaerobic dimethyl sulfoxide reductase chain A precursor	v	0.411826	0.938853	-0.875749	0.515137	1.00662	0.116965		6	4	135	157	175	185	171	215	76	159					28	70					388	566			335	1110
Chromosome	1003528	+	dmsA	dmsA	anaerobic dimethyl sulfoxide reductase chain A precursor	v	0.993468	0.751317	0.424965	0.805856	-2.09712	0.00406351		5	7	244	262	250	433	625	612	163	276					179	272					2541	1568			319	405
Chromosome	1005591	-	dmsC	dmsC	anaerobic dimethyl sulfoxide reductase chain C	v	0.957372	0.840856	0.909396	0.478898	2.13679	0.00302932		8	7	122	168	110	234	345	382	76	203					136	265					228	590			1043	1669
Chromosome	1005824	-	dmsC	dmsC	anaerobic dimethyl sulfoxide reductase chain C	v	-0.0756409	0.979529	0.83672	0.47013	-0.818032	0.266183		29	1	54	246	54	181	73	237	49	161					68	219					180	767	221	749	336	784	60	242
Chromosome	1007652	+	ycaM	ycaM	probable transport protein	v	-15	6.91e-11	-15	2.06e-11	-15	1.72e-30	Putative APC-family amino acid transporter	1	13	150	203	0	0	0	0	143	333					0	0					587	581			0	0
Chromosome	1007809	+	ycaM	ycaM	probable transport protein	v	-6.91252	1.11e-08			-8.83079	1.67e-31	Putative APC-family amino acid transporter	24	4	207	169	0	3	0	3	94	197											515	1297			0	3
Chromosome	1008097	-	ycaM	ycaM	probable transport protein	v	-8.0271	8.17e-10	-6.36437	9.57e-07	-15	1.71e-70	Putative APC-family amino acid transporter	29	1	142	261	0	2	0	1	97	226					0	3					509	1028	833	1173	0	0	0	0
Chromosome	1008165	+	ycaM	ycaM	probable transport protein	v	-4.0406	0.000230728	-6.04021	0.00156031	-15	8.84e-72	Putative APC-family amino acid transporter	25	13	68	180	7	8	5	9	41	131					2	0					99	1136	550	959	0	0	0	0
Chromosome	1008293	-	ycaM	ycaM	probable transport protein	v	-1.12459	0.535732	-2.83597	2.52e-05	-2.54557	6.3e-07	Putative APC-family amino acid transporter	10	4	160	226	100	116	58	69	46	202	337	1144	334	1014	0	0	6	27	58	251	301	760			57	80
Chromosome	1008987	+	Intergenic: ycaM-pflA	Intergenic: ycaM-pflA			-1.29875	0.557429	-2.75495	0.0211433	-15	1.02e-26		6	13	27	97	0	16	19	60	45	202					0	28					341	567			0	0
Chromosome	1009271	+	pflA	pflA	pyruvate formate-lyase 1 activating enzyme	^	0.412757	0.937925	0.476069	0.706717	2.07876	0.0102422		27	4	133	134	198	173	163	151	70	163					94	154					632	1052			2353	3010
Chromosome	1009388	+	pflA	pflA	pyruvate formate-lyase 1 activating enzyme	^	-8.20611	2.15e-09	1.27843	0.645517				22	1	60	238	0	2	0	0	39	222	191	1249	255	910	7	51	32	237	738	4345	505	1136
Chromosome	1010750	-	sopD2	STM0972	type III secretion system effector protein	v	-3.19829	0.00319556			-6.27749	1.22e-23	T3SS-2 secreted effector spoD2	24	13	143	182	29	21	0	19	80	222											482	1576			20	0
Chromosome	1010842	-	sopD2	STM0972	type III secretion system effector protein	v	-1.19866	0.481423	-6.14376	1.47e-08	-15	2e-30	T3SS-2 secreted effector spoD2	5	13	148	206	101	56	59	81	129	333					0	5					1611	1078			0	0
Chromosome	1010880	-	sopD2	STM0972	type III secretion system effector protein	v	-2.81565	0.00893729	-6.77784	2.02e-09	-15	8.76e-31	T3SS-2 secreted effector spoD2	28	4	321	170	58	25	39	13	250	467					0	5					1515	1136			0	0
Chromosome	1011577	+	sopD2	STM0972	type III secretion system effector protein	v	-1.06901	0.575018	-0.410011	0.792958	-1.67468	0.00107355	T3SS-2 secreted effector spoD2	25	4	132	146	78	54	66	57	74	117					39	71					143	972	716	894	85	111	403	338
Chromosome	1011731	+	pflB	pflB	formate acetyltransferase 1	^	-1.3165	0.406991			0.404738	0.613375	Pyruvate formate lyase. Mixed evidence that supplementation of feed with SCFAs including formate enhances Salmonella colonisation	24	1	131	276	80	126	48	63	100	169											773	1238			838	1169
Chromosome	1011902	+	pflB	pflB	formate acetyltransferase 1	^	-4.50745	5.18e-05	0.757455	0.610545	0.198761	0.782408	Pyruvate formate lyase. Mixed evidence that supplementation of feed with SCFAs including formate enhances Salmonella colonisation	1	10	52	176	3	2	4	10	69	275					138	307					442	901			446	716
Chromosome	1012517	+	pflB	pflB	formate acetyltransferase 1	^	-5.36553	2.79e-06	-1.52001	0.374595	-1.88798	0.000210075	Pyruvate formate lyase. Mixed evidence that supplementation of feed with SCFAs including formate enhances Salmonella colonisation	10	13	82	161	0	0	6	5	90	237	330	1101	469	1062	2	8	3	13	190	701	326	651			84	115
Chromosome	1012694	+	pflB	pflB	formate acetyltransferase 1	^	-4.86978	2.27e-05	-3.35188	2.13e-08	0.699087	0.33735	Pyruvate formate lyase. Mixed evidence that supplementation of feed with SCFAs including formate enhances Salmonella colonisation	21	10	46	142	0	0	5	7	34	147	188	720	271	839	0	5	0	9	23	114	354	910			505	1042
Chromosome	1012855	+	pflB	pflB	formate acetyltransferase 1	^	-9.23487	4.74e-11	-0.755297	0.536231	-2.98102	6.39e-09	Pyruvate formate lyase. Mixed evidence that supplementation of feed with SCFAs including formate enhances Salmonella colonisation	23	10	350	258	0	2	0	0	155	145					57	79					574	599			44	68
Chromosome	1013773	+	pflB	pflB	formate acetyltransferase 1	^	-6.83382	6.42e-09	-2.95022	0.00134346	0.376601	0.638434	Pyruvate formate lyase. Mixed evidence that supplementation of feed with SCFAs including formate enhances Salmonella colonisation	3	13	314	204	8	1	0	0	182	222					19	21					1066	721			962	787
Chromosome	1014600	-	focA	focA	probable formate transporter (formate channel)	^	-7.94694	7.28e-09	-1.67448	0.123077	0.155823	0.832803	Formate transporter. Mixed evidence that supplementation of feed with SCFAs including formate enhances Salmonella colonisation	6	1	88	161	0	2	0	0	131	161					43	27					836	544			409	750
Chromosome	1014755	-	focA	focA	probable formate transporter (formate channel)	^	-15	9.99e-11	-15	1.33e-07	-15	1.99e-31	Formate transporter. Mixed evidence that supplementation of feed with SCFAs including formate enhances Salmonella colonisation	23	7	135	190	0	0	0	0	74	215					0	0					363	891			0	0
Chromosome	1014788	-	focA	focA	probable formate transporter (formate channel)	^	-15	1.92e-10	-15	2.18e-07	-15	2.77e-31	Formate transporter. Mixed evidence that supplementation of feed with SCFAs including formate enhances Salmonella colonisation	2	13	125	162	0	0	0	0	99	181					0	0					481	759			0	0
Chromosome	1015681	+	ycaO	ycaO	conserved hypothetical protein	^	0.942604	0.751317			1.02845	0.174516		24	10	98	157	309	279	141	220	89	156											881	800			1177	1408
Chromosome	1015861	+	ycaO	ycaO	conserved hypothetical protein	^	1.08874	0.685359	0.213939	0.880917	0.660322	0.38424		23	4	239	169	399	295	554	412	141	188					129	163					573	853			702	997
Chromosome	1017196	-	ycaP	ycaP	hypothetical membrane protein	v	-0.41457	0.91686	0.174774	0.907116	1.31983	0.0753986		6	1	206	280	281	259	92	80	144	201					143	155					801	605			1090	1556
Chromosome	1020103	-	aroA	aroA	3-phosphoshikimate 1-carboxyvinyltransferase	v	-15	4.2e-10	-6.6881	1.94e-17				22	13	134	118	0	0	0	0	54	82	280	624	437	640	0	0	5	6	0	5	516	715
Chromosome	1021549	-	Intergenic: ycaL-cmk	Intergenic: ycaL-cmk			0.4198	0.934229	-2.4966	7.74e-06				22	13	107	175	255	224	121	132	76	175	331	1139	432	1073	11	24	40	175	9	48	583	1406
Chromosome	1025294	+	rec2	ycaI	competence gene-DNA binding and transport	v	0.75214	0.829354	0.411594	0.770591	1.72304	0.021148		23	4	233	282	358	416	431	459	91	245					117	225					421	870			1034	2179
Chromosome	1025766	-	rec2	ycaI	competence gene-DNA binding and transport	v	0.970107	0.738444	-0.305393	0.822329	1.28452	0.00960505		29	4	154	159	388	343	229	227	75	185					51	110					357	740	363	756	1167	2774	815	1919
Chromosome	1026587	-	rec2	ycaI	competence gene-DNA binding and transport	v	0.144851	0.998848	-0.214715	0.929163	1.09338	0.186186		3	10	272	394	284	312	340	473	229	505					167	317					1199	1463			1814	2468
Chromosome	1026896	+	rec2	ycaI	competence gene-DNA binding and transport	v	0.0857287	1	-0.137504	0.926093	-0.31672	0.518562		29	10	112	137	167	173	68	105	109	167					88	104					713	624	794	521	678	573	679	635
Chromosome	1029952	+	ycaQ	ycaQ	conserved hypothetical protein	v	0.847124	0.797085	0.664043	0.629424	0.719554	0.383013		27	13	190	191	292	220	430	367	115	205					171	217					1318	1234			1493	1675
Chromosome	1030626	-	ycaQ	ycaQ	conserved hypothetical protein	v	0.517287	0.903438	1.46563	0.163454	2.0929	0.00583089		9	4	110	153	242	229	115	144	47	147					127	283					441	730			1399	2367
Chromosome	1036674	-	mukE	mukE	KicA protein	v	-1.09447	0.731934	-3.64369	0.00037511	-2.16976	1.67e-05		2	4	245	251	32	28	189	188	117	226					11	10					633	883			91	163
Chromosome	1041296	+	Intergenic: mukB-ycbB	Intergenic: mukB-ycbB			-0.371285	0.928565	0.688446	0.568711	0.745195	0.19129		25	1	43	256	16	80	66	275	49	174					66	209					86	976	523	934	717	1478	922	1822
Chromosome	1041609	+	ycbB	ycbB	hypothetical exported protein	v	0.0954091	1	0.698734	0.56222	1.18733	0.0695648		9	1	48	265	82	225	69	266	39	180					57	215					281	630			449	1115
Chromosome	1041654	-	ycbB	ycbB	hypothetical exported protein	v	0.772177	0.818495	1.51308	0.162829	1.95916	0.00794502		23	1	122	217	329	382	206	205	76	125					226	213					510	582			1597	1604
Chromosome	1042654	-	ycbB	ycbB	hypothetical exported protein	v	0.933932	0.75718	1.67618	0.378667	-4.36689	1.98e-15		6	13	173	200	327	274	389	375	91	230					245	540					388	871			9	37
Chromosome	1043676	-	Intergenic: ycbB-ycbK	Intergenic: ycbB-ycbK			1.25574	0.59315	1.39829	0.524433	1.23849	0.113582		3	1	270	265	610	346	998	486	221	190					451	378					1348	546			2232	1137
Chromosome	1044565	+	ycbL	ycbL	conserved hypothetical protein	v	0.612081	0.893211	0.316424	0.821147	1.32015	0.0116184		8	4	40	180	86	367	36	165	25	166					30	152					71	507			236	852
Chromosome	1045000	+	aspC	aspC	aspartate aminotransferase	^	-0.471654	0.872108	1.21674	0.401951	-0.659451	0.237129		1	7	54	155	20	78	65	124	45	253					121	409					325	974			164	456
Chromosome	1045879	-	aspC	aspC	aspartate aminotransferase	^	0.363818	0.947995	0.196317	0.762068	0.25818	0.667541		10	13	74	102	103	91	104	136	50	136	300	768	253	603	32	63	114	483	204	666	150	348			213	236
Chromosome	1046178	+	Intergenic: aspC-ompF	Intergenic: aspC-ompF			0.337635	0.951515	-0.250179	0.926509	0.57414	0.372374		21	4	62	88	121	123	50	74	42	156	150	785	222	624	3	5	0	18	221	1109	361	726			577	643
Chromosome	1047083	-	ompF	ompF	outer membrane protein F precursor	^	0.646668	0.868074	-0.73161	0.610683	-2.71225	4.22e-05		6	10	72	166	217	222	113	169	183	366					67	186					1246	1501			74	242
Chromosome	1050140	-	Intergenic: SL1344_0938-dpaL	Intergenic: STM1001-STM1002			-1.17213	0.511803	-1.43883	0.0355416				22	7	116	123	45	76	40	44	83	123	273	841	438	730	12	18	24	102	101	351	789	1018
Chromosome	1051281	-	dpaL	STM1002	diaminopropionate ammonia-lyase (ec 4.3.1.15) (diaminopropionatase) (alpha,beta-diaminopropionate ammonia-lyase)	v	-5.79269	3.85e-07	-6.10045	4.5e-05	-15	4.75e-22	Low GC cluster next to Gifsy-2	10	13	90	235	0	1	4	6	45	156	136	625	558	1545	0	5	0	0	0	8	188	501			0	0
Chromosome	1052766	-	SL1344_0940	STM1003	hypothetical ion:amino acid symporter	v	-15	1.2e-08	-15	7.57e-06	-15	1.27e-63	Low GC cluster next to Gifsy-2	25	10	39	113	0	0	0	0	72	147					0	0					97	739	450	853	0	0	0	0
Chromosome	1053180	+	SL1344_0940	STM1003	hypothetical ion:amino acid symporter	v	-7.02427	2.14e-08	-15	2.06e-06	-15	3.38e-18	Low GC cluster next to Gifsy-2	8	13	124	155	0	0	0	4	68	172					0	0					212	336			0	0
Chromosome	1054636	-	Intergenic: pncB-SL1344_0942	Intergenic: pncB-STM1005			-0.43665	0.911945	-0.0538488	0.951072	-1.0868	0.0752423		21	10	66	135	109	111	22	48	68	148	253	724	667	823	21	69	61	278	330	932	649	1188			269	383
Chromosome	1054968	-	SL1344_0942	STM1005	bacteriophage integrase	^	1.27611	0.946942	0.291594	0.826634	-0.353186	0.663111		28	4	25	155	113	631	11	102	34	250					49	217					1025	1437			523	930
Chromosome	1055257	-	SL1344_0942	STM1005	bacteriophage integrase	^	0.754157	0.82453	1.76711	0.346537	-0.63601	0.381717		9	13	198	215	514	308	257	269	135	171					354	443					1063	918			473	488
Chromosome	1060135	-	recEa	STM1009	exodeoxyribonuclease viii	^	-1.64672	0.217797	-0.241283	0.881004	-0.751638	0.15515		8	1	44	349	27	106	27	82	23	167					27	96					145	831			155	282
Chromosome	1060802	-	IsrB-2; IsrB-1	Intergenic: STM1009-STM1010	small RNA; experimentally verified; small RNA; experimentally verified		0.261529	0.970781			-1.09009	0.0379075		4	7	49	128	39	184	44	142	49	161											429	421			163	138
Chromosome	1061232	+	SL1344_0948	STM2630	predicted bacteriophage protein	^	-2.04977	0.109504	-3.99091	0.00924301	-6.28748	9.66e-24		2	7	81	104	23	56	6	3	52	135					9	0					608	739			0	13
Chromosome	1062941	-	SL1344_0952	STM1014	Gifsy-2 replication Protein O	v	-4.20801	8.38e-05	-5.64736	3.68e-05	-4.76697	7.42e-18		3	1	104	294	3	28	0	11	76	186					0	4					643	910			11	32
Chromosome	1063089	+	SL1344_0952	STM1014	Gifsy-2 replication Protein O	v	-5.82053	5.87e-07	-3.46425	0.000342321	-7.34876	8.12e-28		27	7	59	210	0	2	3	4	88	287					11	15					825	1121			0	9
Chromosome	1063114	-	SL1344_0952	STM1014	Gifsy-2 replication Protein O	v	0.650919	0.975675	-2.03535	0.0444349	-3.11674	2.77e-09		10	13	269	150	178	65	669	330	240	212	1126	1157	1525	1155	33	41	212	222	116	133	1086	755			92	68
Chromosome	1063376	+	SL1344_0952	STM1014	Gifsy-2 replication Protein O	v	-3.05391	0.00706622	-6.17364	6.46e-06	-5.54011	1.05e-19		3	7	61	127	6	24	7	7	72	211					0	3					440	671			0	18
Chromosome	1063394	-	SL1344_0952	STM1014	Gifsy-2 replication Protein O	v	1.26669	0.996566	0.705369	0.619181	-1.94857	0.000188525		27	4	138	112	14	10	590	510	116	215					164	249					759	946			138	195
Chromosome	1065362	-	SL1344_0956	STM1018	predicted bacteriophage protein	v	0.363109	0.947805	-2.18417	0.0156138	1.40599	0.083551		23	1	237	242	302	267	352	262	186	301					42	40					1000	1223			2303	2138
Chromosome	1065428	-	SL1344_0956	STM1018	predicted bacteriophage protein	v	0.242997	1	0.352976	0.821829	0.946115	0.279051		28	13	140	164	328	230	76	70	127	270					134	254					2027	1602			2529	2742
Chromosome	1065527	+	SL1344_0956	STM1018	predicted bacteriophage protein	v	-8.5105	1.75e-08	-15	3.37e-07	-15	5.64e-62		29	10	40	144	0	1	0	0	55	217					0	0					297	1050	318	995	0	0	0	0
Chromosome	1065645	-	Intergenic: SL1344_0956-SL1344_0957	Intergenic: STM1018-STM1019			1.34145	0.936572	-0.272325	0.847124	-2.72036	8.79e-05		5	7	176	175	90	202	641	744	164	229					110	139					1991	1025			188	157
Chromosome	1066215	-	Intergenic: SL1344_0957-SL1344_0958	Intergenic: STM1019-STM1020			-0.0531926	0.976402	-1.00482	0.370323	-0.351818	0.663111		27	13	137	202	70	54	214	279	128	247					56	87					942	1345			504	847
Chromosome	1069233	-	SL1344_0962	STM1023	Putative Probacteriophage Protein	v	-0.539816	0.84763	0.12714	0.930534	-1.42543	0.0379344		2	1	130	306	108	154	150	163	84	196					83	151					1094	1286			212	456
Chromosome	1069792	-	SL1344_0964	STM1025	hypothetical bacteriophage lipoprotein	^	-0.360263	0.904389	-1.34777	0.437474	-1.86333	0.000647147		8	1	51	213	28	95	52	216	29	124					13	33					113	582			62	82
Chromosome	1069872	-	SL1344_0964	STM1025	hypothetical bacteriophage lipoprotein	^	0.421423	0.938878	1.60647	0.365448	0.665561	0.375778		6	7	63	200	39	195	109	328	66	246					168	559					465	909			255	1388
Chromosome	1070040	+	SL1344_0964	STM1025	hypothetical bacteriophage lipoprotein	^	-15	7e-10	-15	4.7e-07	-15	1.86e-33		25	7	95	137	0	0	0	0	76	190					0	0					113	480	500	528	0	0	0	0
Chromosome	1070059	+	SL1344_0964	STM1025	hypothetical bacteriophage lipoprotein	^	-15	3.73e-10	-15	0.000661252	-15	2.26e-34		28	7	105	152	0	0	0	0	43	115					0	0					1068	683			0	0
Chromosome	1074595	-	SL1344_0969	STM1031	Large Subunit of Terminase	v	1.27471	0.57832			0.71441	0.351438		24	13	158	189	523	353	380	362	108	148											684	869			926	995
Chromosome	1075130	+	SL1344_0969	STM1031	Large Subunit of Terminase	v	0.00172353	1	0.0416755	0.983698				7	10	93	182	157	137	84	153	88	171					56	148					459	753
Chromosome	1075193	-	SL1344_0969	STM1031	Large Subunit of Terminase	v	1.49416	0.826005	0.98248	0.385389	0.83046	0.195337		9	7	73	197	111	275	472	584	50	159					74	242					466	547			653	705
Chromosome	1075792	+	SL1344_0971	STM1032	predicted bacteriophage protein	v	0.741071	0.834899	-0.666729	0.584203	-0.00936913	0.990654		3	10	62	149	178	213	114	176	145	189					64	97					513	726			329	599
Chromosome	1076958	+	SL1344_0971	STM1032	predicted bacteriophage protein	v	0.556935	0.894282	0.65419	0.527386	1.6443	0.0230936		21	1	71	193			121	256	42	137	209	912	213	666	35	109	93	659	222	1005	285	705			885	1448
Chromosome	1078394	+	SL1344_0972	STM1033	ATP Dependent clp Protease	v	0.51316	0.905038	0.607738	0.638124	0.629865	0.411902		9	13	124	225	320	270	184	190	126	163					150	187					865	630			1049	695
Chromosome	1079187	-	SL1344_0972	STM1033	ATP Dependent clp Protease	v	2.10556	0.910324	-0.105151	0.945073	-1.64068	0.00241532		3	13	147	294	1872	1434	181	248	101	249					76	173					838	924			185	241
Chromosome	1081972	+	SL1344_0978	STM1039	predicted bacteriophage protein	v	1.34563	0.540147	-0.0908443	0.953535	-1.25842	0.0151262		6	10	42	162	258	349	114	282	79	191					57	137					558	778			79	342
Chromosome	1082616	+	SL1344_0980	STM1041	Tape Measure	v	1.19624	0.617872	1.2393	0.406867	0.800022	0.151811		25	13	122	215	388	466	222	415	90	215					159	392					180	1159	546	1319	1082	2243	993	2304
Chromosome	1083594	-	SL1344_0980	STM1041	Tape Measure	v	0.664535	0.860314	-0.440979	0.73104	-0.0871065	0.90126		3	10	81	172	245	279	73	182	108	261					75	133					586	785			441	532
Chromosome	1086176	-	SL1344_0982	STM1043	predicted bacteriophage protein	v	-0.681793	0.891583	-5.91772	6.71e-05	-2.18913	1.29e-05		9	4	74	182	13	7	134	145	58	179					3	0					486	990			74	170
Chromosome	1086190	+	SL1344_0982	STM1043	predicted bacteriophage protein	v	-2.27627	0.0417934	-3.7478	0.000516506	-4.82341	6.66e-14		8	1	347	288	67	42	97	45	178	138					8	10					1562	1067			49	21
Chromosome	1086701	+	sodCa	sodC	bacteriophage encoded superoxide dismutase [cu-zn] 1 precursor (ec 1.15.1.1) (sodCI)	^	0.275198	0.968961	1.98443	0.397298	-3.02089	3e-09		3	13	141	225	186	112	198	348	86	271					391	690					563	729			56	64
Chromosome	1087402	+	SL1344_0984	STM1045	bacteriophage minor tail protein	v	-1.27814	0.426351	-15	1.46e-06	-3.12196	7.54e-09		28	7	147	104	42	24	72	59	105	141					0	0					1159	885			86	91
Chromosome	1088780	-	SL1344_0986	STM1047	Tail Assembly Protein	v	0.758127	0.894342	0.125176	0.852679	1.35338	0.0242141		10	4	154	144	398	311	162	111	104	156	391	761	515	753	55	72	228	573	375	612	329	430			787	675
Chromosome	1090301	+	SL1344_0987	STM1048	hypothetical Host Specificity Protein	v	1.14883	0.648162			0.625722	0.342353		24	4	148	172	423	310	309	325	63	94											547	562			638	652
Chromosome	1090456	-	SL1344_0987	STM1048	hypothetical Host Specificity Protein	v	1.35131	0.747855	1.29332	0.313026	0.00747788	0.974392		25	13	120	187	563	519	201	242	73	184					135	347					210	960	667	787	730	1204	494	806
Chromosome	1090766	+	SL1344_0987	STM1048	hypothetical Host Specificity Protein	v	0.0571077	1	0.391086	0.78644				22	7	157	176	151	182	152	181	85	168	453	1179	416	834	66	114	236	787	358	942	449	927
Chromosome	1091548	-	SL1344_0987	STM1048	hypothetical Host Specificity Protein	v	0.458	0.922086	1.00161	0.442167	-0.410519	0.478386		9	13	164	220	394	267	156	206	78	202					137	292					489	687			264	403
Chromosome	1091679	+	SL1344_0987	STM1048	hypothetical Host Specificity Protein	v	-0.0630858	0.973054	-0.98431	0.387551	-2.11108	2.39e-05		1	1	55	193	24	44	149	230	126	298					31	133					587	817			110	135
Chromosome	1092620	-	SL1344_0987	STM1048	hypothetical Host Specificity Protein	v	0.0806251	1	1.06239	0.460666	-1.19123	0.0597456		5	7	136	203	90	235	165	198	95	216					222	275					1100	884			276	379
Chromosome	1094653	+	SL1344_0988	STM1049	hypothetical Tail Fiber Protein	v	-1.06538	0.564258	-2.09421	0.0573288	-0.885294	0.0937987		23	1	114	196	51	44	90	97	126	153					16	34					514	667			245	237
Chromosome	1095139	-	SL1344_0988	STM1049	hypothetical Tail Fiber Protein	v	-1.05984	0.570642			-1.21524	0.0663452		4	1	102	283	72	88	86	108	125	265											1198	924			385	304
Chromosome	1096519	-	sseI	sseI	Type III secretion system effector protein, contributes to host-cell dissemination	v	-0.805814	0.737974	-2.75189	3.67e-07			T3SS secreted effector	22	4	118	139	64	101	51	68	67	146	190	921	304	763	0	19	19	108	10	55	437	1099
Chromosome	1096730	-	sseI	sseI	Type III secretion system effector protein, contributes to host-cell dissemination	v	-9.08006	8.11e-10	-15	7.33e-07	-15	7.19e-30	T3SS secreted effector	25	4	175	115	0	0	0	1	91	167					0	0					206	657	873	693	0	0	0	0
Chromosome	1097497	-	SL1344_0992	Absent	transposase (remnant)	v	-4.05	0.000186825	-15	1.91e-09	-15	2.59e-47		29	10	97	174	4	4	9	14	149	220					0	0					513	604	551	498	0	0	0	0
Chromosome	1097643	+	SL1344_0992	Absent	transposase (remnant)	v	1.15609	0.649621	0.210411	0.914685				22	10	46	145	173	266	89	292	39	128	221	777	366	702	60	71	91	486	189	576	427	732
Chromosome	1098265	-	SL1344_0993	STM1053	predicted bacteriophage protein	^	-1.69468	0.215603	-5.76369	1.28e-05	-6.23985	8.8e-23		1	4	53	136	22	30	23	37	45	239					0	4					352	851			0	12
Chromosome	1098428	-	SL1344_0993	STM1053	predicted bacteriophage protein	^	-2.41146	0.0354391	-6.65469	3.02e-08	-3.76514	6.36e-13		27	4	104	136	16	15	20	35	99	296					0	3					555	978			24	61
Chromosome	1099473	+	gtgE	STM1055	bacteriophage encoded virulence factor	^	-1.75936	0.184399	-15	1.46e-06	-15	2.89e-30		6	4	116	139	45	48	28	25	53	193					0	0					542	607			0	0
Chromosome	1099978	+	gtgF	STM1056	bacteriophage encoded virulence protein	^	-1.49791	0.41585	-2.67139	0.00719363	0.676184	0.380437		9	4	220	137	19	17	144	58	182	151					23	17					857	746			973	958
Chromosome	1099979	+	gtgF	STM1056	bacteriophage encoded virulence protein	^	-0.934948	0.647058	-4.35348	2.14e-05	-3.46533	3.05e-11		23	7	279	203	128	103	141	112	185	189					3	11					451	809			46	40
Chromosome	1100007	+	gtgF	STM1056	bacteriophage encoded virulence protein	^	0.216714	0.979529	-3.63186	0.000592518	-3.96162	9.23e-14		6	10	58	147	108	173	50	130	80	244					9	11					629	735			20	46
Chromosome	1102238	-	pepN	pepN	aminopeptidase N	v	0.327486	0.952717	-1.50376	0.213764	1.79278	0.0141463		23	4	129	192	196	254	145	183	79	173					21	47					296	802			942	1926
Chromosome	1103932	-	pyrD	pyrD	dihydroorotate dehydrogenase	v	-3.67385	0.000823173	-15	2.37e-05	-1.95084	0.000222516		8	10	73	137	4	1	9	17	63	139					0	0					243	557			72	84
Chromosome	1104541	+	ycbW	ycbW	conserved hypothetical protein	v	-1.59983	0.237061	-5.76369	9.25e-07	-6.10018	1.99e-23		1	4	143	201	30	59	65	63	91	264					0	5					662	1249			8	13
Chromosome	1106291	-	rlmL	ycbY	conserved hypothetical protein	v	-0.752971	0.86346	-0.688639	0.584203	-0.65669	0.390666		1	1	148	221	165	201	34	30	207	229					83	124					1534	783			720	388
Chromosome	1106656	-	rlmL	ycbY	conserved hypothetical protein	v	1.28439	0.575018	-0.591915	0.697752	3.09168	0.000124454		23	4	158	187	400	434	363	420	52	143					35	64					333	560			2519	3220
Chromosome	1106859	-	rlmL	ycbY	conserved hypothetical protein	v	1.14956	0.650448	1.57919	0.127629	3.23947	5.49e-05		23	4	126	202	276	375	290	455	40	145					126	297					159	625			1462	4120
Chromosome	1109170	+	uup	uup	ABC transporter ATP-binding protein	v	0.336905	0.952821	-0.0240299	0.993422	2.32076	0.00158698		8	13	145	201	193	191	208	246	88	203					73	146					351	539			1501	1851
Chromosome	1111992	-	pqiB	pqiB	hypothetical secreted protein	v	0.268469	0.96557	-0.0555085	0.97608	1.25859	0.0151522		29	1	108	313	250	377	116	240	66	245					83	146					476	785	405	952	1471	2664	1195	2292
Chromosome	1112050	-	pqiB	pqiB	hypothetical secreted protein	v	0.663217	0.869484	-0.3438	0.863879	-0.100086	0.914348		5	13	227	413	358	319	449	805	153	522					90	317					1991	2135			846	2056
Chromosome	1115288	+	lonH	lonH	conserved hypothetical protein	^	-1.64332	0.230927	-2.96797	0.00120809	-1.6392	0.00161732		1	1	75	232	66	64	18	43	106	303					11	29					695	871			170	209
Chromosome	1115449	+	lonH	lonH	conserved hypothetical protein	^	0.112403	1	-0.665472	0.584278				7	7	111	151	64	183	125	171	100	242					38	127					762	865
Chromosome	1115508	-	lonH	lonH	conserved hypothetical protein	^	-0.540691	0.852858	-1.87028	0.109264	-0.865692	0.106444		3	7	105	156	44	147	59	96	72	186					16	38					538	731			224	301
Chromosome	1116859	+	ycbG	ycbG	conserved hypothetical protein	v	-2.14283	0.0707528	-3.28488	0.00765344	0.0951515	0.882366		23	1	62	240	18	57	14	43	32	210					3	16					183	880			197	659
Chromosome	1120255	-	yccS	yccS	hypothetical membrane protein	^	0.31297	0.956571	1.50536	0.5423	0.699546	0.283668		6	13	238	313	424	288	264	343	167	326					467	604					562	517			468	853
Chromosome	1122867	-	helD	helD	helicase IV (75 kD helicase)	v	-0.943225	0.660899	-1.48019	0.144899	0.112202	0.880373		2	10	121	170	91	107	24	72	97	253					35	61					764	624			463	668
Chromosome	1122917	+	helD	helD	helicase IV (75 kD helicase)	v	-0.436542	0.885009	-0.602446	0.648846	-0.578001	0.309471		3	4	145	168	109	103	115	117	80	170					31	95					554	743			237	418
Chromosome	1124306	+	helD	helD	helicase IV (75 kD helicase)	v	-0.620479	0.824402	-1.59782	0.297003	-0.766483	0.226886		28	1	39	226	49	179	16	91	30	148					8	37					828	905			348	420
Chromosome	1125473	+	yccT	yccT	hypothetical secreted protein	^	0.201981	0.984395	1.38143	0.168525	1.83726	0.0110084		9	13	77	197	151	171	77	208	23	133					102	209					322	599			1079	1402
Chromosome	1125522	+	yccT	yccT	hypothetical secreted protein	^	-0.319088	0.922277	-5.48841	0.00216438	1.45658	0.0258479		23	10	95	156	93	70	97	125	74	102					0	3					366	445			834	844
Chromosome	1128364	+	Intergenic: yccW-SL1344_1021	Intergenic: yccW-STM1081			0.0761501	1	-1.5194	0.1312	-2.08684	5.15e-05		9	10	70	76	80	70	88	58	224	278					51	83					1005	663			164	132
Chromosome	1129612	+	SL1344_1022	STM1082	hypothetical transcriptional regulator	v	-0.0992367	0.978363	2.11748	0.259223	0.552523	0.41875		21	10	42	127	65	116	37	87	46	162	172	655	292	814	75	156	221	1116	1178	4071	430	753			538	770
Chromosome	1130506	-	Intergenic: yccK-yccA	Intergenic: yccK-yccA			0.611693	0.921349	-0.292972	0.826061	1.79922	0.0228319		6	7	116	159	61	192	231	315	101	200					68	120					874	771			890	3426
Chromosome	1130845	+	yccA	yccA	hypothetical membrane protein	^	1.00703	0.809566	1.79003	0.177424	0.97484	0.0532503		25	13	89	219	172	218	241	547	67	162					196	410					162	1032	529	890	1544	2399	919	1490
Chromosome	1131151	+	yccA	yccA	hypothetical membrane protein	^	-1.19836	0.473178	0.699096	0.593493	-1.50158	0.000685108		25	1	162	261	75	79	101	98	128	165					163	201					402	1089	1316	1006	377	328	507	355
Chromosome	1132150	-	pipA	pipA	conserved hypothetical protein	^	-1.59539	0.245249	-1.96593	0.0674713	0.40761	0.606903	SPI-5. Known role in enteropathogenesis in calves	27	4	112	125	22	23	44	60	60	231					26	31					786	905			760	931
Chromosome	1132183	+	pipA	pipA	conserved hypothetical protein	^	-1.5477	0.282066	-15	5.19e-06	-15	3.27e-33	SPI-5. Known role in enteropathogenesis in calves	6	4	186	137	100	68	27	21	65	160					0	0					703	753			0	0
Chromosome	1134307	+	pipC	pipC	cell invasion protein	^	-9.04222	1.39e-09			-15	1.92e-33	SPI-5. Known role in enteropathogenesis in calves	24	1	76	190	0	1	0	0	47	113											545	943			0	0
Chromosome	1134330	+	pipC	pipC	cell invasion protein	^	-15	1.81e-09			-15	2.91e-19	SPI-5. Known role in enteropathogenesis in calves	4	7	41	159	0	0	0	0	35	141											243	343			0	0
Chromosome	1134819	+	sopB	sopB	Type III secretion system effector protein. Activates Cdc42, RhoG, AktA and chloride secretion through its inositol phosphatase activity and disrupts tight junctions	^	-15	1.77e-10	-15	2.7e-07	-15	1.19e-33	SPI-5. Known role in enteropathogenesis in calves. T3SS secreted protein	3	4	139	153	0	0	0	0	86	190					0	0					666	854			0	0
Chromosome	1136571	-	orfX	orfX	conserved hypothetical protein	v	-4.99337	1.39e-05	-15	5.98e-10	-15	2.22e-34	SPI-5. Known role in enteropathogenesis in calves	3	10	89	136	8	6	0	0	130	261					0	0					1015	768			0	0
Chromosome	1136596	-	orfX	orfX	conserved hypothetical protein	v	-0.831536	0.7777	-15	1.99e-09			SPI-5. Known role in enteropathogenesis in calves	7	7	130	184	68	201	35	41	86	282					0	0					827	1058
Chromosome	1137149	+	pipD	pipD	hypothetical secreted peptidase	^	-5.88439	2.26e-07	-15	6.21e-08	-5.1045	2.08e-19	SPI-5. Known role in enteropathogenesis in calves	23	4	239	154	4	6	3	0	140	163					0	0					659	847			17	16
Chromosome	1138390	+	pipD	pipD	hypothetical secreted peptidase	^	-1.73326	0.184008	-15	1.93e-05	-15	2.22e-34	SPI-5. Known role in enteropathogenesis in calves	5	13	54	216	19	40	23	73	28	177					0	0					819	1049			0	0
Chromosome	1138610	+	copS	copS	histidine kinase	^	0.0063754	1			-2.39887	2.53e-06	Presumed to be outside SPI-5. Copper resistance, histidine kinase	4	1	105	286	210	322	101	131	94	254											785	859			115	120
Chromosome	1138613	+	copS	copS	histidine kinase	^	-0.112415	0.970633	-2.0662	0.0487747	-5.64207	2.18e-20	Presumed to be outside SPI-5. Copper resistance, histidine kinase	5	4	154	179	128	131	154	177	101	200					25	30					1085	1101			8	25
Chromosome	1138866	-	copS	copS	histidine kinase	^	-2.42724	0.0433741	-15	7.76e-07	-15	7.26e-32	Presumed to be outside SPI-5. Copper resistance, histidine kinase	6	10	45	138	24	36	0	7	58	199					0	0					536	762			0	0
Chromosome	1139319	-	copS	copS	histidine kinase	^	-4.1249	8.33e-05	-15	1.46e-08	-15	1.51e-29	Presumed to be outside SPI-5. Copper resistance, histidine kinase	23	7	290	205	8	10	25	11	191	139					0	0					527	565			0	0
Chromosome	1141487	+	Intergenic: SL1344_1036-hpaC	Intergenic: STM1097-hpaC			0.765769	0.825125	-0.945036	0.371785	0.589844	0.289504		10	4	132	129	260	182	208	204	106	160	411	968	498	756	17	40	91	304	167	380	351	466			474	453
Chromosome	1141631	+	hpaC	hpaC	4-hydroxyphenylacetate 3-monooxygenase coupling protein	^	0.423413	0.934229	0.993476	0.51993	0.852835	0.237099		3	4	207	145	350	181	193	188	131	209					221	297					525	681			666	976
Chromosome	1142736	+	hpaB	hpaB	4-hydroxyphenylacetate 3-monooxygenase	^	0.986065	0.731515			0.315702	0.666969		4	1	36	257	162	504	100	356	25	191											580	781			545	732
Chromosome	1148867	+	hpaH	hpaH	2-oxo-hepta-3-ene-1,7-dioic acid hydratase	v	0.513257	0.906604	0.99092	0.515821	-0.28886	0.589923		25	13	181	225	368	241	259	249	138	198					198	313					230	1114	730	1084	700	1080	527	823
Chromosome	1149723	+	hpaI	hpaI	2,4-dihydroxyhept-2-ene-1,7-dioic acid aldolase	v	0.590802	0.981548	0.400805	0.760673	-0.236407	0.755032		5	7	138	197	338	491	74	87	113	179					136	159					984	699			433	644
Chromosome	1151207	-	hpaX	hpaX	hypothetical 4-hydroxyphenylacetate permease	v	0.913138	0.769675	-0.435849	0.73859	-0.0370792	0.885294		29	7	79	149	108	281	146	289	64	210					38	117					361	610	459	609	453	600	521	780
Chromosome	1153565	-	SL1344_1048	STM1109	hypothetical protein	v	0.41809	0.979992	-1.66457	0.126778	0.865367	0.251266		6	7	128	141	58	117	268	238	99	191					28	42					549	940			521	1524
Chromosome	1153729	-	Intergenic: SL1344_1048-SL1344_1049	Intergenic: STM1109-STM1110			0.0617503	1	-3.53875	0.00444962	-7.06812	6.89e-27		5	13	83	155	147	134	71	128	71	172					2	14					1056	902			0	11
Chromosome	1153829	-	Intergenic: SL1344_1048-SL1344_1049	Intergenic: STM1109-STM1110			0.264771	0.970007			-1.93324	0.000801758		24	13	121	144	150	138	127	196	61	252											633	1439			136	273
Chromosome	1153972	-	Intergenic: SL1344_1048-SL1344_1049	Intergenic: STM1109-STM1110			-15	4.54e-08	-6.0379	5.93e-22	-15	9.37e-26		10	10	21	106	0	0	0	0	26	178	95	952	199	883	0	3	0	6	0	7	128	728			0	0
Chromosome	1156371	+	Intergenic: cbpA-scsA	Intergenic: cbpA-scsA			0.593615	0.968554	0.501536	0.696879	0.561302	0.438067		8	13	8	178	14	109	20	388	5	199					4	217					85	1196			148	1277
Chromosome	1157944	-	scsB	scsB	membrane protein, suppressor for copper-sensitivity B precursor	v	0.940742	0.753723	-1.36087	0.310198	-0.45079	0.570183		1	10	78	366	202	508	202	720	135	543					49	153					566	1800			317	988
Chromosome	1160317	+	agp	agp	glucose-1-phosphatase precursor (G1Pase), secreted	v	-0.0345477	0.990639			-1.11508	0.0317009		24	7	147	177	98	187	138	184	78	120											420	827			183	251
Chromosome	1160548	-	agp	agp	glucose-1-phosphatase precursor (G1Pase), secreted	v	-0.0706498	0.982901	0.321078	0.83356	0.255983	0.76324		5	7	133	189	155	338	43	65	98	288					114	255					1231	1325			795	1506
Chromosome	1161880	+	wrbA	wraB	trp repressor binding protein	^	-1.5217	0.288577	-0.688166	0.570462	-0.342061	0.672078		28	4	244	195	119	115	41	24	162	177					69	92					1369	874			712	622
Chromosome	1162611	+	ymdF	ymdF	conserved hypothetical protein	v	0.563344	0.931788	0.202637	0.877206	-0.203774	0.729379		10	4	83	164	200	311	68	132	40	217	236	1194	174	818	34	127	167	1020	83	454	162	637			130	393
Chromosome	1163340	-	ycdC	ycdC	hypothetical transcriptional regulator	v	0.732799	0.840856	1.68998	0.244184	1.45927	0.0407892		9	13	76	200	174	237	143	326	67	191					174	463					329	631			609	1381
Chromosome	1163579	-	SL1344_1061	STM1123	hypothetical secreted protein	^	2.91228	0.573189	0.410306	0.748714	0.336019	0.436127		29	13	97	149	1534	1204	355	523	86	150					121	119					352	527	492	600	939	1093	446	622
Chromosome	1163602	+	SL1344_1061	STM1123	hypothetical secreted protein	^	1.28261	0.575536	-0.923486	0.440659	-0.410296	0.49802		1	13	101	191	451	307	238	374	94	196					37	80					532	806			364	395
Chromosome	1163871	+	Intergenic: SL1344_1061-putA	Intergenic: STM1123-putA			1.15641	0.67792	2.45939	0.0451732	0.560269	0.470368		21	1	84	197			243	365	96	189	430	1098	436	776	244	343	621	2296	2075	5640	690	851			882	831
Chromosome	1164286	+	putA	putA	proline dehydrogenase (proline oxidase)	^	0.794058	0.816213	1.27661	0.25431	1.80469	0.0126373		23	7	143	216	239	331	276	349	66	153					130	276					271	679			867	1635
Chromosome	1166058	+	putA	putA	proline dehydrogenase (proline oxidase)	^	-0.62437	0.934229	-15	0.175191				7	10	10	4	16	2	0	0	27	8					0	0					194	35
Chromosome	1169498	+	putP	putP	sodium/proline symporter (proline permease)	v	-0.674155	0.790887	-3.11856	0.0143924	-0.134065	0.829967		6	4	49	192	29	76	37	146	47	180					2	18					347	720			131	602
Chromosome	1169745	-	putP	putP	sodium/proline symporter (proline permease)	v	0.520632	0.9059	1.05364	0.506465	0.0704692	0.934209		2	1	295	236	425	249	451	336	145	200					283	265					1316	829			915	783
Chromosome	1169888	+	Intergenic: putP-phoH	Intergenic: putP-phoH			-7.30887	2.62e-08			-15	2.4e-30		24	4	126	114	3	0	0	0	63	122											264	892			0	0
Chromosome	1169960	-	Intergenic: putP-phoH	Intergenic: putP-phoH			0.275777	0.968961	-3.17253	0.00561319	-2.81706	2.33e-08		2	13	87	164	129	109	119	224	70	201					11	12					548	929			45	113
Chromosome	1170325	+	Intergenic: putP-phoH	Intergenic: putP-phoH			-2.52569	0.072024	-15	0.210594	-15	9.82e-06		23	1	25	30	0	3	5	10	10	17					0	0					82	100			0	0
Chromosome	1170577	+	Intergenic: putP-phoH	Intergenic: putP-phoH			0.183399	0.990601	-0.728453	0.579514	0.27623	0.649097		3	4	34	175	41	183	42	190	19	230					0	115					178	833			166	757
Chromosome	1171986	-	SL1344_1065	STM1127	hypothetical transcriptional regulator	^	-2.88341	0.00810677	-1.91991	0.00266465	-2.95159	1.14e-08		10	13	148	126	8	4	35	23	165	151	588	957	641	861	19	35	55	171	72	155	504	594			63	44
Chromosome	1172471	-	SL1344_1065	STM1127	hypothetical transcriptional regulator	^	-1.44455	0.364536	-1.21598	0.328012	-2.54055	3.8e-13		29	7	88	119	21	100	12	16	46	209					46	38					386	683	531	856	134	169	64	148
Chromosome	1172927	-	SL1344_1066	STM1128	hypothetical sodium/glucose cotransporter	^	0.448608	0.929284	2.76676	0.25563				22	1	86	175	168	196	132	190	90	206	374	1096	403	758	158	298	435	1895	3274	8708	545	1011
Chromosome	1176666	-	SL1344_1068	STM1130	conserved hypothetical protein	v	-3.95078	0.0038255	-15	0.00175267	-15	5.66e-22	Low GC cluster containing metabolism-related genes	2	10	55	3	0	0	7	0	96	51					0	0					425	261			0	0
Chromosome	1179305	+	SL1344_1071	STM1133	hypothetical oxidoreductase	v	-3.07649	0.00499395	-15	7.02e-09	-15	7.77e-33	Low GC cluster containing metabolism-related genes	3	13	130	145	25	12	14	12	129	215					0	0					694	715			0	0
Chromosome	1179938	-	SL1344_1071	STM1133	hypothetical oxidoreductase	v	-2.65932	0.0146876	-2.1215	0.0233046	-6.49336	1.84e-39	Low GC cluster containing metabolism-related genes	25	13	184	191	26	12	38	37	142	239					34	33					348	1365	1227	1387	7	10	14	23
Chromosome	1181201	-	Intergenic: Unnamed: complement(1180884..1180968)-ycdW	Intergenic: STM1133-ycdW			0.665491	0.89298	0.462028	0.999654				22	13	150	207	413	362	146	181	76	156	354	1069	389	716	109	193	283	1184	0	12	584	989
Chromosome	1182196	-	Intergenic: ycdW-ycdX	Intergenic: ycdW-ycdX			0.833264	0.92412	-2.5096	0.0132288	0.20647	0.786396		23	13	147	218	154	177	404	498	87	233					16	27					376	1084			419	851
Chromosome	1184307	-	csgG	csgG	assembly/transport component in curli production	^	-0.881007	0.686307			-2.20477	3.17e-05	Fimbrial operon	24	13	132	231	81	110	71	117	68	212											478	1381			88	216
Chromosome	1184630	-	csgG	csgG	assembly/transport component in curli production	^	-2.8275	0.0140066	-5.8984	2.72e-18	-6.1709	1.71e-16	Fimbrial operon	10	13	51	109	13	3	7	20	73	172	244	783	317	835	0	0	0	20	2	13	226	443			7	0
Chromosome	1185156	-	csgF	csgF	assembly/transport component in curli production	^	-4.2555	0.000111686	-15	3.79e-06	-15	4.52e-29	Fimbrial operon	23	7	75	158	0	4	10	9	65	165					0	0					321	736			0	0
Chromosome	1187703	+	csgB	csgB	nucleation component of curlin monomers	v	-15	9.06e-10	-15	7.37e-08	-15	1.06e-32	Fimbrial operon	23	4	79	143	0	0	0	0	50	250					0	0					273	1119			0	0
Chromosome	1188017	+	csgA	csgA	major curlin subunit precursor	v	-7.08602	7.16e-09	-15	1.66e-07	-15	9.05e-30	Fimbrial operon	23	10	172	192	0	0	2	3	144	141					0	0					544	565			0	0
Chromosome	1188450	+	csgC	csgC	curli prooduction protein	v	-6.34974	2.57e-06	-3.48341	1.68e-08	-15	2.97e-32	Fimbrial operon	21	10	20	106	0	2	0	1	18	176	107	786	131	738	0	4	0	8	8	109	243	1097			0	0
Chromosome	1188605	+	csgC	csgC	curli prooduction protein	v	-0.748041	0.780303	-3.84001	7.36e-05	-1.94859	0.000110834	Fimbrial operon	3	10	46	109	67	66	18	29	142	251					6	15					608	457			106	102
Chromosome	1188732	-	Intergenic: csgC-ymdA	Intergenic: csgC-ymdA			-1.57917	0.239044			-5.90527	5.16e-23		4	1	28	301	11	32	33	132	35	275											658	932			8	12
Chromosome	1189304	+	SL1344_1084	STM1147	Hypothetical UPF0189 protein <ORFName>.	v	1.23631	0.696974	-0.92278	0.420549				7	7	330	146	1061	431	514	174	223	161					97	58					956	449
Chromosome	1190280	-	ymdC	ymdC	conserved hypothetical protein	v	1.24656	0.885486	-0.253539	0.791161	0.461236	0.416863		10	4	172	120	179	146	562	425	135	269	553	1206	625	927	98	124	329	838	120	244	303	542			363	514
Chromosome	1191250	-	mdoC	mdoC	Glucans biosynthesis protein C	^	-0.970206	0.731515	-6.17873	6.16e-06	-5.26481	9.43e-17		8	13	105	144	32	16	87	105	101	183					0	3					360	507			7	10
Chromosome	1191286	-	mdoC	mdoC	Glucans biosynthesis protein C	^	-1.42514	0.409673			-1.96492	0.000232347		4	4	190	173	134	84	20	27	103	257											976	852			194	159
Chromosome	1191480	+	mdoC	mdoC	Glucans biosynthesis protein C	^	-1.51143	0.286356	-1.55075	0.17965	-2.53617	4.7e-07		2	1	80	310	41	108	38	77	65	203					26	44					405	803			28	129
Chromosome	1191843	+	mdoC	mdoC	Glucans biosynthesis protein C	^	-0.55403	0.849857	-3.45441	5.52e-09	-1.5452	0.0021192		10	10	173	117	156	73	98	55	164	115	955	720	994	588	9	11	68	65	0	20	719	454			199	104
Chromosome	1192195	+	mdoC	mdoC	Glucans biosynthesis protein C	^	0.806925	0.92412	-1.08019	0.108296	0.0178024	0.9785		10	13	78	161	130	87	217	359	45	210	269	1032	411	1015	24	60	32	194	103	369	324	753			374	448
Chromosome	1192923	-	mdoG	mdoG	Glucans biosynthesis protein G precursor.	v	-4.84842	1.8e-05	-2.22229	0.0304269	-4.81214	1.35e-32		29	7	84	164	4	12	0	1	68	243					21	30					550	927	668	879	46	79	0	19
Chromosome	1194199	-	mdoH	mdoH	Glucans biosynthesis glucosyltransferase H	v	-8.20028	1.82e-09	-0.168909	0.910614	-0.430787	0.497893		3	4	131	175	0	1	0	1	72	166					56	106					852	616			363	458
Chromosome	1194738	-	mdoH	mdoH	Glucans biosynthesis glucosyltransferase H	v	-15	8.17e-10			-15	2.27e-27		4	7	52	174	0	0	0	0	26	207											354	592			0	0
Chromosome	1200855	+	yceA	yceA	conserved hypothetical protein	v	-0.699765	0.860314	-2.72247	0.0426401	-1.82142	0.000439374		6	1	42	249	81	204	23	43	48	159					4	20					264	608			25	161
Chromosome	1202012	-	yceJ	STM1158	cytochrome b561 homolog 2	^	0.544203	0.91482	-1.91597	0.0463602	0.0601611	0.934988		23	13	190	172	212	128	362	303	166	194					24	49					641	742			549	538
Chromosome	1202526	+	Intergenic: yceO-solA	Intergenic: yceO-solA			-1.85146	0.155735	-3.40749	0.0128765	-2.0058	6.94e-05		9	10	41	140	17	24	17	38	56	152					0	15					535	946			99	179
Chromosome	1203090	+	solA	solA	N-methyl-L-tryptophan oxidase	^	1.80913	0.48119			0.923381	0.220894		4	4	169	128	807	574	336	306	108	196											985	581			1357	882
Chromosome	1203116	-	solA	solA	N-methyl-L-tryptophan oxidase	^	0.155291	0.997916	-3.20462	0.0073072	-1.97779	7.24e-05		6	13	67	124	83	106	96	123	60	193					6	15					492	809			55	194
Chromosome	1203770	-	Intergenic: solA-bssS	Intergenic: solA-yceP			-6.44637	0.00035981	-6.59777	8.1e-05	-15	9.6e-25		21	7	18	26	0	1	0	0	84	278	143	513	235	533	0	0	0	4	3	13	220	585			0	0
Chromosome	1203790	+	Intergenic: solA-bssS	Intergenic: solA-yceP			0.0352499	1	-1.11088	0.332976	-1.62415	0.00135336		1	13	137	112	195	110	101	88	121	181					48	59					708	670			158	179
Chromosome	1203941	+	bssS	yceP	conserved hypothetical protein	^	0.728263	0.86055	-0.0439294	0.994605	1.57311	0.00169279		6	10	21	41	44	47	36	70	43	54					32	40					184	215			229	666
Chromosome	1204069	-	Intergenic: bssS-dinI	Intergenic: yceP-dinI			-1.29637	0.746328	-2.13021	0.0127677	-7.05264	3.06e-27		21	7	45	76	0	1	37	54	57	125	208	891	366	852	0	6	0	22	89	301	595	1166			0	10
Chromosome	1204372	+	dinI	dinI	damage-inducible protein	^	0.899648	0.874707	2.27728	0.0758897	0.546979	0.497857		28	13	69	167	320	302	67	169	41	138					215	449					1280	899			1287	1113
Chromosome	1204747	+	pyrC	pyrC	Dihydroorotase	^	-4.2481	6.75e-05	-15	2.46e-06	-1.9679	0.000170315		2	4	160	185	0	2	14	18	62	175					0	0					657	1071			119	214
Chromosome	1205019	+	pyrC	pyrC	Dihydroorotase	^	-4.50383	2.58e-05	-15	1.55e-09	-7.16319	2.63e-27		3	10	237	175	16	3	9	7	175	198					0	0					982	539			8	0
Chromosome	1208620	-	Intergenic: yceL-rimJ	Intergenic: yceL-rimJ			-0.222498	0.94531	-1.89248	0.0440132	-0.52822	0.416863		23	10	240	285	225	156	243	238	155	238					41	40					635	970			392	447
Chromosome	1209076	-	rimJ	rimJ	ribosomal-protein-alanine acetyltransferase	v	0.736005	0.840856	1.04099	0.422937	0.750095	0.262957		23	10	121	251	183	257	227	515	83	192					133	300					406	695			569	827
Chromosome	1209340	-	yceH	yceH	conserved hypothetical protein	v	1.93795	0.308758	0.916039	0.722419	0.818138	0.279787		21	7	46	68	188	374	123	163	72	155	304	810	402	1021	3	19	17	30	933	3077	734	788			932	1091
Chromosome	1209959	-	mviM	mviM	hypothetical virulence factor MviM	v	1.9427	0.393394	0.722054	0.624982	1.70911	0.0281987		3	13	205	136	1088	634	481	344	177	170					216	222					911	668			2210	1682
Chromosome	1213151	-	flgN	flgN	flagella synthesis protein FlgN	^	1.07163	0.983384	-15	0.00122377	-3.02406	2.39e-07	Several flagellar genes attenuating in pigs but not calves or chicks	2	10	29	96	23	23	151	296	61	90					0	0					310	359			16	46
Chromosome	1214681	+	flgB	flgB	hypothetical flagellar basal-body rod protein FlgB (proximal rod protein)	v	0.0503671	1	-2.82545	0.0654972	-4.09711	3.51e-25		29	1	117	170	226	174	99	79	89	87					5	14					472	378	547	403	79	67	0	0
Chromosome	1215191	-	flgC	flgC	hypothetical flagellar basal-body rod protein FlgC (proximal rod protein)	v	1.66745	0.357865	-1.35691	0.283863	0.996575	0.188152		28	7	189	135	686	483	515	305	111	130					33	39					1101	579			1414	1113
Chromosome	1219340	+	flgH	flgH	Flagellar L-ring protein precursor	v	-0.151334	0.956956	-2.11437	0.0887964				7	1	51	46	0	0	114	49	110	122					25	16					552	435
Chromosome	1219898	-	flgI	flgI	Flagellar P-ring protein precursor	v	2.22113	0.64079	-15	0.0829201	0.729538	0.222918	Several flagellar genes attenuating in pigs but not calves or chicks	1	4	37	101	432	496	113	214	20	67					0	0					130	166			155	215
Chromosome	1220163	+	flgI	flgI	Flagellar P-ring protein precursor	v	2.26689	0.30504	0.352753	0.700719	1.02028	0.0575707		10	7	57	49	163	178	278	353	59	81	248	541	271	432	16	31	86	217	317	814	146	215			287	265
Chromosome	1220189	-	flgI	flgI	Flagellar P-ring protein precursor	v	2.49919	0.947805			1.71761	0.0146914		4	10	71	133	1094	1142	28	19	51	124											436	390			1061	987
Chromosome	1222550	+	flgK	flgK	flagellar hook-associated protein 1	v	-0.764693	0.841998	-5.61394	4.54e-06	-1.09688	0.0178242	Several flagellar genes attenuating in pigs but not calves or chicks	25	1	83	347	30	50	130	267	63	257					0	5					267	1490	945	1677	313	515	593	908
Chromosome	1223742	-	flgL	flgL	flagellar hook-associated protein 3	v	-0.0679849	0.98444	-0.713477	0.705644	-15	6.83e-39		29	4	100	105	113	93	85	86	42	93					27	36					143	209	258	287	0	0	0	0
Chromosome	1225463	-	rne	rne	ribonuclease E	^	-8.39205	1.89e-10	-2.41345	0.00759941	-4.27523	4.67e-13		9	13	222	297	0	2	0	1	151	399					26	53					1053	1310			28	64
Chromosome	1228576	-	rluC	rluC	ribosomal large subunit pseudouridine synthase C (EC 4.2.1.70)	v	-1.45053	0.322681	2.51616	0.255778	0.288676	0.720756		27	4	151	166	53	59	52	59	111	191					565	757					698	1008			621	950
Chromosome	1230153	-	Intergenic: SL1344_1124-SL1344_1125	Intergenic: STM1188-Absent			0.356606	0.947529	1.22633	0.605761				22	4	273	194	393	259	317	185	200	144	823	978	970	820	59	53	362	318	2952	3237	1142	1005
Chromosome	1230419	+	SL1344_1125	Absent	conserved hypothetical protein	v	0.152417	0.996566	-1.8965	0.108552	-0.974325	0.0691653		23	4	89	200	163	189	90	178	44	209					8	44					291	1059			142	376
Chromosome	1230545	-	SL1344_1125	Absent	conserved hypothetical protein	v	0.692681	0.85775	-0.128515	0.930952	1.28078	0.0997899		9	7	202	131	107	279	373	268	149	201					112	133					901	917			1628	1702
Chromosome	1231259	+	Intergenic: maf-a-SraB	Intergenic: yceF-yceD			-0.278793	0.946942	0.245686	0.857905	-0.0189348	0.98379		28	4	193	137	248	152	77	54	149	153					144	130					1914	981			1266	888
Chromosome	1232235	-	Intergenic: rpl32-plsX	Intergenic: rpmF-plsX			-0.435418	0.923178	1.31229	0.414297	1.06599	0.153758		9	13	147	221	51	37	181	244	86	235					223	387					646	829			948	1380
Chromosome	1236775	-	fabF	fabF	3-oxoacyl-[acyl-carrier-protein] synthase II	v	-5.4597	2.51e-06	-6.57394	1.59e-05	-6.05978	5.37e-47		29	7	111	136	0	9	0	2	93	156					2	0					561	693	725	633	8	11	14	13
Chromosome	1237267	-	fabF	fabF	3-oxoacyl-[acyl-carrier-protein] synthase II	v	-2.07389	0.0994022	-15	8.63e-06	-7.79696	9.98e-27		5	10	68	112	28	27	14	14	59	158					0	0					623	557			0	4
Chromosome	1242103	+	ycfH	ycfH	conserved hypothetical protein	v	0.706378	0.844321	-0.0675137	0.972715	1.30948	0.010314		8	13	55	175	206	284	65	174	53	162					52	105					102	301			318	435
Chromosome	1242470	-	Intergenic: ycfH-ptsG	Intergenic: ycfH-ptsG			1.21268	0.611438	0.110912	0.939643	1.82058	0.017499		6	13	103	190	438	327	233	314	94	217					92	165					585	809			694	3018
Chromosome	1242553	+	ptsG	ptsG	PTS system, glucose-specific IIBC component	v	-0.0385524	0.993912	0.800588	0.644859	-0.413369	0.586831		21	13	120	199	194	189	80	139	76	252	282	1443	455	937	113	230	331	1777	170	917	575	1340			385	699
Chromosome	1242843	+	ptsG	ptsG	PTS system, glucose-specific IIBC component	v	-0.119114	0.973673	-2.45348	0.0283101	-0.180086	0.830042		2	4	224	179	254	217	157	92	96	176					20	18					1324	789			802	604
Chromosome	1243009	-	ptsG	ptsG	PTS system, glucose-specific IIBC component	v	-0.295118	0.940356	0.271123	0.843718	0.798911	0.25152		2	4	151	146	188	159	61	64	61	161					79	126					464	685			554	953
Chromosome	1243074	+	ptsG	ptsG	PTS system, glucose-specific IIBC component	v	0.526022	0.903036	-0.0525659	0.978792	1.47734	0.0498417		9	1	324	269	492	303	548	297	195	175					141	132					952	512			1879	1194
Chromosome	1243192	-	ptsG	ptsG	PTS system, glucose-specific IIBC component	v	0.00434469	0.998914	0.262187	0.867315	1.09189	0.0353924		8	4	177	138	142	121	188	154	70	88					72	73					283	297			546	386
Chromosome	1244084	+	fhuE	fhuE	outer-membrane receptor for Fe(iii)-coprogen, fe(iii)-ferrioxamine b and fe(iii)-rhodotrulic acid	^	1.11189	0.809772	0.199462	0.886843	0.396361	0.610621		6	13	77	114	164	86	254	281	91	181					97	142					865	680			482	1051
Chromosome	1244192	-	fhuE	fhuE	outer-membrane receptor for Fe(iii)-coprogen, fe(iii)-ferrioxamine b and fe(iii)-rhodotrulic acid	^	1.64654	0.607291	1.42234	0.658834				22	13	161	171	767	640	300	315	63	121	291	722	484	516	222	249	543	1734	0	17	1142	596
Chromosome	1244538	-	fhuE	fhuE	outer-membrane receptor for Fe(iii)-coprogen, fe(iii)-ferrioxamine b and fe(iii)-rhodotrulic acid	^	1.18837	0.698385	1.89276	0.110099				22	13	77	226	426	487	142	287	72	226	313	1242	317	1096	129	363	547	2518	830	3498	556	1446
Chromosome	1244548	+	fhuE	fhuE	outer-membrane receptor for Fe(iii)-coprogen, fe(iii)-ferrioxamine b and fe(iii)-rhodotrulic acid	^	1.22586	0.614466	0.234055	0.8633	0.869421	0.237058		2	13	100	168	243	205	291	457	71	229					66	204					553	714			563	1182
Chromosome	1244694	+	fhuE	fhuE	outer-membrane receptor for Fe(iii)-coprogen, fe(iii)-ferrioxamine b and fe(iii)-rhodotrulic acid	^	0.780494	0.82324	0.960753	0.397298	2.34353	0.00203418		6	4	101	154	163	206	218	252	43	145					70	210					408	622			984	2957
Chromosome	1245448	+	fhuE	fhuE	outer-membrane receptor for Fe(iii)-coprogen, fe(iii)-ferrioxamine b and fe(iii)-rhodotrulic acid	^	1.50033	0.844866	0.447459	0.723682	-1.03362	0.06299		29	7	78	99	83	286	257	313	60	126					123	195					310	509	352	475	904	1041	410	477
Chromosome	1245448	-	fhuE	fhuE	outer-membrane receptor for Fe(iii)-coprogen, fe(iii)-ferrioxamine b and fe(iii)-rhodotrulic acid	^	1.47374	0.4795	1.15978	0.276972	0.436701	0.356557		9	4	150	153	238	177	706	503	72	158					110	130					648	908			205	368
Chromosome	1245745	-	fhuE	fhuE	outer-membrane receptor for Fe(iii)-coprogen, fe(iii)-ferrioxamine b and fe(iii)-rhodotrulic acid	^	0.575242	0.891385			1.36279	0.06299		4	4	107	189	156	237	149	304	57	238											447	730			859	1423
Chromosome	1247469	+	ycfM	ycfM	hypothetical lipoprotein	v	-1.12154	0.528093	-1.03541	0.557423	0.29284	0.619141		8	4	114	131	37	29	76	72	67	83					20	36					183	327			211	260
Chromosome	1248739	+	Intergenic: thiK-nagZ	Intergenic: ycfN-nagZ			1.19639	0.621665	1.17614	0.39847	2.54413	0.00601189		28	13	119	183	336	356	254	386	91	197					180	318					1201	935			4305	5087
Chromosome	1248960	-	nagZ	nagZ	Beta-hexosaminidase	v	-1.17137	0.495217	-0.0819863	0.963102	1.36223	0.0566417		27	4	151	97	32	28	76	73	97	134					87	80					508	493			907	1033
Chromosome	1251110	-	ndh	ndh	NADH dehydrogenase	v	-1.08316	0.547208	-0.290327	0.827705	1.21537	0.0853351		8	13	188	175	70	37	125	94	168	174					101	113					488	534			978	811
Chromosome	1251249	-	ndh	ndh	NADH dehydrogenase	v	1.48884	0.827656	0.773389	0.543056	0.92892	0.208817		6	4	243	135	1026	551	310	185	131	145					204	157					759	523			657	1183
Chromosome	1252106	-	ycfJ	ycfJ	hypothetical secreted protein	v	0.255747	0.973054	0.283159	0.831216	1.42265	0.0498417		23	10	89	287	151	229	117	363	71	205					111	146					354	696			829	1293
Chromosome	1253052	+	ycfQ	ycfQ	hypothetical TetR-family regulatory protein	^	1.55536	0.471671	3.77522	0.0385145	2.38913	0.00225177		21	1	52	186			207	472	47	207	225	1006	274	645	682	1551	1899	10701	614	3235	338	821			2027	2550
Chromosome	1253243	-	ycfQ	ycfQ	hypothetical TetR-family regulatory protein	^	1.73964	0.672964	1.11153	0.739302				22	13	121	178	786	610	230	319	67	144	319	796	365	713	176	238	435	1628	2	15	586	818
Chromosome	1253245	-	ycfQ	ycfQ	hypothetical TetR-family regulatory protein	^	0.787665	0.817745	0.372164	0.785793	1.27469	0.104619		8	13	273	180	477	218	519	286	162	151					149	161					914	989			2007	1464
Chromosome	1254677	+	ycfS	ycfS	hypothetical exported protein	^	-0.0412688	0.994131			-1.10475	0.0333384		24	1	58	234	80	304	43	125	40	162											98	832			60	266
Chromosome	1254964	-	Intergenic: ycfS-mfd	Intergenic: ycfS-mfd			0.80883	0.818855	0.596826	0.748714	0.119591	0.857381		6	4	45	56	87	98	42	114	25	64					37	66					170	261			61	292
Chromosome	1255561	+	mfd	mfd	transcription-repair coupling factor (TrcF)	^	-0.747462	0.751317	0.700694	0.562813	1.22426	0.0854807		23	10	140	326	78	110	111	230	63	175					80	216					228	811			466	1364
Chromosome	1258465	+	mfd	mfd	transcription-repair coupling factor (TrcF)	^	0.138613	1	1.63474	0.323736				22	13	154	192	352	233	89	71	123	172	603	952	629	730	111	161	466	928	1996	3351	1113	832
Chromosome	1262093	-	ycfX	ycfX	hypothetical ROK-family protein	v	0.513226	0.944555			1.70725	0.0195221		24	1	78	234	197	436	78	157	58	112											237	898			760	2034
Chromosome	1266233	-	sifA	sifA	Type III secretion system effector protein-necessary for Sif formation and maintaining the SCV. Has GAP activity	^	-3.35657	0.00231257	-15	6.54e-07	-4.59689	1.49e-16	T3SS-2 secreted effector. Weaker phenotype in chickens, consistent with SPI-2 structural genes	27	13	46	160	4	4	7	23	47	213					0	0					381	903			0	40
Chromosome	1267399	+	potB	potB	spermidine/putrescine transport system permease protein PotB	^	0.571918	0.891583	-1.25563	0.227474	-0.720381	0.279291		1	10	84	188	183	201	152	241	149	266					36	97					802	1012			372	458
Chromosome	1267402	+	potB	potB	spermidine/putrescine transport system permease protein PotB	^	0.871825	0.788193	0.474324	0.724614	-0.341141	0.588928		3	1	50	229	116	332	181	350	65	252					66	271					510	883			277	552
Chromosome	1267411	+	potB	potB	spermidine/putrescine transport system permease protein PotB	^	0.365725	0.94531	2.67734	0.210124	-2.99492	3.34e-09		3	7	191	161	248	275	202	152	109	186					540	904					675	742			57	77
Chromosome	1267523	+	potB	potB	spermidine/putrescine transport system permease protein PotB	^	-0.189217	0.954109	-0.293087	0.828561	1.36027	0.0650739		23	4	190	236	197	226	149	150	71	198					46	122					390	911			881	1637
Chromosome	1267945	+	potB	potB	spermidine/putrescine transport system permease protein PotB	^	0.565632	0.89298	0.891808	0.771867				22	4	118	160	168	211	204	207	53	187	172	1049	261	860	110	250	285	1804	0	6	339	1075
Chromosome	1272160	-	SL1344_1165	STM1228	conserved hypothetical protein (pseudogene)	v	-9.06376	1.26e-09	-15	1.28e-30				22	1	135	135	0	1	0	0	123	117	419	632	595	501	0	0	0	0	0	0	848	700
Chromosome	1272802	+	SL1344_1165	STM1228	conserved hypothetical protein (pseudogene)	v	-0.272664	0.960502	1.51062	0.170634	1.29091	0.0856556		21	1	111	342			133	231	157	316	266	697	364	740	138	287	209	859	957	3268	532	993			1045	1768
Chromosome	1273735	+	ycfD	ycfD	conserved hypothetical protein	^	0.896364	0.7777	0.324395	0.808324	-0.525729	0.337767		3	1	71	168	171	236	181	266	98	141					104	125					495	372			277	177
Chromosome	1273980	+	ycfD	ycfD	conserved hypothetical protein	^	0.849279	0.790642	0.965418	0.532913	-1.93239	0.000325354		9	10	195	134	444	238	273	191	182	162					286	228					1255	593			236	129
Chromosome	1274620	-	phoQ	phoQ	sensor protein PhoQ, regulator of virulence determinants	^	-4.95714	4.2e-05	-15	0.0551111	-15	9.61e-30		6	10	32	111	3	4	0	2	28	70					0	0					469	638			0	0
Chromosome	1281078	-	Intergenic: rluB-icdA	Intergenic: ymfC-icdA			1.01838	0.722963	-0.0711485	0.967025				7	7	109	144	101	354	180	348	81	243					78	158					708	900
Chromosome	1281167	-	Intergenic: rluB-icdA	Intergenic: ymfC-icdA			-5.12925	9.94e-06	-15	0.00362357	-4.28928	5.87e-15		9	7	53	160	0	11	0	1	24	115					0	0					539	680			21	26
Chromosome	1281367	-	icdA	icdA	isocitrate dehydrogenase	v	-4.37246	0.00144606	-15	0.00175267	-15	8.19e-28		5	10	6	58	0	4	0	2	28	119					0	0					597	376			0	0
Chromosome	1283178	-	SL1344_1177	STM1239	predicted bacteriophage protein	v	-3.88578	0.000328075			-15	2.91e-34		24	1	94	159	0	1	18	13	330	234											1388	686			0	0
Chromosome	1283205	-	SL1344_1177	STM1239	predicted bacteriophage protein	v	-4.08551	0.000178079	-15	1.16e-06	-15	2.74e-30		23	7	137	129	5	8	8	9	113	137					0	0					424	727			0	0
Chromosome	1283708	-	SL1344_1177	STM1239	predicted bacteriophage protein	v	-6.33075	7.09e-07	-15	0.000155656	-15	2.22e-34		5	4	106	64	0	1	0	3	84	92					0	0					975	829			0	0
Chromosome	1285448	+	envF	envF	lipoprotein	^	-15	3.11e-09			-15	5.21e-32	Related to envelope stress	24	4	56	128	0	0	0	0	41	134											164	1149			0	0
Chromosome	1286147	+	IsrC	Intergenic: envF-msgA	small RNA; experimentally verified	v	-0.536657	0.852858	-3.03762	0.00665628	0.421268	0.589992		23	4	184	189	140	119	120	116	92	187					8	18					466	1111			582	1010
Chromosome	1286161	+	IsrC	Intergenic: envF-msgA	small RNA; experimentally verified	v	0.400646	0.947805			1.39217	0.0789809		4	1	71	251	93	176	198	342	112	327											1036	890			2063	1748
Chromosome	1286163	+	IsrC	Intergenic: envF-msgA	small RNA; experimentally verified	v	-0.664403	0.892808	0.504022	0.691564	0.58249	0.476989		28	4	160	151	178	161	28	19	51	172					83	159					1336	1054			1352	1346
Chromosome	1286173	+	IsrC	Intergenic: envF-msgA	small RNA; experimentally verified	v	0.158091	0.9968	-1.22692	0.315962	0.686033	0.368445		23	4	207	167	256	124	246	175	97	163					40	45					639	822			888	884
Chromosome	1286724	+	Intergenic: msgA-envE	Intergenic: msgA-envE			-7.34309	1.42e-08	-15	2.19e-06	-15	8.11e-69		25	4	126	135	0	0	0	3	78	161					0	0					187	709	538	797	0	0	0	0
Chromosome	1287026	-	envE	envE	hypothetical lipoprotein	^	-5.61532	1.32e-06	-15	0.000229364	-15	2.22e-34	Related to envelope stress	5	1	80	175	0	5	0	5	73	98					0	0					1152	759			0	0
Chromosome	1287039	-	envE	envE	hypothetical lipoprotein	^	-1.65355	0.501102	-15	5.19e-06	-15	5.31e-32	Related to envelope stress	23	13	98	151	2	3	44	99	57	168					0	0					453	859			0	0
Chromosome	1287077	-	envE	envE	hypothetical lipoprotein	^	-2.92891	0.00782525	-4.50633	0.000122132	-2.18974	2.59e-05	Related to envelope stress	27	7	114	109	0	6	15	34	127	170					5	5					709	1046			85	205
Chromosome	1290593	+	STnc520	Intergenic: pagC-STM1249	small RNA; experimentally verified	^	-4.71428	2.3e-05	-15	1.19e-07	-15	4.19e-71		29	10	113	156	9	6	0	5	106	185					0	0					544	949	664	817	0	0	0	0
Chromosome	1290622	+	STnc520	Intergenic: pagC-STM1249	small RNA; experimentally verified	^	-4.67024	9.84e-06	-6.80377	5.52e-09	-15	6.98e-30		6	1	181	491	28	19	3	2	172	266					3	0					561	557			0	0
Chromosome	1292694	-	SL1344_1187	STM1251	hypothetical heat shock protein	v	0.293996	0.96557	-1.61996	0.113572	-1.41329	0.00650416		10	13	239	148	219	98	387	200	193	222	1028	1187	1228	1114	46	45	192	281	144	212	702	743			223	186
Chromosome	1294218	-	SL1344_1188	STM1252	hypothetical protein	v	-15	5.29e-11	-15	7.37e-08	-15	2.06e-32		23	1	194	180	0	0	0	0	166	134					0	0					748	610			0	0
Chromosome	1295479	+	Intergenic: SL1344_1190-SL1344_1191	Intergenic: STM1254-STM1255			-4.54732	4.9e-05	-3.34041	2.89e-13				22	7	72	158	0	11	0	8	38	139	159	957	226	917	7	19	7	43	0	0	418	1269
Chromosome	1296820	+	SL1344_1191	STM1255	hypothetical substrate-binding transport protein	v	-3.95642	0.000390838	-2.14596	0.0471147	-1.84503	0.00113933		21	10	90	93	0	0	13	9	67	92	290	413	490	555	0	4	2	4	99	221	1143	849			205	213
Chromosome	1301406	-	SL1344_1196	STM1260	hypothetical membrane protein	^	-0.867862	0.705269	-0.285114	1	-4.86117	5e-18		21	7	55	105	24	51	35	58	44	159	215	829	398	901	11	30	55	266	204	929	640	1172			21	26
Chromosome	1304370	-	Intergenic: aadA-SL1344_1200	Intergenic: aadA-STM1265			-5.40257	5.67e-06	-5.29577	1.38e-05	-3.42325	3.11e-11		27	1	39	141	0	1	0	7	43	265					0	6					468	955			30	70
Chromosome	1304383	-	SL1344_1200	STM1265	hypothetical regulatory protein	v	-0.883548	0.758565	-6.00626	3.08e-05	-4.55817	1.49e-13	Putative ABC trasporter	28	10	66	139	14	31	50	115	86	166					0	3					1491	1009			49	31
Chromosome	1304459	-	SL1344_1200	STM1265	hypothetical regulatory protein	v	-4.06647	0.000320258	-5.92319	6.15e-21			Putative ABC trasporter	22	4	111	85	12	8	0	3	55	120	128	641	271	534	0	4	0	3	0	0	451	805
Chromosome	1305132	-	SL1344_1201	STM1266	hypothetical transcriptional regulator	v	-0.290523	0.933215	-15	1.54e-08	-5.70925	1.7e-16	Putative ABC trasporter	28	10	90	122	88	75	83	87	107	222					0	0					1365	1411			40	0
Chromosome	1305398	+	SL1344_1201	STM1266	hypothetical transcriptional regulator	v	-15	1.43e-09	-15	8.63e-06	-15	3.49e-33	Putative ABC trasporter	28	13	93	114	0	0	0	0	72	145					0	0					1361	1010			0	0
Chromosome	1305507	-	SL1344_1201	STM1266	hypothetical transcriptional regulator	v	0.879785	0.908528	-15	2.32e-06	-15	3.35e-34	Putative ABC trasporter	6	4	124	168	421	371	124	133	67	171					0	0					890	759			0	0
Chromosome	1305572	-	SL1344_1201	STM1266	hypothetical transcriptional regulator	v	-0.507401	0.898555	-15	0.0382952	-6.36223	4.13e-20	Putative ABC trasporter	6	13	17	65	5	18	26	60	20	86					0	0					401	472			0	8
Chromosome	1305939	+	Intergenic: SL1344_1201-SL1344_1202	Intergenic: STM1266-STM1267			-5.35485	3.88e-06	-6.19389	5.35e-06	-3.2967	4.21e-10		27	1	54	164	0	1	0	9	92	195					0	3					756	1108			58	85
Chromosome	1307081	+	aroQ	STM1269	chorismate mutase	v	-1.39225	0.363662	-3.24439	2.15e-10				22	1	99	212	60	75	48	46	117	145	389	964	476	654	14	11	21	89	0	0	835	986
Chromosome	1308084	+	yeaS	yeaS	hypothetical membrane transport protein	v	-0.233429	0.946942	-2.1989	0.0502538	-0.800498	0.131079		9	1	133	204	200	143	124	88	113	157					19	26					581	558			250	243
Chromosome	1308094	-	Intergenic: yeaS-yeaR	Intergenic: yeaS-yeaR			-0.692818	0.830064	0.110615	0.946659	-0.795999	0.10475		25	1	313	357	115	64	383	222	191	206					163	165					523	1544	1499	1270	694	772	953	847
Chromosome	1312792	+	yeaN	yeaN	hypothetical membrane protein	^	0.962232	0.746328	1.65857	0.184558				22	10	49	152	189	276	88	205	48	88	193	628	246	540	84	191	270	1209	268	1173	445	754
Chromosome	1314929	-	yeaK	yeaK	conserved hypothetical protein	^	0.649348	0.871271	-0.240127	0.860638				7	13	86	135	172	138	173	182	100	184					52	132					473	724
Chromosome	1314992	-	yeaK	yeaK	conserved hypothetical protein	^	1.58673	0.407585	-1.92845	0.171702	0.0388155	0.9736		29	4	24	132	98	459	62	288	36	158					7	32					188	729	204	721	178	490	286	1217
Chromosome	1315264	+	yeaJ	yeaJ	conserved hypothetical membrane protein	^	-15	1.02e-09	-15	5.35e-09	-15	2.22e-34		27	10	106	112	0	0	0	0	156	193					0	0					888	1029			0	0
Chromosome	1315366	-	yeaJ	yeaJ	conserved hypothetical membrane protein	^	-6.27519	8.39e-07	-15	0.000434606				7	1	24	142	0	0	0	4	33	130					0	0					415	592
Chromosome	1317076	+	Intergenic: yeaJ-yeaH	Intergenic: yeaJ-yeaH			-15	2.3e-10	-15	0.000558905	-15	7.59e-27		2	4	126	153	0	0	0	0	52	108					0	0					1641	1481			0	0
Chromosome	1319855	-	yeaG	yeaG	conserved hypothetical protein	^	0.205272	1	-1.1989	0.615529	-2.09731	0.000296484		9	10	38	58	34	25	59	92	53	55					14	22					328	268			32	73
Chromosome	1320282	+	yeaG	yeaG	conserved hypothetical protein	^	-0.538988	0.903018	-0.296891	0.938696	-0.399151	0.496987		21	1	57	178			61	96	65	138	282	788	359	519	0	4	0	16	478	922	507	707			408	286
Chromosome	1320596	+	Intergenic: yeaG-mipA	yeaG			-5.09041	8.48e-06	-15	1.12e-08	-15	4.49e-33		6	13	104	114	0	1	0	11	118	217					0	0					717	721			0	0
Chromosome	1322682	-	SL1344_1222	STM1287	hypothetical regulatory protein	v	0.0325862	1	-0.531669	0.539626				22	7	187	167	203	161	179	154	118	168	699	971	549	754	50	90	305	460	108	227	1114	959
Chromosome	1322806	-	SL1344_1222	STM1287	hypothetical regulatory protein	v	1.16805	0.827656	-0.267353	0.78644	-0.11012	0.863022		10	13	137	157	211	167	465	412	131	227	532	1176	584	828	63	129	307	864	61	223	432	679			415	361
Chromosome	1325040	-	yeaD	yeaD	conserved hypothetical protein	^	0.880932	0.818099	-0.450632	0.779663	1.61057	0.0140959		10	13	121	157	208	127	314	326	98	159	325	720	463	811	21	57	85	333	266	501	320	438			871	874
Chromosome	1327945	+	Intergenic: yeaC-nam	Intergenic: yeaC-pncA			0.00623929	1	1.56528	0.467019	0.58458	0.457447		1	1	71	249	93	236	102	188	103	275					260	596					697	1119			786	1267
Chromosome	1328844	+	ansA	ansA	L-Asparaginase I	^	0.579582	0.887759	0.736746	0.579034	0.173075	0.796546		1	4	185	183	276	232	303	245	114	184					168	212					588	625			489	542
Chromosome	1330077	+	sppA	sppA	protease IV	^	1.48896	0.45819	0.24546	0.856637	-0.248944	0.755325		5	10	58	153	284	379	162	319	85	195					95	159					1146	744			559	640
Chromosome	1330272	+	sppA	sppA	protease IV	^	-0.0260311	0.993138	-0.406897	0.752146	-0.729295	0.20142		5	13	108	246	122	189	126	230	86	238					48	139					707	740			198	460
Chromosome	1331565	-	sppA	sppA	protease IV	^	-0.706888	0.7838	-3.14446	0.00283769	-5.21831	5.79e-20		1	10	59	170	65	75	50	80	103	209					5	22					588	1091			12	22
Chromosome	1332662	+	selD	selD	Selenide,water dikinase	v	-0.565277	0.843214	0.226356	0.873637	-2.15628	1.94e-08		25	7	183	159	101	167	102	77	154	180					154	145					268	714	899	727	180	131	227	142
Chromosome	1333938	-	topB	topB	DNA topoisomerase III	v	1.21145	0.623581	-0.0619232	0.973865	-0.649479	0.230949		1	13	99	120	217	152	283	316	74	177					79	105					364	435			200	184
Chromosome	1334216	-	topB	topB	DNA topoisomerase III	v	0.499973	0.91482	-7.2433	1.01e-08	-0.887953	0.0943063		1	10	76	140	145	162	96	185	149	247					2	0					633	587			255	242
Chromosome	1335329	-	topB	topB	DNA topoisomerase III	v	0.744552	0.834899	1.32298	0.200271	0.516294	0.406043		9	13	143	167	312	145	272	267	72	115					190	168					587	461			667	463
Chromosome	1341009	-	astA	astA	arginine N-succinyltransferase	v	0.345128	0.952717	-0.222363	0.893668	0.281478	0.629031		9	10	58	103	100	94	64	135	72	114					59	63					432	440			414	385
Chromosome	1341223	-	astA	astA	arginine N-succinyltransferase	v	-0.264722	0.936572	-2.06645	0.123103	0.802574	0.14447		23	10	108	232	91	129	118	203	70	138					13	25					201	577			297	726
Chromosome	1345647	+	SL1344_1243	spy	exported protein	v	-15	6.42e-09	-15	5.92e-05	-15	9.14e-64		25	10	57	109	0	0	0	0	62	127					0	0					129	658	389	663	0	0	0	0
Chromosome	1348903	-	celA	celA	PTS system, cellobiose-specific IIB component	v	-2.45868	0.0270859	-1.38058	0.247669	-4.45114	3.42e-21		25	1	133	190	12	11	42	46	86	176					42	35					213	746	736	845	13	11	59	43
Chromosome	1348916	-	celA	celA	PTS system, cellobiose-specific IIB component	v	-2.72537	0.0173072	-15	1.57e-05	-3.94994	3.79e-12		23	1	75	102	7	11	18	15	76	132					0	0					444	458			20	24
Chromosome	1348930	-	celA	celA	PTS system, cellobiose-specific IIB component	v	-1.22381	0.473779	-2.28758	0.000118591	-1.48232	0.00503492		10	1	80	123	45	20	56	45	121	142	380	854	519	454	6	14	27	83	100	117	369	413			108	103
Chromosome	1350578	-	celC	celC	phosphoenolpyruvate dependent phosphotransferase enzyme III-cellobiose	v	-0.951505	0.649122	-3.92985	0.0021941	-1.44161	0.00496291		3	4	120	144	77	64	62	60	40	199					3	9					345	599			100	162
Chromosome	1352819	+	celF	celF	phospho-beta-glucosidase B	v	-0.597495	0.903438			-6.28534	1e-23		4	1	128	269	14	26	206	246	74	199											541	804			8	5
Chromosome	1352977	+	celF	celF	phospho-beta-glucosidase B	v	0.418821	0.975675			-0.402015	0.482939		4	13	114	163	114	73	282	233	97	134											620	493			339	296
Chromosome	1355106	-	katE	katE	catalase HPII	^	-0.0345051	1	-15	0.191406	-15	0.0571566	Catalase, attenuated in calves and pigs. Similar trend seen for dps - possibly reflects increased invasion?	23	10	7	23	22	18	3	14	5	25					0	0					27	56			0	0
Chromosome	1358024	+	ydjN	ydjN	hypothetical sodium:dicarboxylate symporter	^	0.568395	0.892772	0.340971	0.805856	0.0530204	0.93886		2	1	91	241	154	295	219	277	59	136					67	122					578	684			351	636
Chromosome	1358171	-	ydjN	ydjN	hypothetical sodium:dicarboxylate symporter	^	0.134667	0.999358	-0.230613	0.881004	-2.26406	9.86e-06		5	1	34	235	60	263	56	191	24	183					19	116					836	827			88	173
Chromosome	1361227	+	SL1344_1259	STM1324	conserved hypothetical protein	^	0.430062	0.93648	-0.175169	0.911922	0.624018	0.424576		28	4	102	102	143	115	141	129	72	139					66	77					1244	585			1288	837
Chromosome	1362445	-	pfkB	pfkB	6-phosphofructokinase isozyme	^	0.969715	0.746629	0.541407	0.86103				22	7	75	125	128	266	141	219	66	161	292	803	251	526	76	152	285	1148	0	9	382	777
Chromosome	1363912	-	ydiY	ydiY	hypothetical outer membrane protein	v	0.875608	0.782158	0.919128	0.423783	1.59575	0.0351405		8	1	116	238	272	359	246	372	63	154					136	178					642	801			1557	1731
Chromosome	1363960	-	Intergenic: ydiY-SL1344_1263	Intergenic: ydiY-STM1328			3.05372	0.0294937	0.847514	0.646442	1.36609	0.0634373		10	13	66	138	677	637	781	1143	78	216	415	1155	341	975	91	247	403	1336	301	905	502	767			1041	1425
Chromosome	1364808	-	SL1344_1263	STM1328	hypothetical outer membrane protein	^	-15	2.89e-09	-15	8.21e-07	-15	1e-33		27	1	67	119	0	0	0	0	80	176					0	0					600	933			0	0
Chromosome	1368062	+	rfc	rfc	O-antigen polymerase	^	-15	6.85e-08	-15	7.94e-05	-15	4.38e-29		28	1	39	81	0	0	0	0	44	141					0	0					478	580			0	0
Chromosome	1368344	+	Intergenic: rfc-thrS	Intergenic: rfc-thrS			-0.14485	0.971531	-2.50969	0.0066861	0.188533	0.822116		6	1	138	446	264	579	58	134	83	304					20	32					957	1144			301	1504
Chromosome	1368356	+	Intergenic: rfc-thrS	Intergenic: rfc-thrS			0.350463	0.96557	-2.24621	0.058155	0.903149	0.228975		9	7	88	164	38	157	121	295	71	177					13	27					535	907			826	1207
Chromosome	1368855	+	Intergenic: rfc-thrS	Intergenic: rfc-thrS			-4.84002	6.14e-06	-4.65834	8.95e-07	-3.26549	3.22e-09		3	1	77	388	0	12	7	12	120	408					5	11					863	1280			60	108
Chromosome	1372287	-	Intergenic: rpl20-pheS	Intergenic: rplT-pheS			-0.149775	0.965625	-0.23865	0.86103	1.12044	0.129996		3	13	124	154	163	134	80	108	56	220					72	107					505	797			840	1294
Chromosome	1376379	+	Intergenic: STnc540-btuC	Intergenic: himA-btuC			1.05732	0.698385	0.996657	0.740718				22	4	192	122	456	186	398	217	131	122	485	723	621	564	204	219	571	1520	44	64	830	909
Chromosome	1379269	-	nlpC	nlpC	hypothetical lipoprotein	v	0.0347518	1	-0.941304	0.447633	0.564469	0.301636		29	10	67	142	191	142	31	55	85	181					51	55					454	724	500	707	918	1051	836	1411
Chromosome	1379598	-	Intergenic: nlpC-ydiV	Intergenic: nlpC-ydiV			-5.93357	4.3e-07	-15	2.7e-07	-6.6983	1.92e-23		8	13	118	144	0	0	3	5	115	161					0	0					393	709			0	8
Chromosome	1379640	-	Intergenic: nlpC-ydiV	Intergenic: nlpC-ydiV			-7.4354	1.39e-08	-15	3.73e-09	-15	1.7e-32		1	7	102	160	0	3	0	0	141	215					0	0					1250	1211			0	0
Chromosome	1379792	-	ydiV	ydiV	conserved hypothetical protein	v	-1.77479	0.171681	-4.0668	0.00296335	-4.68389	2.53e-17		6	4	116	136	30	31	41	39	47	172					3	7					622	810			0	42
Chromosome	1380185	+	ydiV	ydiV	conserved hypothetical protein	v	-1.25508	0.444073	-1.81876	0.107925	0.152353	0.819378		9	1	98	192	52	55	59	67	68	204					20	39					433	751			375	617
Chromosome	1380195	+	ydiV	ydiV	conserved hypothetical protein	v	-1.90196	0.135761	-3.18784	2.32e-06	-2.18976	1.23e-05		10	10	91	141	37	34	24	25	163	209	527	1141	784	934	7	13	9	15	68	147	458	710			90	103
Chromosome	1380628	+	ydiU	ydiU	conserved hypothetical protein	v	0.255169	0.997916			0.597643	0.27521		4	7	105	145	39	118	178	231	42	171											350	410			375	492
Chromosome	1381737	-	ydiU	ydiU	conserved hypothetical protein	v	0.62434	0.876295	-0.154987	0.91599	2.49762	0.00159157		23	10	129	289	282	240	247	464	92	183					73	116					409	756			1982	2978
Chromosome	1382604	+	aroH	aroH	3-deoxy-D-arabinoheptulosonate 7-phosphate synthase	^	0.364734	0.947805	2.21108	0.332487	-0.333321	0.565337		1	10	69	149	87	155	87	209	85	228					360	749					471	622			256	398
Chromosome	1382825	+	aroH	aroH	3-deoxy-D-arabinoheptulosonate 7-phosphate synthase	^	0.619313	0.946942	0.563251	0.66555	2.43256	1.12e-05		8	10	14	157	83	307	15	108	31	145					39	160					81	306			687	888
Chromosome	1383226	-	aroH	aroH	3-deoxy-D-arabinoheptulosonate 7-phosphate synthase	^	-0.599945	0.834899	-0.337558	0.807914	-0.63432	0.245		3	10	51	152	63	109	20	68	54	197					41	111					230	538			139	234
Chromosome	1383337	+	Intergenic: aroH-ydiA	Intergenic: aroH-ydiA			0.14322	1			-0.648189	0.257565		4	7	145	193	89	140	224	257	124	205											736	661			365	307
Chromosome	1383849	+	ydiA	ydiA	conserved hypothetical protein	^	-0.915504	0.778425	-3.95735	0.00585476	-2.98471	2.56e-06		8	10	71	111	17	16	63	86	67	136					6	4					216	330			21	31
Chromosome	1384959	-	pps	pps	phosphoenolpyruvate synthase	v	-1.2626	0.444649	-2.23753	0.0489248	-0.0684068	0.9169		9	13	141	196	93	76	57	46	82	183					19	24					472	720			333	524
Chromosome	1386056	-	pps	pps	phosphoenolpyruvate synthase	v	0.17036	0.998258	0.0504554	0.984041	1.00331	0.180768		28	4	86	173	121	291	61	95	29	130					26	100					632	841			951	1275
Chromosome	1386063	+	pps	pps	phosphoenolpyruvate synthase	v	0.450412	0.927946	-0.352896	0.801805	0.716221	0.25469		23	7	103	213	111	320	152	248	70	172					43	102					272	751			387	880
Chromosome	1386228	-	pps	pps	phosphoenolpyruvate synthase	v	1.10121	0.673276	-0.130619	0.938269	2.49375	0.00124419		27	10	36	168	152	400	67	230	42	154					37	100					289	735			1269	3079
Chromosome	1386926	-	pps	pps	phosphoenolpyruvate synthase	v	1.11719	0.67026	2.02241	0.196072	1.30707	0.0676776		23	13	126	170	384	210	337	302	82	157					367	376					373	652			771	1141
Chromosome	1388067	+	ydiD	ydiD	hypothetical ligase/synthetase	^	0.825705	0.810315	-2.36213	0.070006	-1.39139	0.0217815		28	10	71	127	107	151	139	273	74	141					12	20					1268	712			324	245
Chromosome	1388734	-	Intergenic: ydiD-ydiT	Intergenic: ydiD-ydiT			-0.838259	0.725322	-4.47192	0.000933462				7	7	108	134	55	123	39	46	78	154					3	5					525	572
Chromosome	1389810	-	ydiS	ydiS	hypothetical electron transfer flavoprotein-quinone oxidoreductase	^	0.514084	0.913447	-2.7091	0.061023	-1.73678	0.000975331		28	10	51	136	102	114	112	183	58	130					8	14					843	837			190	190
Chromosome	1392880	-	ydiP	ydiP	hypothetical HTH-type transcriptional regulator	v	-15	6.85e-08	-15	2.61e-06	-15	2.36e-22	Low GC metabolism-related cluster	27	4	52	68	0	0	0	0	47	189					0	0					234	467			0	0
Chromosome	1394186	-	ydiO	ydiO	Putative acyl-CoA dehydrogenase	^	-15	3.11e-09	-15	0.000609087	-15	4.92e-30	Low GC metabolism-related cluster	28	1	43	141	0	0	0	0	58	101					0	0					686	444			0	0
Chromosome	1395291	+	ydiF	ydiF	hypothetical acetyl CoA transferase	^	-4.33482	0.000111692	-6.04021	0.00156031	-15	7.88e-63	Low GC metabolism-related cluster	25	10	40	154	0	1	5	12	47	125					0	2					82	687	343	668	0	0	0	0
Chromosome	1396472	+	aroD	aroD	3-dehydroquinate dehydratase	^	-3.95873	0.000750977	-4.82942	3.06e-15	-15	1.02e-23	Low GC metabolism-related cluster	10	7	50	74	0	2	4	9	45	165	215	965	319	931	0	3	0	13	10	35	142	616			0	0
Chromosome	1396520	+	aroD	aroD	3-dehydroquinate dehydratase	^	-15	1.22e-09	-15	4.14e-05	-15	3.76e-67	Low GC metabolism-related cluster	29	1	53	159	0	0	0	0	45	149					0	0					261	674	364	784	0	0	0	0
Chromosome	1398031	-	aroE	ydiB	Shikimate 5-dehydrogenase	^	-4.26664	0.000111686			-15	1.76e-33	Low GC metabolism-related cluster	24	13	108	125	4	3	6	10	93	160											459	1035			0	0
Chromosome	1403850	+	ydiJ	ydiJ	conserved hypothetical FAD-binding protein	v	0.355441	0.94531	-2.05151	0.0818513	-3.16521	3.92e-09		9	13	285	141	522	195	244	98	429	324					83	56					1308	703			105	64
Chromosome	1404684	+	ydiJ	ydiJ	conserved hypothetical FAD-binding protein	v	0.879562	0.789684	0.172228	0.910614	-0.707001	0.210322		8	10	74	142	131	149	193	285	68	128					53	116					445	943			270	371
Chromosome	1404991	+	ydiJ	ydiJ	conserved hypothetical FAD-binding protein	v	0.846651	0.795316	1.81284	0.203971				22	4	151	137	228	259	288	220	82	149	429	924	526	698	97	164	460	1221	1538	3297	446	676
Chromosome	1405065	-	ydiJ	ydiJ	conserved hypothetical FAD-binding protein	v	0.588071	0.885009	0.729435	0.54322	-0.34266	0.43601		25	4	252	152	402	225	323	220	102	125					113	175					323	736	701	695	565	656	592	507
Chromosome	1406407	-	ydiJ	ydiJ	conserved hypothetical FAD-binding protein	v	0.306972	0.959525			0.479627	0.549145		4	10	63	151	149	158	68	137	131	312											1029	1081			1004	1214
Chromosome	1407342	+	RydB	Intergenic: ydiH-STM1368	small RNA; experimentally verified	v	-5.5105	2.2e-05	-3.59579	0.0410459	-6.60096	7.62e-37		25	7	25	90	0	5	0	0	40	118					4	6					24	478	117	487	0	0	0	12
Chromosome	1408547	-	SL1344_1302	STM1368	hypothetical transporter	^	-3.80496	0.000466952	-15	3.57e-07	-15	2.91e-32		5	13	71	185	8	6	9	12	62	209					0	0					602	739			0	0
Chromosome	1409191	-	sufA	sufA	conserved hypothetical protein	v	-0.643688	0.797992	-5.73496	1.27e-06	-1.62109	0.0013734	Translation elongation protein	6	13	188	160	78	47	176	122	173	175					0	5					843	528			122	214
Chromosome	1409871	-	sufB	sufB	conserved hypothetical protein	v	0.540738	0.908528	2.06929	0.440785	0.545939	0.326384		21	4	10	101	9	122	11	167	13	118	43	686	49	636	0	92	27	644	200	3859	138	657			218	657
Chromosome	1410836	-	sufB	sufB	conserved hypothetical protein	v	0.211734	0.984202	1.34155	0.584203	-0.136585	0.870916		9	1	89	477	114	395	203	541	113	496					300	881					474	1445			397	919
Chromosome	1411982	+	sufD	sufD	conserved hypothetical protein	v	-0.425902	0.91482	0.967008	0.413532	1.24291	0.0222597		29	10	137	161	85	58	148	196	87	203					83	100					576	750	596	601	515	699	145	244
Chromosome	1411982	-	sufD	sufD	conserved hypothetical protein	v	-0.216488	0.947805	-0.278151	0.836106	-1.03843	0.108724		25	1	78	251	29	73	119	242	76	164					133	226					134	746	817	896	1564	1942	1554	2079
Chromosome	1412064	-	sufD	sufD	conserved hypothetical protein	v	-0.629661	0.81101	2.32129	0.133062	1.78947	0.0167614		27	4	93	154	53	68	71	113	53	152					212	572					439	820			1230	2051
Chromosome	1413454	-	sufS	sufS	hypothetical amintransferase	v	0.119154	1	0.267335	0.893211				7	4	367	285	709	446	138	96	233	286					202	276					1356	1150
Chromosome	1414485	-	ynhA	ynhA	conserved hypothetical protein	v	-1.61753	0.251883	-1.11565	0.329535	-0.428003	0.446797		1	1	31	195	14	81	12	36	53	250					0	107					439	605			222	363
Chromosome	1416504	+	Intergenic: lpp-pykF	Intergenic: lpp-pykF			-15	3.25e-07	-15	0.000341953	-5.64526	1.6e-32		29	4	45	52	0	0	0	0	57	109					0	0					654	991	789	794	38	47	0	4
Chromosome	1416931	+	pykF	pykF	pyruvate kinase	^	-1.78187	0.175194	-1.73445	0.11325	-0.20327	0.733722		3	7	105	159	40	58	20	31	65	222					21	45					448	563			261	401
Chromosome	1417806	+	pykF	pykF	pyruvate kinase	^	-2.17881	0.0735245	-0.515378	0.731411	0.972164	0.185197		27	13	89	146	43	45	7	7	60	138					37	69					564	670			757	1068
Chromosome	1419030	-	orf48	orf48	hypothetical amino acid permease	^	-0.337339	0.915564	-0.205758	0.894967	1.09042	0.150082		28	1	111	237	89	150	137	152	91	120					51	89					892	780			1248	1436
Chromosome	1420545	-	orf32	orf32	hypothetical hydrolase	^	-0.324293	0.917845	-2.95917	0.00102096	-4.29997	7.78e-13		1	4	153	133	63	86	152	134	109	328					12	31					280	530			10	21
Chromosome	1421744	-	orf408	orf408	hypothetical ribokinase/regulatory protein	^	1.08845	0.679274	2.94589	0.0413467	1.55212	0.0380679		21	4	149	129	351	347	215	231	83	147	216	744	477	671	407	802	1148	5540	472	1747	489	892			1503	1550
Chromosome	1423164	+	Intergenic: orf408-ttrA	Intergenic: orf408-ttrA			-1.54986	0.269059	-15	2.86e-07	-3.2276	8.03e-10		23	7	93	178	22	51	41	63	76	199					0	0					331	750			37	50
Chromosome	1424847	+	ttrA	ttrA	tetrathionate reductase subunit A	^	-0.238445	0.940356	1.39359	0.179448	1.27791	0.0400307		23	10	104	247	88	113	123	243	51	140					93	291					250	570			553	946
Chromosome	1427494	-	ttrB	ttrB	tetrathionate reductase subunit B	^	-0.749796	0.757093	0.00221556	1	-1.53346	0.00341419		2	1	78	322	85	173	72	129	55	189					55	132					464	1095			77	329
Chromosome	1431581	-	orf319	orf319	hypothetical pathogenicity island protein	^	0.247125	0.974731	-1.06564	0.333981	0.27018	0.742133		27	7	248	177	203	202	320	240	157	215					56	80					961	1020			777	1024
Chromosome	1431638	+	orf319	orf319	hypothetical pathogenicity island protein	^	0.794102	0.809566	0.102027	0.945893				7	1	105	220	286	438	153	217	83	180					79	137					421	597
Chromosome	1431719	+	orf319	orf319	hypothetical pathogenicity island protein	^	0.662055	0.866267	-1.31566	0.249508	0.202041	0.73465		27	13	162	188	268	219	281	294	106	177					37	50					339	542			274	490
Chromosome	1431725	+	orf319	orf319	hypothetical pathogenicity island protein	^	1.12379	0.667937	0.363777	0.781706	-0.353139	0.647904		28	13	189	196	372	300	477	456	102	159					98	159					927	969			451	668
Chromosome	1431806	+	orf319	orf319	hypothetical pathogenicity island protein	^	0.0312348	1			-0.0505474	0.935961		24	7	93	153	55	148	94	184	52	122											341	508			268	350
Chromosome	1433068	-	ssrB	ssrB	two-component response regulator	^	-15	8.47e-11	-15	5.24e-07	-15	2.22e-34	SPI-2	2	1	103	233	0	0	0	0	69	195					0	0					795	1034			0	0
Chromosome	1433249	-	ssrB	ssrB	two-component response regulator	^	-15	1.22e-09	-15	6.54e-07	-15	1.12e-71	SPI-2	25	10	61	151	0	0	0	0	40	220					0	0					143	1056	455	1010	0	0	0	0
Chromosome	1433283	-	ssrB	ssrB	two-component response regulator	^	-15	7.99e-10	-15	4.56e-06	-15	2.8e-32	SPI-2	23	4	111	116	0	0	0	0	54	173					0	0					383	960			0	0
Chromosome	1433360	-	ssrB	ssrB	two-component response regulator	^	-15	2.41e-07	-6.15647	7.47e-19	-15	2.22e-34	SPI-2	21	7	35	66	0	0	0	0	59	123	180	714	374	958	0	5	0	0	0	0	610	1305			0	0
Chromosome	1433377	+	ssrB	ssrB	two-component response regulator	^	-1.11375	0.586287	-15	2.37e-05	-15	2.4e-29	SPI-2	27	10	27	55	13	9	24	26	81	121					0	0					561	516			0	0
Chromosome	1441916	-	sseC	sseC	Type III secretion system apparatus protein	v	-3.20737	0.00368959	-15	6.63e-06	-15	1.86e-33	SPI-2	5	7	93	170	10	39	3	4	54	167					0	0					1316	1011			0	0
Chromosome	1442669	-	sseC	sseC	Type III secretion system apparatus protein	v	-1.12399	0.542731	-4.05871	6.52e-13			SPI-2	22	7	131	124	55	76	57	38	86	139	320	765	626	686	5	5	13	64	0	0	605	843
Chromosome	1443523	+	sseD	sseD	Type III secretion system apparatus protein	v	-15	7.19e-10			-15	2.46e-30	SPI-2	24	4	122	109	0	0	0	0	48	124											329	826			0	0
Chromosome	1443952	-	sseE	sseE	Type III secretion system protein	v	-8.86015	2.14e-09	-15	2.25e-08			SPI-2	7	10	106	143	0	0	0	1	139	183					0	0					847	863
Chromosome	1445872	+	sseG	sseG	Type III secretion system effector protein-modulates the positioning of the SCV	v	-15	1.92e-10	-15	7.57e-06	-15	6.01e-71	SPI-2	25	1	66	221	0	0	0	0	71	148					0	0					88	1008	426	953	0	0	0	0
Chromosome	1446230	-	sseG	sseG	Type III secretion system effector protein-modulates the positioning of the SCV	v	-15	9.06e-10	-15	6.54e-07	-15	1.13e-65	SPI-2	25	7	77	145	0	0	0	0	82	178					0	0					152	632	501	687	0	0	0	0
Chromosome	1446275	-	sseG	sseG	Type III secretion system effector protein-modulates the positioning of the SCV	v	-6.5956	1.08e-07	-6.03811	1.53e-25	-15	4.35e-25	SPI-2	10	13	105	142	3	1	0	1	65	104	614	647	286	745	0	5	2	0	0	0	410	412			0	0
Chromosome	1452314	+	ssaV	ssaV	Type III secretion system apparatus	v	-3.21059	0.00446414	-15	4.56e-06			SPI-2	7	7	66	136	9	30	0	4	75	152					0	0					522	550
Chromosome	1454654	-	ssaQ	ssaQ	Type III secretion system protein	v	-15	1.53e-10	-15	5.55e-07	-15	2.42e-31	SPI-2	5	1	139	161	0	0	0	0	117	146					0	0					1651	940			0	0
Chromosome	1458409	+	Intergenic: ssaU-Unnamed: complement(1458502..1458575)	Intergenic: ssaU-ydhE			0.939163	0.753394	-2.30244	0.0153016	0.483406	0.380993		1	4	127	176	284	294	230	310	108	253					13	43					246	477			270	492
Chromosome	1460281	+	Intergenic: norM-ribE	Intergenic: ydhE-ribE			-1.33572	0.409133	-2.25395	0.119546	-3.26648	5.33e-10		6	7	85	93	15	43	26	51	61	126					9	21					560	525			0	85
Chromosome	1462792	+	ydhC	ydhC	hypothetical integral membrane transport protein	^	0.214119	1	1.0004	0.400907	-0.163981	0.830042		5	13	112	167	61	59	228	263	66	177					139	233					858	753			448	636
Chromosome	1466912	+	Intergenic: sodB-ydhO	Intergenic: sodB-ydhO			0.356425	0.951432	-15	0.00624163	-2.54281	2.54e-05		6	10	44	32	65	62	30	32	42	91					0	0					268	304			32	42
Chromosome	1467757	-	ydhO	ydhO	hypothetical secreted protein	^	-0.650599	0.799665	-0.97504	0.420653	-2.50417	2.02e-13		25	4	135	165	66	77	96	126	63	217					40	69					108	973	566	1049	78	95	133	230
Chromosome	1469415	+	gloA	gloA	lactoylglutathione lyase	^	0.307668	0.968961	1.71712	0.229677	2.63709	0.00228011		28	4	187	202	183	116	361	256	104	148					302	332					1031	622			4482	3270
Chromosome	1470636	+	nemA	nemA	N-ethylmaleimide reductase	^	-0.16355	0.968961	0.544439	0.7724	0.120441	0.865758		5	1	62	128	113	151	32	36	183	291					199	330					892	410			581	486
Chromosome	1472466	+	ydhF	ydhF	hypothetical oxidoreductase	v	-0.299134	0.925939			-1.75358	0.00213084		24	13	418	138	250	104	412	98	206	128											1242	735			271	171
Chromosome	1474466	-	SL1344_1373	STM1441	hypothetical membrane protein	^	-0.106409	0.978363	0.744632	0.53638	-0.0274286	0.897914		25	7	118	156	146	248	37	67	78	163					72	237					89	692	335	695	321	727	319	745
Chromosome	1474662	-	SL1344_1373	STM1441	hypothetical membrane protein	^	1.2505	0.753745	0.599052	0.709466	-0.726547	0.205646		1	7	89	156	93	269	316	431	103	293					137	322					491	973			185	482
Chromosome	1474672	+	SL1344_1373	STM1441	hypothetical membrane protein	^	2.01873	0.833065	-0.000964691	1	-0.137756	0.828435		3	1	108	204	241	281	844	1024	71	167					75	107					690	460			443	345
Chromosome	1478456	+	anmK	ydhH	conserved hypothetical protein	v	-0.167545	0.962925	0.432853	0.74819	-0.976168	0.00587407		29	7	43	111	35	121	35	74	35	147					67	121					185	497	218	504	111	238	145	346
Chromosome	1479524	+	Intergenic: mliC-pdxH	Intergenic: ydhA-pdxH			-3.67879	0.00124561	-4.72247	0.283343	-2.23313	0.000848743		28	4	74	96	11	10	0	5	14	55					0	2					1453	1210			202	225
Chromosome	1481625	-	Intergenic: tyrS-pdxY	Intergenic: tyrS-pdxY			0.568435	0.96557	1.30745	0.215913	0.680843	0.400885		28	1	59	295	59	186	190	559	42	156					111	264					1312	1014			1321	1490
Chromosome	1483533	+	tppB	ydgR	hypothetical proton/oligopeptide symporter	^	0.64411	0.871271	0.340255	0.833394	1.29849	0.113008		27	13	250	189	332	227	384	370	133	283					167	236					1177	1239			2099	2381
Chromosome	1483574	+	tppB	ydgR	hypothetical proton/oligopeptide symporter	^	0.547646	0.893985	2.92315	0.170124	3.63093	3.44e-05		3	7	89	155	86	366	79	161	58	182					481	912					299	594			3025	5315
Chromosome	1484887	+	Intergenic: tppB-nth	Intergenic: ydgR-nth			0.618104	0.878725	-0.900142	0.436606	1.0765	0.150727		23	13	179	149	255	164	283	262	171	168					56	83					758	778			1272	1170
Chromosome	1485869	-	nth	nth	endonuclease III	^	-0.383308	0.904375	0.0890767	0.963776	-0.858843	0.118065		23	4	95	141	83	111	79	76	36	136					41	99					163	513			89	192
Chromosome	1486576	-	rnfE	ydgQ	Electron transport complex protein rnfE	^	-3.28647	0.00173937			-3.06661	2.38e-09		24	1	151	359	15	27	22	36	94	207											667	1000			57	93
Chromosome	1488134	+	rnfD	ydgO	Electron transport complex protein rnfD	^	-1.35018	0.470755	-0.852101	0.490068	-1.52681	7.76e-05		25	13	122	205	21	24	74	123	93	183					44	73					166	1064	609	1017	347	477	148	263
Chromosome	1490002	+	rnfC	STM1457	Electron transport complex protein rnfC	^	-3.45341	0.00186521	-1.25367	0.23622	-0.407822	0.469107		8	10	90	148	22	20	0	1	148	201					47	65					308	498			224	234
Chromosome	1491615	+	rnfA	STM1459	Electron transport complex protein rnfA	^	0.0752268	1			-3.59327	5.51e-12		24	13	109	151	168	154	67	141	60	174											491	1142			35	67
Chromosome	1492930	+	blr	Intergenic: ydgT-ydgJ	conserved sORF	^	0.649552	0.868074	0.452292	0.730358	-1.62408	0.00529551		5	10	79	150	166	238	98	192	127	171					143	169					1341	638			272	212
Chromosome	1493223	-	Intergenic: blr-ydgJ	Intergenic: ydgT-ydgJ			-0.99376	0.61249	-2.17954	0.0397204	0.639373	0.41066		27	1	89	153	39	33	73	86	112	184					21	29					878	832			1019	989
Chromosome	1493917	-	ydgJ	ydgJ	hypothetical oxidoreductase	v	1.18797	0.628026	-2.11421	0.106324	0.328499	0.573917		1	4	82	119	232	288	175	190	67	148					14	24					183	323			188	291
Chromosome	1494715	+	add	add	Adenosine deaminase	^	0.889178	0.782158	2.9085	0.176914	0.566308	0.387788		27	4	76	119	127	198	147	221	63	161					352	935					421	697			458	790
Chromosome	1496082	-	ydgA	ydgA	conserved hypothetical protein	^	0.651102	0.882629	-0.649316	0.605233	1.42994	0.0503725		6	7	146	172	117	209	283	342	93	196					52	89					438	684			559	1720
Chromosome	1496986	-	ydgA	ydgA	conserved hypothetical protein	^	-0.308131	0.943856	-3.601	0.00645436	-2.8355	1.96e-08		2	10	71	205	22	46	114	238	79	143					5	9					767	729			63	95
Chromosome	1497813	-	manA	manA	mannose-6-phosphate isomerase	^	-2.86024	0.178627			-15	0.0001207		24	10	9	10	2	0	0	3	4	15											56	98			0	0
Chromosome	1498815	+	manA	manA	mannose-6-phosphate isomerase	^	-4.49169	4.86e-05	-15	2.91e-05	-0.921881	0.143739		28	4	127	139	0	16	0	7	62	137					0	0					1148	669			389	334
Chromosome	1502886	+	tus	tus	DNA replication terminus site-binding protein	^	-0.0885753	0.99816	1.43797	0.24083	0.40918	0.607844		21	1	52	235			74	188	30	217	205	1256	165	919	43	250	266	2158	278	1929	370	1467			396	1443
Chromosome	1505027	-	SL1344_1403	STM1472	conserved hypothetical protein	^	0.98108	0.734606	-0.570549	0.661505				7	4	185	115	430	218	320	175	155	107					72	63					736	476
Chromosome	1505276	-	SL1344_1403	STM1472	conserved hypothetical protein	^	0.410489	0.938329	1.27503	0.233273	0.651934	0.298641		25	4	169	152	260	164	239	158	45	90					97	153					165	559	615	606	927	647	1030	933
Chromosome	1505352	-	SL1344_1403	STM1472	conserved hypothetical protein	^	0.333435	0.952717	-0.745538	0.619181	1.86364	0.00809141		23	1	65	168	150	160	108	148	70	125					33	56					331	441			1010	1108
Chromosome	1505493	-	SL1344_1403	STM1472	conserved hypothetical protein	^	0.660309	0.867842	0.700645	0.563879	-0.191461	0.706096		25	4	110	165	161	214	174	284	45	152					58	187					149	1021	379	880	425	961	368	830
Chromosome	1506670	-	ompN	ompN	outer membrane protein	^	-6.05039	6.27e-07	-15	1.46e-06	-8.70526	3.34e-31		28	1	85	126	0	1	0	5	105	141					0	0					939	722			3	0
Chromosome	1507409	-	ompN	ompN	outer membrane protein	^	-6.45463	6.49e-08			-15	3.05e-34		24	7	142	176	0	4	0	3	121	206											577	1088			0	0
Chromosome	1507457	-	ompN	ompN	outer membrane protein	^	-0.45191	0.876088	-3.27942	4.35e-10				22	10	92	154	56	53	88	145	60	109	286	620	485	677	3	13	17	63	5	14	599	926
Chromosome	1509443	-	ydgI	ydgI	hypothetical amino acid permease	^	-1.74505	0.169725	-15	1.62e-08	-5.37	2.68e-19		23	10	152	369	79	74	52	94	84	244					0	0					322	830			9	12
Chromosome	1509888	+	ydgI	ydgI	hypothetical amino acid permease	^	1.64701	0.850099	2.35058	0.616691	1.19235	0.104469		21	7	41	54	183	275	60	64	51	77	262	450	362	457	0	13	11	31	2397	4150	490	704			900	1157
Chromosome	1510515	-	ydgI	ydgI	hypothetical amino acid permease	^	-0.082245	0.984395	-1.9463	9.71e-05	-0.76171	0.179692		10	4	79	112	134	128	26	64	46	187	164	999	217	618	12	29	18	176	7	76	167	429			118	147
Chromosome	1512588	-	pntA	pntA	pyridine nucleotide transhydrogenase subunit-alpha	v	1.82982	0.75991	0.137238	0.929681	-0.50616	0.504275		5	1	166	184	1111	721	327	270	84	118					88	82					1344	653			634	426
Chromosome	1515154	+	pntB	pntB	pyridine nucleotide transhydrogenase subunit-beta	v	-0.628669	0.816904	-0.387666	0.82176	-1.51427	0.00665552		2	10	73	119	68	39	56	75	68	91					50	43					425	204			92	74
Chromosome	1519422	+	Intergenic: asr-ynfM	Intergenic: STM1485-ynfM			-0.590098	0.834899	-2.66738	0.00292922	-1.12526	0.0328122		1	13	105	198	131	132	40	88	121	319					13	40					555	805			173	297
Chromosome	1520037	-	ynfM	ynfM	hypothetical membrane transport protein	^	-0.120917	0.974973	0.0429845	0.985817	0.0246317	0.950256		29	4	118	165	198	167	58	84	54	135					58	91					311	550	416	559	571	699	388	618
Chromosome	1521136	+	ynfL	ynfL	hypothetical regulatory protein	v	-0.267894	0.940715	-1.22426	0.286534				7	4	217	158	260	164	122	60	164	123					47	47					753	368
Chromosome	1523413	+	bioDb	ynfK	Dethiobiotin synthetase	v	0.605271	0.882613	0.276607	0.839579	-0.688844	0.317739		5	10	17	146	61	217	36	165	26	193					35	168					809	1062			200	675
Chromosome	1523633	-	bioDb	ynfK	Dethiobiotin synthetase	v	0.593397	0.881284			1.47945	0.0555734		4	13	62	178	216	250	59	178	50	201											809	846			1751	1728
Chromosome	1523960	+	bioDb; clcB	ynfK; STM1490	Dethiobiotin synthetase; Voltage-gated ClC-type chloride channel clcB. Putative chloride channel protein clcB-like.		1.56152	0.418207	3.1638	0.346994				22	4	121	147	436	364	406	317	61	153	335	666	344	628	134	171	472	1195	3990	9084	587	601
Chromosome	1524022	-	clcB	STM1490	Voltage-gated ClC-type chloride channel clcB. Putative chloride channel protein clcB-like.	^	1.43975	0.495537	1.14585	0.286534	0.916559	0.207033		9	7	56	179	74	376	198	568	34	129					53	223					385	823			527	1192
Chromosome	1524494	-	clcB	STM1490	Voltage-gated ClC-type chloride channel clcB. Putative chloride channel protein clcB-like.	^	1.16366	0.649122	-0.251371	0.873032	2.48884	0.000548239		8	10	50	134	131	241	104	315	37	159					39	87					174	508			1332	1554
Chromosome	1524504	+	clcB	STM1490	Voltage-gated ClC-type chloride channel clcB. Putative chloride channel protein clcB-like.	^	1.35821	0.541874	0.365644	0.644989	1.40622	0.00618816		10	10	71	117	203	217	181	323	67	87	264	536	400	617	29	72	177	515	229	578	162	358			459	580
Chromosome	1527545	-	SL1344_1423	STM1493	hypothetical ABC transporter periplasmic binding protein	^	0.0947673	1	1.18536	0.267913	0.623346	0.228221		25	1	69	183	50	66	160	233	29	125					87	181					156	621	461	699	659	1050	683	1122
Chromosome	1527692	-	SL1344_1423	STM1493	hypothetical ABC transporter periplasmic binding protein	^	-0.31359	0.928229	0.634972	0.63606	-1.88494	0.00015677		2	1	74	233	100	191	67	120	34	120					62	121					469	795			59	199
Chromosome	1528468	+	SL1344_1424	STM1494	hypothetical ABC transporter membrane protein	^	1.99333	0.228329	0.879545	0.467094	0.735448	0.341305		28	10	53	121	174	324	237	587	59	196					98	261					873	930			1020	1243
Chromosome	1528888	+	Intergenic: SL1344_1424-ynfI	Intergenic: STM1494-ynfI			0.814239	0.806205	0.044719	0.982261				7	1	61	279	205	399	198	349	75	243					83	168					564	1069
Chromosome	1529757	+	Intergenic: ynfI-SL1344_1426	Intergenic: ynfI-STM1496			1.53017	0.449834	-0.849261	0.7442	1.76554	0.00137524		10	10	17	96	74	250	66	238	23	171	109	971	127	683	6	9	8	136	68	658	57	497			316	1104
Chromosome	1530064	+	SL1344_1426	STM1496	hypothetical dimethyl sulphoxide reductase subunit	^	0.972016	0.741717	1.152	0.291299	2.7362	0.000854561		8	1	104	336	312	480	413	452	59	148					115	237					461	793			3331	2968
Chromosome	1531953	-	dmsA2	STM1498	hypothetical dimethyl sulphoxide reductase subunit	^	0.888439	0.782158	0.577056	0.640183	2.11842	0.000365893		8	13	63	176	165	200	153	329	48	171					75	175					114	398			742	934
Chromosome	1532199	-	dmsA2	STM1498	hypothetical dimethyl sulphoxide reductase subunit	^	0.764065	0.961745	-0.0177343	0.999323	0.605987	0.352569		9	4	77	163	56	104	225	385	44	169					56	105					303	796			405	856
Chromosome	1533224	+	dmsA2	STM1498	hypothetical dimethyl sulphoxide reductase subunit	^	0.393383	0.942709	-0.115548	0.938696	-0.513566	0.492302		5	1	108	141	182	120	205	121	117	152					101	89					1352	589			601	424
Chromosome	1534387	-	dmsA1	STM1499	hypothetical dimethyl sulphoxide reductase subunit	^	0.401096	0.964189	-2.50252	0.0247781	-1.39721	0.00575538		1	7	89	137	28	144	167	228	74	200					14	23					436	703			116	210
Chromosome	1538187	-	ynfB	ynfB	hypothetical secreted protein	^	-1.81083	0.168043	-3.68433	0.000390913	-4.04635	4.52e-14		1	10	34	189	20	55	5	43	82	254					0	20					470	845			30	30
Chromosome	1539743	-	rspA	rspA	starvation sensing protein RspA	v	0.61436	0.877637	-0.621137	0.676208	0.601208	0.367997		27	10	41	157	132	233	56	166	46	155					22	78					468	667			458	840
Chromosome	1541838	-	ydfJ	ydfJ	hypothetical membrane transport protein (pseudogene)	v	-15	4.03e-09	-15	1.54e-27	-15	1.4e-30		21	4	53	124	0	0	0	0	43	116	189	718	233	757	0	0	0	0	0	0	297	879			0	0
Chromosome	1542386	+	ydfJ	ydfJ	hypothetical membrane transport protein (pseudogene)	v	-7.81983	5.71e-07	-15	0.000400412	-15	2.35e-34		28	1	31	83	0	1	0	0	41	123					0	0					997	725			0	0
Chromosome	1542708	+	ydfJ	ydfJ	hypothetical membrane transport protein (pseudogene)	v	0.467963	0.921175	0.640355	0.637005				22	13	80	164	250	198	85	123	53	117	265	662	375	693	31	48	82	327	461	1392	601	874
Chromosome	1543095	+	ydfI	ydfI	hypothetical D-mannonate oxidoreductase	v	0.0339538	1			0.0562866	0.929684		4	10	90	135	184	143	50	72	125	140											596	408			449	338
Chromosome	1546114	+	ydfG	ydfG	hypothetical oxidoreductase	^	0.945806	0.757873	1.0413	0.349576	0.666483	0.144409		29	10	47	85	130	135	61	164	59	148					118	208					252	603	307	632	716	1237	494	1032
Chromosome	1546502	+	Intergenic: ydfG-dcp	Intergenic: ydfG-dcp			-1.97815	0.287485	-1.84231	0.0378686	-2.22775	1.96e-05		21	1	128	217			48	37	93	217	441	1150	644	862	3	11	3	45	177	477	705	1072			149	137
Chromosome	1546951	-	dcp	dcp	dipeptidyl carboxypeptidase II	v	0.402391	0.939907	0.6057	0.621265	0.0890808	0.91356		5	1	117	224	147	262	234	222	93	132					110	152					964	732			631	729
Chromosome	1547097	+	dcp	dcp	dipeptidyl carboxypeptidase II	v	0.0935702	1	-0.386511	0.929163	-1.55316	0.0025532		21	7	74	78	17	57	103	130	67	112	357	605	399	573	9	33	63	116	304	597	425	482			117	116
Chromosome	1548476	-	dcp	dcp	dipeptidyl carboxypeptidase II	v	-0.212929	0.947805	-0.752769	0.59476	1.10795	0.126745		23	7	162	143	111	127	130	137	96	122					48	51					366	783			639	1228
Chromosome	1548589	-	Intergenic: dcp-SL1344_1443	Intergenic: dcp-STM1513			0.146368	1			-1.94041	0.000107482		24	10	75	148	114	81	131	146	111	148											533	862			125	149
Chromosome	1550689	+	Intergenic: ydeI-STnc560	Intergenic: ydeI-ydeE			-5.91223	7.36e-07	-5.22535	8.54e-20				22	13	98	126	0	1	0	6	36	87	219	527	385	562	0	7	0	0	0	0	626	549
Chromosome	1550734	-	Intergenic: ydeI-STnc560	Intergenic: ydeI-ydeE			-1.93351	0.118199	-5.75008	0.000274744	-3.0114	6.53e-09		6	7	70	143	4	12	28	61	50	161					0	3					459	632			17	85
Chromosome	1551533	+	ydeE	ydeE	hypothetical membrane protein	^	-0.541208	0.881602	-15	0.000168198	-4.47503	2.14e-16		28	10	35	135	17	34	48	122	35	140					0	0					676	799			23	27
Chromosome	1552002	-	ydeE	ydeE	hypothetical membrane protein	^	-1.67696	0.43164	-4.83891	0.00280313	-4.06446	6.89e-11		8	10	24	104	0	5	13	57	62	125					0	5					319	369			16	15
Chromosome	1553797	+	marB	marB	multiple antibiotic resistance protein MarB	^	2.21848	0.435972	1.25585	0.661997				22	13	110	148	984	645	374	333	87	155	430	869	464	713	200	288	698	2062	0	14	656	838
Chromosome	1555640	-	marC	marC	hypothetical membrane protein	v	1.13499	0.668077	1.23899	0.279228	1.37346	0.0619448		9	4	60	136	110	244	205	265	37	190					82	328					397	864			648	1815
Chromosome	1556646	-	sotB	ydeA	Probable sugar efflux transporter.	^	-0.693343	0.821037	-1.02514	0.423885	0.932427	0.204281		27	4	103	96	28	29	90	86	90	160					29	65					473	776			633	1164
Chromosome	1558216	-	yneI	yneI	hypothetical oxidoreductase	v	-0.191291	0.952504	0.0555852	0.97608	0.614573	0.404812		27	4	128	105	90	84	132	85	97	157					75	127					628	688			676	843
Chromosome	1561059	-	SL1344_1457	STM1527	hypothetical membrane protein	v	1.07739	0.6917	1.14669	0.714575				22	4	78	149	149	331	135	307	26	175	86	998	139	798	100	286	135	1885	0	6	351	1206
Chromosome	1561530	-	SL1344_1457	STM1527	hypothetical membrane protein	v	-1.24e-05	0.998271	2.10309	0.0412618	0.465616	0.404828		23	10	27	237	53	175	30	248	26	127					116	387					249	531			204	608
Chromosome	1562493	-	SL1344_1458	STM1528	hypothetical exported protein	^	-5.13997	8.23e-06	-4.27419	3.89e-06	-6.91946	3.12e-24	Low GC cluster	1	4	69	150	3	4	2	3	115	416					3	18					393	731			0	7
Chromosome	1563925	+	SL1344_1459	STM1530	outer membrane protein	v	-15	0.00066133	-15	0.0218934	-15	0.0615589	Low GC cluster	2	7	17	14	0	0	0	0	42	74					0	0					32	50			0	0
Chromosome	1565412	+	SL1344_1461	STM1532	hypothetical ATP/GTP-binding protein	^	0.205399	0.98444	-1.38992	0.0379215	-1.40824	0.00683267		10	13	143	117	165	101	153	156	94	145	380	805	511	579	22	20	69	148	118	241	413	439			135	107
Chromosome	1567755	-	hyaD2	STM1536	hydrogenase 1 maturation protease	^	0.0884898	1	-0.671275	0.623701	0.0373249	0.895794		29	13	93	160	120	85	132	177	70	161					44	67					312	536	378	572	562	824	323	572
Chromosome	1567992	+	hyaD2	STM1536	hydrogenase 1 maturation protease	^	1.53792	0.442281	-1.33701	0.292813	2.73038	0.000576302		6	13	45	97	194	191	136	271	70	171					19	54					416	612			1071	4072
Chromosome	1568571	+	hyaC2	STM1537	Ni/Fe-hydrogenase 1 b-type cytochrome subunit HyaC2	^	-0.24423	0.944407	-3.403	0.00698409	-3.94642	1.36e-11		6	4	159	103	150	93	102	82	73	162					9	8					433	385			7	33
Chromosome	1568654	-	hyaC2	STM1537	Ni/Fe-hydrogenase 1 b-type cytochrome subunit HyaC2	^	-1.74611	0.199212	-2.01448	0.0785307	-2.44898	1.2e-06		27	10	90	130	55	41	14	18	129	135					22	28					772	778			116	98
Chromosome	1568930	-	hyaB2	STM1538	uptake hydrogenase-1 large subunit	^	1.29337	0.93836	-0.00536651	1	-2.24394	0.000251268		5	1	87	277	590	900	106	156	41	161					47	107					1217	1133			159	215
Chromosome	1569379	+	hyaB2	STM1538	uptake hydrogenase-1 large subunit	^	-0.317734	0.92412	-1.11703	0.104021				22	1	122	281	141	177	145	159	107	240	406	1367	412	747	51	65	103	542	5	34	638	1162
Chromosome	1569554	-	hyaB2	STM1538	uptake hydrogenase-1 large subunit	^	0.161999	0.997199	-0.747797	0.579177	0.651118	0.401249		27	13	132	217	148	165	163	271	42	195					44	64					715	971			625	1371
Chromosome	1569596	+	hyaB2	STM1538	uptake hydrogenase-1 large subunit	^	-1.91002	0.119886	-3.601	0.00645436	-2.02834	5.05e-05		23	1	88	280	29	61	31	67	46	176					4	10					284	874			68	146
Chromosome	1570262	+	hyaB2	STM1538	uptake hydrogenase-1 large subunit	^	-0.327318	0.938684	-0.802438	0.439646	-1.97048	8.03e-05		21	10	48	96	76	92	23	33	65	123	240	686	414	560	17	26	34	118	141	460	636	726			153	109
Chromosome	1570520	-	hyaB2	STM1538	uptake hydrogenase-1 large subunit	^	0.667136	0.947805	-1.64229	0.164636	0.250199	0.720756		23	13	134	193	128	128	309	419	86	171					26	37					310	967			349	796
Chromosome	1572891	+	SL1344_1469	STM1540	hypothetical secreted hydrolase	v	-15	1.92e-10	-15	1.81e-09	-15	2.4e-34	Low GC cluster	27	1	115	172	0	0	0	0	173	197					0	0					1016	1008			0	0
Chromosome	1573323	+	Intergenic: SL1344_1469-SL1344_1470	STM1541			-15	1.81e-09			-15	7.89e-34	Low GC cluster	24	10	90	110	0	0	0	0	111	117											716	836			0	0
Chromosome	1573616	-	SL1344_1470	STM1541	hypothetical regulatory protein	v	-4.38915	8.78e-05	-15	2.19e-06	-15	1.44e-28	Low GC cluster	23	1	35	183	0	10	0	10	36	203					0	0					245	777			0	0
Chromosome	1573638	-	SL1344_1470	STM1541	hypothetical regulatory protein	v	-3.17994	0.00296488	-6.81361	1.58e-06	-2.80799	0.00026603	Low GC cluster	8	13	198	170	19	19	29	11	157	137					0	2					153	200			15	23
Chromosome	1574541	+	SL1344_1471	STM1542	hypothetical alcohol dehydrogenase	^	-6.06002	2.33e-07	-15	3.35e-06	-7.64081	2.81e-56	Low GC cluster	25	4	136	150	0	0	3	5	46	186					0	0					121	857	597	922	0	0	0	13
Chromosome	1574914	-	SL1344_1471	STM1542	hypothetical alcohol dehydrogenase	^	-7.91768	3.48e-07	-5.52684	2.32e-12	-15	1.68e-26	Low GC cluster	21	10	20	102	0	1	0	0	27	102	89	527	220	574	0	0	0	4	4	19	240	656			0	0
Chromosome	1580977	-	SL1344_1475	STM1546	hypothetical monooxygenase	^	0.405721	0.938878	-2.09999	0.0208273	-3.43416	2.4e-10		5	10	84	179	147	226	83	216	90	375					27	56					829	1207			39	103
Chromosome	1581358	-	SL1344_1476	STM1547	hypothetical regulatory protein	v	0.973372	0.883898	1.47352	0.209216	1.06734	0.213064		25	4	154	141	453	387	134	156	72	152					166	310					192	845	536	876	2204	2641	735	944
Chromosome	1582939	+	SL1344_1478	STM1549	conserved hypothetical protein	^	-0.103722	0.973767	-0.292013	0.832683	0.693357	0.358289		6	1	173	203	365	251	42	31	122	126					65	90					890	507			699	1004
Chromosome	1583056	-	SL1344_1478	STM1549	conserved hypothetical protein	^	-15	9.24e-05			-15	7.83e-09		24	7	17	26	0	0	0	0	25	26											116	146			0	0
Chromosome	1584685	-	Intergenic: SL1344_1481-SL1344_1482	Intergenic: Absent-STM1552			-7.44637	3.63e-06			-15	4.05e-20		24	13	34	54	0	1	0	0	10	52											139	478			0	0
Chromosome	1585064	+	SL1344_1482	STM1552	conserved hypothetical protein	v	-5.02943	4.1e-06			-15	2.22e-34		4	13	169	181	0	0	15	5	129	267											1015	887			0	0
Chromosome	1585983	+	SL1344_1483	Absent	transposase (pseudogene)	^	0.110008	1	-0.499609	0.761688	-1.78127	0.0141463		5	7	435	400	578	573	341	257	222	360					140	175					1638	1809			306	450
Chromosome	1586455	-	SL1344_1483	Absent	transposase (pseudogene)	^	0.503751	0.919481	-2.03317	0.104663	-0.0862262	0.901196		6	13	78	98	102	74	131	169	91	139					18	25					611	731			279	674
Chromosome	1589006	+	SL1344_1485	STM1555	hypothetical LacI-family transcriptional regulator	v	-4.2951	7.71e-05	-6.89934	6.52e-07	-6.82939	3.67e-51		29	1	80	258	19	13	0	2	83	229					2	0					399	935	476	971	11	23	0	0
Chromosome	1590521	+	SL1344_1486	STM1556	hypothetical Na+/H+ antiporter	v	0.00851761	1	-1.46405	0.201574	-15	8.84e-72		25	13	92	202	123	118	114	211	57	217					24	52					118	1141	450	1099	0	0	0	0
Chromosome	1591954	-	SL1344_1487	STM1557	hypothetical aminotransferase	v	-0.576966	0.834484	-0.28803	0.846054	-0.0880075	0.897524		6	4	124	122	81	60	105	70	85	132					65	71					671	636			277	650
Chromosome	1596355	-	SL1344_1489	STM1559	hypothetical hydrolase	^	0.603776	0.885009	1.33708	0.285431	0.274957	0.70884		21	4	99	107	161	126	165	149	83	118	287	766	451	690	77	141	265	898	768	1805	556	810			569	677
Chromosome	1600619	-	hdeB	STM1562	hypothetical secreted protein	^	-3.23123	0.0026983	-15	8.21e-07	-15	8.7e-29	Low GC - putative periplasmic transport gene	23	10	74	257	15	23	0	30	51	205					0	0					226	811			0	0
Chromosome	1600709	-	hdeB	STM1562	hypothetical secreted protein	^	-4.81314	1.03e-05			-15	3.09e-32	Low GC - putative periplasmic transport gene	4	1	82	245	0	5	4	13	73	250											645	693			0	0
Chromosome	1601332	-	osmC	osmC	osmotically inducible protein C	^	-1.39502	0.732864	-6.20191	8.97e-09				7	13	88	119	95	61	0	0	176	305					2	3					523	634
Chromosome	1602495	-	Intergenic: rpsV-sfcA	Intergenic: rpsV-sfcA			-1.46171	0.309577	-2.15826	0.0251253	-2.65766	4.1e-05		2	13	170	159	42	45	75	66	143	207					25	35					1062	1583			90	226
Chromosome	1602906	-	sfcA	sfcA	NAD-linked malic enzyme; malate oxidoreductase	v	-3.82981	0.000304016			-3.92331	1.1e-13		4	4	224	188	21	12	13	10	123	199											858	591			40	32
Chromosome	1603234	-	sfcA	sfcA	NAD-linked malic enzyme; malate oxidoreductase	v	0.383264	0.946942	-1.05707	0.418427	0.302695	0.712027		28	7	80	153	45	175	116	244	80	162					27	62					1056	940			835	1021
Chromosome	1603302	-	sfcA	sfcA	NAD-linked malic enzyme; malate oxidoreductase	v	1.22765	0.602623			1.62331	0.0302168		4	4	160	125	437	375	247	234	119	226											738	620			1680	1474
Chromosome	1605864	+	fdnI	fdnI	formate dehydrogenase, nitrate-inducible, cytochrome b556(fdn) subunit (formate dehydrogenase-n gamma subunit) (fdh-n gamma subunit) (anaerobic formate dehydrogenase cytochrome b556 subunit)	^	-0.591254	0.886228	-0.418792	0.85006	0.83128	0.275232		21	1	111	232			116	105	97	209	380	1021	387	705	32	52	111	364	237	649	747	961			1179	1112
Chromosome	1606021	+	fdnI	fdnI	formate dehydrogenase, nitrate-inducible, cytochrome b556(fdn) subunit (formate dehydrogenase-n gamma subunit) (fdh-n gamma subunit) (anaerobic formate dehydrogenase cytochrome b556 subunit)	^	0.657755	0.875404			-0.34989	0.535865		24	10	67	27	93	31	107	53	62	67											383	584			297	275
Chromosome	1608994	+	fdnG	fdnG	formate dehydrogenase N (nitrate-inducible, alpha subunit)	^	1.8706	0.271281	-0.0436258	0.986629	-0.661611	0.409005		5	4	128	127	438	345	540	463	198	330					152	240					1718	1740			587	1061
Chromosome	1611318	-	yddG	yddG	hypothetical integral membrane protein	v	-3.90577	0.000299583	-5.98318	3.78e-05	-15	2.99e-28		8	7	54	203	0	0	12	20	38	210					0	3					231	770			0	0
Chromosome	1614180	-	smvA	smvA	methyl viologen resistance protein SmvA	^	-0.150787	0.971189	-1.95022	0.154908	-0.803769	0.153758		3	10	76	116	119	142	33	44	72	130					14	26					258	351			95	168
Chromosome	1614295	+	smvA	smvA	methyl viologen resistance protein SmvA	^	1.75442	0.314689	0.568362	0.646442	0.148523	0.80613		3	1	70	197	417	676	249	403	84	161					95	183					410	466			284	448
Chromosome	1615104	-	smvA	smvA	methyl viologen resistance protein SmvA	^	0.499776	0.917845	-0.746073	0.668864	-1.89317	0.0031694		5	7	117	142	84	182	170	263	164	533					93	225					981	1389			115	366
Chromosome	1619586	-	narZ	narZ	respiratory nitrate reductase 2 alpha chain	v	1.45666	0.585234	0.658412	0.861504				22	13	71	136	367	381	164	192	57	133	260	710	254	683	70	179	264	1160	0	6	344	945
Chromosome	1619638	+	narZ	narZ	respiratory nitrate reductase 2 alpha chain	v	-0.7306	0.764805	-0.761095	0.524433	-0.196101	0.74859		1	1	50	199	42	77	55	113	99	231					68	81					517	606			405	334
Chromosome	1625793	+	nhoA	nhoA	N-hydroxyarylamine O-acetyltransferase	^	-0.141704	0.96557			-2.28192	1.49e-05		24	13	197	178	204	115	191	143	133	149											1030	815			162	124
Chromosome	1627204	+	Intergenic: steA-ansP	Intergenic: STM1583-ansP			1.22258	0.606656	-0.356044	0.679826				22	10	73	163	381	290	154	242	70	156	270	765	552	790	50	86	174	782	2	7	727	1222
Chromosome	1627488	-	Intergenic: steA-ansP	Intergenic: STM1583-ansP			0.5128	0.911945	0.637891	0.68888	0.461208	0.525825		21	4	103	141	156	157	151	204	58	214	201	945	331	819	0	56	41	255	489	2328	392	929			512	859
Chromosome	1628134	-	ansP	ansP	L-asparagine permease	v	1.48644	0.474407	0.123024	0.934214	0.0761538	0.926106		5	10	106	5	304	31	244	21	119	115					125	70					1257	414			919	409
Chromosome	1631171	+	yncD	yncD	probable TonB-dependent receptor YncD precursor	v	-0.197358	0.953606	-2.1375	0.144899	0.640338	0.267948		23	1	66	239	91	227	50	147	23	161					5	27					134	780			189	885
Chromosome	1631217	-	yncD	yncD	probable TonB-dependent receptor YncD precursor	v	1.27116	0.76387	0.554564	0.735937	2.32975	4.88e-05		8	10	37	107	84	128	133	316	34	79					38	89					136	297			863	778
Chromosome	1632031	-	yncD	yncD	probable TonB-dependent receptor YncD precursor	v	-0.595298	0.825824			-0.397807	0.506837		24	1	109	284	93	173	94	141	92	141											523	779			301	444
Chromosome	1633071	+	yncC	yncC	hypothetical regulatory protein	^	-6.33272	2.28e-07			-15	4.01e-34		24	13	94	150	5	1	0	0	75	203											360	1263			0	0
Chromosome	1633449	-	yncC	yncC	hypothetical regulatory protein	^	0.469477	0.982488	-0.448684	1	-3.77372	7.2e-13		21	10	94	100	242	181	65	38	80	100	446	641	452	629	0	5	4	9	537	771	784	867			48	43
Chromosome	1634189	+	yncB	yncB	hypothetical NADP-dependent oxidoreductase	^	1.34328	0.552252	1.01193	0.364941	1.96002	0.00574832		9	7	4	146	18	354	16	344	4	193					8	296					24	738			134	2101
Chromosome	1634237	+	yncB	yncB	hypothetical NADP-dependent oxidoreductase	^	0.704244	0.854119	-0.86372	0.565669	-1.12478	0.0286921		2	13	83	169	136	168	160	320	58	137					26	56					375	649			101	253
Chromosome	1638712	+	srfB	srfB	virulence protein	v	-0.217691	0.947805	-2.98318	0.0880949	0.0851974	0.889507		3	1	62	118	60	62	71	103	56	99					5	10					365	379			262	333
Chromosome	1638792	+	srfB	srfB	virulence protein	v	-1.27997	0.41585	-1.89717	0.0571878	0.795132	0.263965		3	1	91	224	24	43	75	104	77	254					19	49					582	609			672	886
Chromosome	1639180	+	srfB	srfB	virulence protein	v	0.508527	0.91482			0.0530161	0.940655		24	7	103	104	89	141	171	162	74	135											453	887			410	638
Chromosome	1639438	+	srfB	srfB	virulence protein	v	0.320821	0.961505	-0.88696	0.512784	0.140204	0.854606		27	4	63	111	57	104	67	187	30	202					32	64					460	994			355	853
Chromosome	1641214	+	srfC	srfC	virulence protein	v	1.56083	0.797085	-1.77941	0.080395	3.07401	0.00027445		6	10	56	134	347	473	108	166	93	230					24	48					435	713			1694	5594
Chromosome	1648179	-	ugtL	ugtL	hypothetical membrane protein	^	-0.865246	0.700901	-15	1.12e-08				7	1	77	146	50	62	50	73	99	236					0	0					516	802
Chromosome	1650234	+	Intergenic: sifB-yncJ	Intergenic: sifB-yncJ			-0.195954	0.952717	-0.32116	0.855343	0.556914	0.346918		8	4	131	153	133	129	115	101	48	112					42	56					267	696			444	624
Chromosome	1650347	-	yncJ	yncJ	conserved hypothetical protein	v	-15	4.29e-08	-15	0.000661252	-15	4.01e-19		27	13	29	99	0	0	0	0	35	123					0	0					209	372			0	0
Chromosome	1653088	+	Intergenic: ydcN-SL1344_1536	Intergenic: ydcN-STM1606			1.62962	0.386029	2.7158	0.0595164	-0.16788	0.842172		21	4	147	117	407	303	524	332	106	156	435	858	652	809	433	602	2212	4153	1894	2520	1224	1205			809	821
Chromosome	1654171	-	SL1344_1536	STM1606	hypothetical benzoate membrane transport protein	v	1.05748	0.702795	1.41337	0.156016	2.17744	0.00276891		8	7	60	163	97	328	154	312	27	130					74	246					198	709			1152	1941
Chromosome	1655608	+	tehB	tehB	tellurite resistance protein TehB	^	0.248373	0.973673	0.25198	1				22	1	61	228	96	235	104	225	57	199	230	1206	222	801	71	166	172	1252	0	18	393	1330
Chromosome	1655676	-	tehB	tehB	tellurite resistance protein TehB	^	-3.73259	0.0010151	-15	7.57e-06	-4.75562	2.13e-16		27	10	42	129	7	10	0	8	59	160					0	0					463	612			10	20
Chromosome	1657534	-	ydcK	ydcK	hypothetical transferase	v	0.791304	0.818399	-1.39005	0.229445				7	10	73	165	167	215	140	269	77	197					21	59					631	789
Chromosome	1660005	+	SL1344_1543	STM1613	hypothetical phosphotransferase enzyme	v	0.689096	0.933025	-3.07337	0.00302535	-1.65895	0.00100791		3	7	165	152	131	146	400	293	158	161					23	6					818	535			206	117
Chromosome	1661558	+	SL1344_1545	STM1615	conserved hypothetical protein	v	-3.23612	0.0033385	-1.85377	0.150473	-3.78089	1.14e-25		25	7	97	171	7	43	4	2	75	147					19	28					157	741	514	617	29	21	56	61
Chromosome	1663003	+	SL1344_1547	STM1617	hypothetical ribulose-5-phosphate 3-epimerase	v	-0.129726	0.968554	-0.466235	0.720552	-0.408986	0.468355		2	13	163	175	173	143	132	147	101	168					55	94					448	570			224	354
Chromosome	1663522	+	SL1344_1548	STM1618	hypothetical regulatory protein	v	0.722369	0.92746	-1.84637	0.0799243	-1.98208	7.33e-05		1	7	82	116	57	120	141	302	157	468					28	105					434	939			72	190
Chromosome	1665304	+	SL1344_1550	STM1620	hypothetical L-lactate oxidase	^	-4.00539	0.000406588			-15	6.57e-27	Low GC doublet	4	13	67	96	0	1	9	9	49	119											488	431			0	0
Chromosome	1665313	+	SL1344_1550	STM1620	hypothetical L-lactate oxidase	^	-6.19081	1.3e-07	-15	1.57e-07	-15	9.98e-32	Low GC doublet	6	1	165	169	8	0	0	1	120	166					0	0					770	514			0	0
Chromosome	1665399	+	SL1344_1550	STM1620	hypothetical L-lactate oxidase	^	-3.84156	0.00108365	-15	0.00362357	-15	1.08e-32	Low GC doublet	5	10	35	92	0	8	0	9	27	112					0	0					555	836			0	0
Chromosome	1665464	+	SL1344_1550	STM1620	hypothetical L-lactate oxidase	^	-8.12897	2.08e-09			-15	1.77e-31	Low GC doublet	24	1	82	218	0	0	0	2	94	119											276	983			0	0
Chromosome	1665858	+	SL1344_1550	STM1620	hypothetical L-lactate oxidase	^	-15	1.27e-05	-15	7.23e-05	-15	5.97e-16	Low GC doublet	21	10	28	30	0	0	0	0	7	33	36	120	73	194	0	0	0	0	0	0	188	282			0	0
Chromosome	1665887	-	SL1344_1550	STM1620	hypothetical L-lactate oxidase	^	-4.94939	3.19e-05	-15	5.92e-05	-15	1.78e-22	Low GC doublet	8	13	35	114	0	0	0	9	37	152					0	0					136	570			0	0
Chromosome	1666448	+	SL1344_1551	STM1621	hypothetical exported protein	^	-6.50006	6.07e-06	-15	9.78e-07	-15	4.27e-33	Low GC doublet	27	7	37	60	0	0	0	2	78	175					0	0					575	866			0	0
Chromosome	1666667	+	Intergenic: SL1344_1551-ydcG	Intergenic: STM1621-ydcG			0.887452	0.778457	1.86077	0.159782	1.90885	0.0156173		27	13	97	166	249	248	148	292	64	158					178	439					671	884			1907	2495
Chromosome	1667316	-	ydcG	ydcG	glucan biosynthesis protein D	^	-0.532965	0.880356	-1.40912	0.524179	-1.29553	0.0109688		9	4	54	79	27	15	69	63	20	98					7	27					506	562			143	185
Chromosome	1667326	-	ydcG	ydcG	glucan biosynthesis protein D	^	-3.41763	0.00150705			-5.89708	5.68e-23		4	10	118	168	9	9	21	12	102	165											982	599			12	8
Chromosome	1669064	-	SL1344_1553	STM1623	hypothetical esterase	^	1.90996	0.874933	-0.543552	0.714957	0.839413	0.514218		29	10	85	108	140	124	459	646	72	128					36	69					427	446	441	451	1667	1848	307	371
Chromosome	1669862	-	SL1344_1553	STM1623	hypothetical esterase	^	0.518727	0.908528	0.650216	0.593705	-0.0353861	0.954877		8	7	180	128	235	150	291	170	108	106					95	162					451	400			317	309
Chromosome	1675036	-	adhC	STM1627	alcohol dehydrogenase class III (ec 1.1.1.1) (glutathione-dependent formaldehyde dehydrogenase) (ec 1.2.1.1) (fdh) (faldh)	^	-15	8.83e-10	-15	1.03e-06	-15	3.51e-29	Class III dehydrogenase	3	13	96	127	0	0	0	0	100	152					0	0					591	474			0	0
Chromosome	1675351	-	adhC	STM1627	alcohol dehydrogenase class III (ec 1.1.1.1) (glutathione-dependent formaldehyde dehydrogenase) (ec 1.2.1.1) (fdh) (faldh)	^	-1.55273	0.496078	-15	0.113786	-2.13479	0.00064025	Class III dehydrogenase	9	7	42	44	0	5	25	25	28	47					0	0					273	228			46	40
Chromosome	1675737	-	SL1344_1558	STM1628	conserved hypothetical protein	^	-4.13943	0.000435974	-15	2.91e-05	-15	9.13e-33	Putative cytoplasmic protein	28	7	45	85	0	4	7	3	42	157					0	0					595	805			0	0
Chromosome	1676319	-	Intergenic: SL1344_1558-steB	Intergenic: STM1628-STM1629			-4.76592	2.27e-05	-15	3.79e-06	-15	4.19e-71		25	10	76	153	0	5	3	8	69	161					0	0					135	941	647	782	0	0	0	0
Chromosome	1684581	-	SL1344_1567	STM1637	hypothetical membrane protein	v	-8.32221	8.82e-10	-8.03739	2.56e-24	-15	2.18e-27	Putative inner membrane protein	10	1	180	163	0	0	0	2	126	169	704	951	717	876	0	0	6	0	0	5	389	558			0	0
Chromosome	1686109	+	SL1344_1568	STM1638	possible methyltransferase	v	-3.88943	0.000328831	-5.14376	0.000291547	-15	8.25e-71	Putative SAM-dependent methyltransferase	25	13	120	165	17	2	0	18	77	154					0	5					149	840	692	769	0	0	0	0
Chromosome	1689050	-	hrpA	hrpA	ATP-dependent helicase HrpA	^	-0.426641	0.888222	-0.93587	0.500746	-4.06323	2.66e-14		5	7	134	160	109	110	96	106	94	126					27	61					854	543			27	36
Chromosome	1689821	+	hrpA	hrpA	ATP-dependent helicase HrpA	^	0.795674	0.818099	0.317197	0.8118	0.85198	0.247495		27	10	74	92	174	121	119	141	74	162					102	123					592	686			637	1102
Chromosome	1691517	+	hrpA	hrpA	ATP-dependent helicase HrpA	^	0.647165	0.868615			0.538007	0.477642		4	10	54	160	143	243	88	174	70	228											739	667			745	794
Chromosome	1692703	+	acpD	acpD	Acyl carrier protein phosphodiesterase	v	-0.869625	0.697358			-1.78142	0.000376605		24	10	83	142	48	58	40	90	87	126											385	755			92	158
Chromosome	1693756	-	ydbL	ydbL	hypothetical secreted protein	^	0.140488	1	-3.4213	0.00859822	-2.89656	9.44e-11		29	13	50	146	89	96	66	163	55	169					0	16					150	727	225	742	98	246	0	0
Chromosome	1696367	-	ydbH	ydbH	hypothetical exported protein	^	0.0733185	1	0.957115	0.456652	0.595297	0.228221		29	10	62	136	121	191	35	60	91	187					104	309					313	906	333	827	975	2159	400	1046
Chromosome	1696574	-	ydbH	ydbH	hypothetical exported protein	^	0.29798	0.962925	-1.36288	0.280325	-0.0164981	0.981715		23	7	186	167	129	249	216	238	86	156					28	44					403	767			392	480
Chromosome	1698563	+	SL1344_1579	STM1649	conserved hypothetical protein	^	1.42835	0.50741			1.40247	0.033809		4	7	93	29	234	78	271	48	76	92											525	318			1036	644
Chromosome	1698968	-	Intergenic: SL1344_1580-nifJ	Intergenic: STM1650-nifJ			0.184208	0.988629	0.0617077	0.98063	-3.83488	8.54e-13		5	4	63	146	107	147	75	129	20	129					27	92					923	932			0	98
Chromosome	1699261	-	nifJ	nifJ	pyruvate-flavodoxin oxidoreductase	v	-1.00466	0.611078	-1.12163	0.300877	-1.29776	0.0167776		1	1	127	176	73	67	76	74	171	247					69	78					1013	598			311	183
Chromosome	1699741	+	nifJ	nifJ	pyruvate-flavodoxin oxidoreductase	v	-1.16848	0.741875			-1.43248	0.00465787		4	7	85	169	7	12	62	131	112	338											505	587			146	159
Chromosome	1700154	+	nifJ	nifJ	pyruvate-flavodoxin oxidoreductase	v	-4.10761	0.000210989	-15	2.7e-07	-15	8.06e-34		5	10	109	122	10	7	3	6	123	153					0	0					1033	517			0	0
Chromosome	1700942	+	nifJ	nifJ	pyruvate-flavodoxin oxidoreductase	v	0.392654	0.943305			-0.769563	0.149322		24	4	139	118	194	103	225	125	55	87											373	475			170	205
Chromosome	1702901	+	Intergenic: MicC-ynaF	Intergenic: nifJ-ynaF			-0.512913	0.859912	-3.77683	2.64e-10				22	10	86	131	63	43	76	108	77	135	405	645	689	856	6	12	0	37	4	26	1205	1054
Chromosome	1703257	+	ynaF	ynaF	conserved hypothetical protein	v	0.131664	1	-0.450396	0.590518				22	4	113	119	130	121	110	128	66	127	204	843	229	785	23	60	64	316	91	428	421	889
Chromosome	1703319	-	ynaF	ynaF	conserved hypothetical protein	v	0.277013	0.973831	-2.10579	0.0969053	0.0642434	0.918002		8	4	213	129	374	202	126	105	99	126					15	25					337	324			333	188
Chromosome	1703420	-	Intergenic: ynaF-SL1344_1583	Intergenic: ynaF-STM1653			-1.8442	0.229058	-15	0.15576	1.66137	0.00111713		3	1	36	36	17	10	9	3	29	22					0	0					183	116			400	313
Chromosome	1703805	+	SL1344_1583	STM1653	hypothetical multidrug transporter	^	-2.05607	0.0966308	-4.47901	0.002422	-1.3446	0.00810835		9	13	86	171	49	48	6	18	50	154					0	7					329	749			108	212
Chromosome	1704436	-	ydaO	ydaO	conserved hypothetical protein	v	-1.15053	0.516107	-2.124	0.0356829	-2.34288	2.67e-06		1	13	122	187	81	60	48	79	90	229					19	37					566	827			92	115
Chromosome	1704597	-	ydaO	ydaO	conserved hypothetical protein	v	0.588229	0.885009	0.754256	0.554531	1.44056	0.007299		10	4	107	112	210	159	136	131	94	128	336	663	439	548	92	114	276	850	345	600	282	324			649	591
Chromosome	1704870	+	ydaO	ydaO	conserved hypothetical protein	v	-0.103437	0.973831			-1.7772	0.000403823		24	13	127	176	151	117	144	130	76	154											401	963			118	182
Chromosome	1706339	+	dbpA	dbpA	ATP-independent RNA helicase (DbpA)	^	1.17893	0.635378	0.386058	0.766385	0.236818	0.773413		5	4	139	171	350	286	396	315	79	174					101	152					979	893			610	1053
Chromosome	1709155	-	SL1344_1588	STM1657	hypothetical chemo-receptor protein	^	-15	4.43e-07	-15	3.57e-07	-15	2.4e-29	Methyl-accepting chemotaxis protein, also hit by STM	27	7	32	61	0	0	0	0	92	179					0	0					410	667			0	0
Chromosome	1710498	+	Intergenic: ydaL-ogt	Intergenic: ydaL-ogt			-0.151907	0.962925	-15	2.32e-06	-4.67266	2.9e-11		29	10	48	121	25	97	36	133	32	206					0	0					155	873	129	720	7	64	4	21
Chromosome	1711432	-	fnr	fnr	fumarate and nitrate reduction regulatory protein	v	-7.77051	1.96e-09	1.64016	0.273737	1.47786	0.0512404	Fumarate/nitrate reduction transcriptional regulator. Attenuated in chicks, not calves or pigs. fnr mutant unable to suppress growth of competing S. Typhimurium in chicks (Rychlik et al. 2002)	27	1	98	253	0	0	2	1	59	211					157	487					559	954			1200	1977
Chromosome	1711907	-	fnr	fnr	fumarate and nitrate reduction regulatory protein	v	-15	7.27e-06	0.468782	0.843352	1.04826	0.147187	Fumarate/nitrate reduction transcriptional regulator. Attenuated in chicks, not calves or pigs. fnr mutant unable to suppress growth of competing S. Typhimurium in chicks (Rychlik et al. 2002)	21	1	89	189			0	0	96	230	469	1126	388	698	105	180	445	1231	101	312	491	661			802	994
Chromosome	1713440	-	Intergenic: ynaJ-ynaI	Intergenic: ynaJ-ynaI			-3.85924	0.000328453	-3.30324	0.00536042	-15	8.84e-72		25	4	120	165	0	6	13	18	66	192					7	13					180	1057	555	1015	0	0	0	0
Chromosome	1713710	-	ynaI	ynaI	hypothetical membrane protein	v	-15	5.88e-06	-5.69098	6.09e-20	-15	3.05e-34		21	1	106	188			0	0	86	150	233	745	516	732	0	3	0	8	3	13	1133	952			0	0
Chromosome	1714138	+	ynaI	ynaI	hypothetical membrane protein	v	-15	1.7e-07	-15	2.96e-06	-15	2.35e-26		27	1	47	59	0	0	0	0	90	144					0	0					509	379			0	0
Chromosome	1714168	+	ynaI	ynaI	hypothetical membrane protein	v	-15	1.19e-09	-15	0.000514437	-15	1.33e-23		9	1	56	157	0	0	0	0	55	106					0	0					391	362			0	0
Chromosome	1719837	-	SL1344_1599	STM1669	invasin-like protein	^	-15	4.56e-06	-6.13635	5.63e-24	-15	4.42e-34	ZirT. Proposed as "anti-virulence" two-partner secretion system by Gal-Mor et al. 2008. A defined zirT mutant was moderately attenuated during co-infection	21	1	173	142			0	0	87	80	359	511	572	542	0	4	0	3	0	0	930	680			0	0
Chromosome	1720545	-	SL1344_1600	STM1670	hypothetical lipoprotein	^	-7.72033	6.05e-07			-15	2.09e-25		24	10	30	83	0	0	0	1	42	73											284	554			0	0
Chromosome	1722619	+	SL1344_1602	STM1672	hypothetical protein	v	-15	1.38e-07	-15	3.86e-05	-15	1.81e-51		29	10	15	94	0	0	0	0	51	144					0	0					149	503	171	463	0	0	0	0
Chromosome	1723490	+	SL1344_1602	STM1672	hypothetical protein	v	-1.64297	0.240425	-15	6.54e-07	-15	1.38e-66		29	4	85	140	38	57	15	30	69	191					0	0					272	716	289	756	0	0	0	0
Chromosome	1724257	-	SL1344_1604	STM1674	hypothetical transcriptional regulator	^	-1.38618	0.359654			-4.62088	3.82e-17		24	10	124	126	39	21	66	56	147	101											842	692			26	21
Chromosome	1724878	+	SL1344_1605	STM1675	hypothetical oxidoreductase	v	0.583959	0.940356	-1.50627	0.190068	0.935787	0.201479		9	1	91	287	80	238	211	547	48	223					20	53					373	862			499	1282
Chromosome	1728782	+	Intergenic: SL1344_1608-mppA	Intergenic: STM1678-mppA			0.13325	0.998367	0.171424	0.908305	-1.90139	0.00119933		5	1	63	204	108	243	88	128	99	241					113	180					1214	897			202	224
Chromosome	1730835	+	ycjI	ycjI	conserved hypothetical protein	v	0.913076	0.905454	0.755121	0.548311	-0.257709	0.685678		1	7	76	162	37	196	177	440	89	182					146	204					589	740			437	401
Chromosome	1732680	+	tpx	tpx	Probable thiol peroxidase	v	0.43187	0.93476	-2.38126	1.89e-06	-1.05136	0.0483498		10	10	38	136	91	165	60	137	58	198	213	940	304	862	13	25	16	132	17	52	171	607			96	187
Chromosome	1733334	+	tyrR	tyrR	transcriptional regulatory protein TyrR	^	-1.23481	0.455796	1.9896	0.109378	2.34823	0.000243817		10	7	122	112	23	36	72	58	78	185	421	964	409	712	191	399	966	2875	635	1578	196	300			875	1029
Chromosome	1734015	+	tyrR	tyrR	transcriptional regulatory protein TyrR	^	-2.7075	0.0485436	-3.38653	0.0143342	1.42417	0.0504964		6	10	12	44	0	0	5	11	41	164					5	10					449	634			495	1696
Chromosome	1734053	+	tyrR	tyrR	transcriptional regulatory protein TyrR	^	-0.259372	0.947995	0.200366	0.930952	0.211571	0.796127		6	10	157	149	234	141	50	74	276	345					291	255					1037	726			725	814
Chromosome	1734130	+	tyrR	tyrR	transcriptional regulatory protein TyrR	^	-0.560814	0.847808	0.381209	0.775021	-1.24909	0.0160524		3	7	123	176	100	152	75	66	87	211					108	189					598	742			167	258
Chromosome	1734504	-	tyrR	tyrR	transcriptional regulatory protein TyrR	^	-2.18686	0.0697586	-4.02672	0.00382089	-5.66634	1.97e-16		28	13	88	146	44	26	19	11	48	165					3	7					1532	1230			26	15
Chromosome	1735377	+	ycjF	ycjF	hypothetical membrane protein	^	1.36893	0.525103	1.32771	0.705369				22	4	153	150	399	363	402	341	75	115	267	816	375	662	158	312	404	1797	0	0	407	870
Chromosome	1737086	-	ycjX	ycjX	hypothetical ATP-binding protein	^	-0.493512	0.868757			-0.318131	0.606729		4	4	170	134	142	81	114	79	144	191											709	614			424	376
Chromosome	1737109	-	ycjX	ycjX	hypothetical ATP-binding protein	^	-0.343563	0.915107	-1.82481	0.00366406	-0.549805	0.325852		10	7	73	94	24	51	57	118	86	178	255	1034	211	492	7	19	30	134	32	224	180	521			129	232
Chromosome	1743863	-	sapC	sapC	peptide transport system permease protein SapC	v	-9.12137	9.86e-10	-2.57614	0.0410459	-5.67226	6.87e-19	ABC family peptide transporter	2	1	135	146	0	1	0	0	101	125					19	10					544	403			6	8
Chromosome	1743868	-	sapC	sapC	peptide transport system permease protein SapC	v	-3.8324	0.000381653	-2.24623	0.00416516			ABC family peptide transporter	22	10	133	176	19	7	8	8	89	101	528	640	426	431	2	0	11	7	121	224	660	513
Chromosome	1744326	+	sapD	sapD	peptide transport system ATP-binding protein SapD	v	-15	1.81e-09	-15	0.0483644	-15	3.63e-29	ABC family peptide transporter	9	7	79	121	0	0	0	0	37	64					0	0					384	680			0	0
Chromosome	1746199	-	SL1344_1627	STM1697	conserved hypothetical protein	^	-15	1.17e-10	-2.95631	2.12e-06	-6.72373	3.68e-25	Putative diguanylate cyclase	21	4	140	176	0	0	0	0	60	147	268	928	367	861	2	0	0	11	66	180	664	1439			0	15
Chromosome	1746872	-	Intergenic: SL1344_1627-steC	Intergenic: STM1697-STM1698			-2.50941	0.0354212	-0.103962	0.907086	-4.9837	1.06e-18		21	10	56	100	12	20	9	12	41	120	138	602	296	651	5	10	0	11	250	1055	566	861			15	19
Chromosome	1748579	+	SL1344_1629; ycjE	STM1698A; ycjE	conserved hypothetical protein; conserved hypothetical protein		-3.98721	0.000458886	-15	4.7e-07	-2.15139	2.37e-05		9	10	63	109	4	9	5	3	125	141					0	0					934	663			163	108
Chromosome	1749834	-	Intergenic: fabI-yciW	Intergenic: fabI-yciW			-1.1743	0.507422	-1.49873	0.127629	-0.782162	0.142008		1	1	38	200	17	89	17	80	56	365					20	94					182	678			99	278
Chromosome	1750034	-	yciW	yciW	conserved hypothetical protein	v	-0.675318	0.904794	-0.871849	0.791518	-2.73466	5.25e-08		21	10	39	88	57	90	0	10	54	136	238	682	346	673	3	11	16	24	169	665	619	776			77	81
Chromosome	1750457	+	yciW	yciW	conserved hypothetical protein	v	0.0468136	1			-0.831397	0.121076		24	4	139	127	114	95	170	146	69	95											264	522			158	175
Chromosome	1752773	-	rnb	rnb	Exoribonuclease II	v	-1.60071	0.253426	-2.2578	0.100788	0.0915562	0.886877		5	13	102	158	66	37	35	28	91	109					10	22					633	470			395	491
Chromosome	1753621	-	yciR	yciR	conserved hypothetical protein	v	1.57824	0.418727	0.594501	0.635219	1.46398	0.0372478		6	13	54	101	255	177	221	236	73	120					88	135					514	402			737	1168
Chromosome	1756324	-	yciT	yciT	hypothetical regulatory protein	v	0.179389	1	0.342894	0.824664	0.842937	0.119294		21	10	18	33	17	21	20	52	15	27	81	188	140	214	2	3	0	6	149	457	115	291			237	312
Chromosome	1756473	-	yciT	yciT	hypothetical regulatory protein	v	0.832909	0.805344	-0.685953	0.591651				7	13	64	157	154	177	156	267	55	212					31	96					552	935
Chromosome	1756657	-	Intergenic: yciT-osmB	Intergenic: yciT-osmB			-1.14802	0.526153	-4.15088	0.000140322	-1.9127	0.000316396		3	13	146	152	98	74	35	54	99	226					3	11					893	895			169	189
Chromosome	1756838	-	osmB	osmB	osmotically inducible lipoprotein B precursor	v	-1.69259	0.197268			-2.6451	2.29e-07		4	7	39	214	0	33	34	81	56	154											654	433			78	53
Chromosome	1757087	-	Intergenic: osmB-yciH	Intergenic: osmB-yciH			-2.46795	0.0285004	-1.32706	0.357368	-5.92405	4.82e-45		25	4	146	117	17	5	44	24	68	132					19	42					97	718	427	736	0	0	14	20
Chromosome	1760055	-	pgpB	pgpB	phosphatidylglycerophosphatase B	^	1.15163	0.655195	2.37672	0.042201	2.08409	0.000354114		10	1	52	140	156	254	158	252	79	187	307	747	334	518	266	409	797	2559	909	2266	204	305			909	718
Chromosome	1760420	+	pgpB	pgpB	phosphatidylglycerophosphatase B	^	2.62055	0.758024	1.12302	0.810312	-15	0.0001207		8	4	13	12	112	129	26	34	3	9					4	16					40	114			0	0
Chromosome	1765126	-	Intergenic: ymiA-cysB	Intergenic: acnA-cysB			-3.09882	0.0184264	-15	0.159778	-15	1.36e-15		28	1	34	30	0	1	7	6	23	24					0	0					285	173			0	0
Chromosome	1765241	+	Intergenic: ymiA-cysB	Intergenic: acnA-cysB			0.0976357	1	1.83713	0.0786981	1.98476	0.0139432		28	1	42	207	81	189	77	166	58	115					187	286					919	810			2785	2374
Chromosome	1767048	-	topA	topA	DNA topoisomerase I, omega protein I	^	-15	1.43e-05	-15	1.37e-05	-15	3.95e-08		1	10	14	43	0	0	0	0	65	145					0	0					108	136			0	0
Chromosome	1773295	+	yciL	yciL	hypothetical pseudouridine synthase	^	-1.69235	0.20164	-1.12064	0.338662	-0.681533	0.125937		25	7	215	188	77	82	47	36	150	137					46	55					397	804	1193	642	606	508	678	442
Chromosome	1775104	+	trpH	trpH	conserved hypothetical protein	^	1.66719	0.364376	0.714771	0.58829	0.00730314	0.993803		5	4	142	150	405	439	503	433	93	204					138	235					1488	1013			926	969
Chromosome	1775197	+	Intergenic: trpH-trpE	Intergenic: trpH-trpE			1.45437	0.481423	0.696126	0.632592	0.819576	0.311334		28	10	131	134	373	256	416	347	149	193					220	204					1395	956			1570	1558
Chromosome	1775993	-	trpE	trpE	anthranilate synthase component I	v	1.09821	0.874933			-1.26096	0.0148582		4	1	92	176	351	492	128	149	68	124											863	469			278	141
Chromosome	1777941	-	trpD	trpD	Anthranilate phosphoribosyltransferase	v	-0.571057	0.886331	2.98815	0.297064				22	7	129	145	23	42	152	131	75	192	386	968	426	772	134	287	463	1846	3706	10239	462	1012
Chromosome	1777946	+	trpD	trpD	Anthranilate phosphoribosyltransferase	v	-0.581861	0.826948	-0.968514	0.436899	2.51608	0.00661308		3	4	285	324	190	164	167	259	169	345					109	92					1129	1045			4991	4384
Chromosome	1778692	+	trpC	trpC	Indole-3-glycerol phosphate synthase	v	-1.39867	0.67026	-2.73947	0.0117404	-2.30174	1.88e-05		28	4	125	126	99	78	7	4	130	158					10	23					1007	942			138	160
Chromosome	1780491	+	trpB	trpB	tryptophan synthase beta chain	v	-1.20502	0.459479	-0.818082	0.5028	-0.372891	0.510435		9	1	152	343	50	92	115	152	89	199					45	80					378	620			196	385
Chromosome	1781194	-	trpA	trpA	Tryptophan synthase alpha chain	v	-0.339426	0.912116	0.55084	0.667669	2.36974	0.00150031		23	10	198	252	148	96	171	263	124	157					139	176					454	482			2034	1613
Chromosome	1785618	+	Intergenic: ompW-SL1344_1664	Intergenic: ompW-STM1733			-0.517111	0.86346	-2.62451	0.0188554	-1.36546	0.0152021		27	13	184	147	168	112	98	70	99	175					13	21					851	916			238	279
Chromosome	1786071	+	SL1344_1664	STM1733	conserved hypothetical protein	v	-0.671886	0.794409	-1.80973	0.196129	0.0649828	0.93886		28	1	77	212	65	97	72	114	63	134					14	29					1332	967			911	902
Chromosome	1787496	+	Intergenic: ispZ-yciA	Intergenic: yciB-yciA			1.33451	0.542437	-2.79488	0.0150726	-1.92528	0.000114605		3	13	103	159	505	281	257	236	74	189					12	17					600	589			132	104
Chromosome	1787878	-	yciA	yciA	hypothetical acyl-coA hydrolase	v	-0.0267987	0.997916	-0.886314	0.565776	1.04402	0.0954833		9	13	64	139	84	175	63	65	30	156					16	61					312	597			377	1036
Chromosome	1796167	-	oppB	oppB	oligopeptide transport system permease protein (OppB)	^	-1.46707	0.309872			-2.73356	5.4e-08		24	4	181	159	68	43	83	42	76	145											448	893			72	80
Chromosome	1797244	+	oppA	oppA	periplasmic oligopeptide-binding protein precursor (OppA)	^	-0.998515	0.610216	-2.31849	0.127299	-0.0608572	0.923386		8	1	93	239	50	85	72	111	50	126					8	19					361	620			385	324
Chromosome	1797530	+	oppA	oppA	periplasmic oligopeptide-binding protein precursor (OppA)	^	0.860163	0.792645	1.55511	0.439646				22	7	112	140	135	264	207	271	53	193	296	902	318	774	31	126	182	698	905	3589	631	923
Chromosome	1802198	-	adh	adhE	alcohol dehydrogenase	v	-5.5941	2.96e-06	-15	2.7e-07	0.67964	0.364594	Alcohol dehydrogenase attenuated in chicks and pigs but not calves	1	4	73	125	0	6	0	2	49	227					0	0					443	916			693	948
Chromosome	1804887	+	galU	galU	glucose-1-phosphate uridylyltransferase	^	-15	1.69e-08	-15	0.138662	-15	0.763503		9	1	37	108	0	0	0	0	9	54					0	0					9	33			0	0
Chromosome	1804930	+	galU	galU	glucose-1-phosphate uridylyltransferase	^	-15	0.000200259	-15	0.623701	-15	4.09e-11		25	13	12	26	0	0	0	0	3	9					0	0					35	116	43	72	0	0	0	0
Chromosome	1806315	-	hnr	hnr	hypothetical regulatory protein	^	-1.56728	0.283717	-2.6926	0.00494163				22	13	81	71	24	15	42	17	26	45	196	218	396	333	7	3	33	44	7	7	504	422
Chromosome	1809211	+	purU	purU	formyltetrahydrofolate deformylase	v	0.258535	0.973831	-0.307007	0.860209	-1.11949	0.150528		2	13	158	163	175	88	299	170	249	312					168	179					2993	1137			925	508
Chromosome	1809223	-	purU	purU	formyltetrahydrofolate deformylase	v	1.19131	0.625815			2.13865	0.00375865		4	13	43	209	272	328	111	398	44	202											338	663			1077	2246
Chromosome	1812025	+	SL1344_1688	STM1760	hypothetical secreted protein	^	-0.894461	0.700805	-3.7749	1.01e-08				22	13	91	70	73	36	38	21	52	54	259	454	297	303	0	7	0	45	0	0	272	369
Chromosome	1813686	+	narJ	narJ	respiratory nitrate reductase 1 delta chain	^	0.546726	0.938684	1.75667	0.0818624	0.508205	0.365705		9	13	94	167	294	245	76	128	51	118					123	314					362	455			328	548
Chromosome	1815183	-	narH	narH	respiratory nitrate reductase 1 beta chain	^	-0.695759	0.785876	-1.34219	0.247291	-0.723634	0.17371		3	10	45	176	35	74	30	122	53	222					21	62					308	750			140	343
Chromosome	1816009	+	narG	narG	respiratory nitrate reductase 1 alpha chain	^	-0.221826	0.94531	-0.3177	0.81521	0.423453	0.577951		27	1	75	165	58	95	105	135	112	160					60	107					688	761			635	830
Chromosome	1820476	+	narK	narK	nitrite extrusion protein (nitrite facilitator)	^	-0.868634	0.697264	1.09909	0.319148	1.49852	0.0401575		9	4	99	181	65	86	46	98	30	128					64	195					289	818			657	1701
Chromosome	1820995	-	Intergenic: narK-narX	Intergenic: narK-narX			0.27061	1	-0.0540502	0.972715	-2.27115	4.94e-05		21	13	89	160	279	225	38	48	89	222	385	1085	381	895	62	71	154	668	239	734	904	1177			156	169
Chromosome	1821596	-	narX	narX	nitrate/nitrite sensor protein NarX	v	0.853945	0.790642	0.992304	0.489262	1.27329	0.0904703		9	13	171	208	437	258	319	305	117	197					197	281					738	803			1264	1544
Chromosome	1821663	+	narX	narX	nitrate/nitrite sensor protein NarX	v	1.73924	0.474576	-3.2578	0.00164547	-0.196656	0.813373		28	10	104	170	263	350	456	674	95	230					9	17					947	1122			537	824
Chromosome	1824892	-	ychP	ychP	hypothetical invasin	^	1.10575	0.67989	0.464892	0.927662				22	10	72	125	177	213	145	279	53	149	230	717	378	676	76	149	257	1083	0	10	613	917
Chromosome	1828160	+	ychA	ychA	hypothetical regulator	^	-1.31154	0.401003	0.118737	0.937281	-0.351089	0.597649		9	1	153	264	80	82	73	88	121	216					117	163					656	860			443	453
Chromosome	1828264	+	ychA	ychA	hypothetical regulator	^	0.403398	0.980566	2.06777	0.359591	1.4631	0.0689422		2	4	238	214	440	473	108	148	120	202					409	624					958	1095			1461	2806
Chromosome	1829855	+	hemK	hemK	HemK protein, hypothetical protoporphyrinogen oxidase	^	-5.82284	1.28e-06	-2.57	0.0678634	-15	5.65e-13		2	7	101	106	3	0	2	2	67	127					11	14					168	207			0	0
Chromosome	1831264	+	prfA	prfA	peptide chain release factor 1 (RF-1)	^	0.552113	1	-0.106147	0.966171	-15	4.14e-23		23	13	37	48	3	4	104	122	47	81					40	51					296	436			0	0
Chromosome	1832582	+	Intergenic: hemA-hemM	Intergenic: hemA-lolB			-15	2.3e-10	-15	2.9e-10	-7.9358	1.31e-29		1	1	68	211	0	0	0	0	113	293					0	0					775	849			0	5
Chromosome	1837221	-	ychM	ychM	hypothetical sulphate transporter	v	0.200866	0.982901	1.83567	0.123077	1.35064	0.0676776		2	1	59	290	127	359	83	208	49	152					139	410					448	895			660	1922
Chromosome	1843139	-	SL1344_1715	STM1787	hydrogenase-1 large chain (nifE hydrogenase)	v	-0.346588	0.911945	-1.36118	0.364303	0.77101	0.268707		27	13	91	190	73	91	68	190	50	138					13	43					434	725			609	882
Chromosome	1843182	+	SL1344_1715	STM1787	hydrogenase-1 large chain (nifE hydrogenase)	v	0.532786	0.898962	-0.0610799	0.975161	-2.15854	0.000252016		5	7	232	175	310	360	264	204	152	257					127	173					1130	1079			159	214
Chromosome	1844385	+	SL1344_1715	STM1787	hydrogenase-1 large chain (nifE hydrogenase)	v	0.155409	1	0.0468523	0.983077				7	4	81	152	154	252	38	64	48	162					37	129					307	553
Chromosome	1844694	-	hyaC	STM1788	probable Ni/Fe-hydrogenase 1 b-type cytochrome subunit	v	-0.495719	0.923614	-0.346562	0.811555	0.0417123	0.948786		6	1	136	289	133	372	22	65	61	160					43	90					575	541			241	625
Chromosome	1844894	+	hyaC	STM1788	probable Ni/Fe-hydrogenase 1 b-type cytochrome subunit	v	0.428341	0.936622			0.09268	0.882526		24	10	28	172	90	145	52	229	60	174											94	523			159	337
Chromosome	1845337	+	hyaC; hyaD	STM1788; STM1789	probable Ni/Fe-hydrogenase 1 b-type cytochrome subunit; hydrogenase-1 operon protein HyaD		0.00148787	0.999358	0.326863	0.812918	-0.591096	0.279051		2	1	37	314	47	283	74	271	31	168					33	158					272	843			130	428
Chromosome	1848373	+	appC	STM1792	cytochrome bd-II oxidase subunit I (pseudogene)	v	0.0787367	1	0.485977	0.701202	0.557001	0.255818		29	13	171	154	112	84	244	212	132	119					126	143					678	566	852	593	1735	1650	795	801
Chromosome	1848519	-	appC	STM1792	cytochrome bd-II oxidase subunit I (pseudogene)	v	0.355582	0.947805	1.19551	0.640975				22	1	86	232	148	240	132	262	52	200	328	1060	304	724	103	325	551	2277	0	15	463	872
Chromosome	1853777	+	ymgE	ymgE	hypothetical membrane protein	^	-3.94734	0.000306368	-15	2.19e-06	-15	3.73e-34		2	10	102	128	0	3	12	13	124	115					0	0					900	732			0	0
Chromosome	1854285	-	ycgR	ycgR	conserved hypothetical protein	v	-2.31862	0.0498868			-15	3.78e-31		4	1	85	113	22	11	24	19	93	110											758	469			0	0
Chromosome	1856947	-	cvrA	ycgO	Cell volume regulation protein A. Cell volume regulation protein A homolog.	v	-0.663646	0.870843	0.0821941	0.763337	-1.27984	0.0121202		21	1	78	188			82	81	60	167	322	854	294	566	21	56	126	358	302	818	363	687			113	213
Chromosome	1856988	+	cvrA	ycgO	Cell volume regulation protein A. Cell volume regulation protein A homolog.	v	1.55142	0.426448	-0.897189	0.452225	0.723425	0.367122		6	13	261	167	620	267	999	507	237	223					82	107					1385	838			1541	1226
Chromosome	1857455	+	cvrA	ycgO	Cell volume regulation protein A. Cell volume regulation protein A homolog.	v	-0.738992	0.781048	0.944398	0.421426	-0.728817	0.0533759		25	1	168	267	57	73	178	186	89	148					150	199					255	710	784	728	420	435	462	439
Chromosome	1858271	-	cvrA	ycgO	Cell volume regulation protein A. Cell volume regulation protein A homolog.	v	1.24952	0.596312	0.99013	0.378216	0.516144	0.434136		29	4	122	43	353	124	197	86	92	108					142	162					386	468	457	425	1148	1180	402	461
Chromosome	1859391	+	alr-a	dadX	Alanine racemase	^	-1.18191	0.497506	-1.47788	0.331614	-1.72542	0.000715373		2	1	74	279	57	125	42	77	48	134					12	38					369	596			63	157
Chromosome	1859518	+	alr-a	dadX	Alanine racemase	^	1.49059	0.792645	1.07333	0.723569				22	13	112	158	626	471	167	216	80	121	249	750	416	513	125	225	380	1522	0	0	560	613
Chromosome	1859781	+	dadA	dadA	D-amino acid dehydrogenase small subunit	^	0.446103	0.926927	0.643031	0.624766	0.678229	0.204281		9	4	105	119	218	167	100	107	49	110					62	128					233	431			314	487
Chromosome	1860771	-	dadA	dadA	D-amino acid dehydrogenase small subunit	^	-0.252112	0.943305	0.232649	0.864753	-0.633223	0.24032		9	1	84	253	123	218	83	124	52	176					70	135					270	590			145	273
Chromosome	1861003	+	Intergenic: dadA-ycgB	Intergenic: dadA-ycgB			-0.68979	0.790642			-0.140866	0.835652		24	1	57	252	55	159	42	114	46	172											256	1091			295	626
Chromosome	1861931	-	ycgB	ycgB	conserved hypothetical protein	v	0.264032	0.973831	-0.77975	0.624766	-0.775707	0.142317		2	10	75	131	77	83	96	215	60	115					20	58					365	582			140	277
Chromosome	1863593	+	Intergenic: fadR-nhaB	Intergenic: fadR-nhaB			-0.852243	0.702775	-0.633482	0.650792	1.16123	0.118497		23	4	149	179	82	88	80	99	65	158					33	77					400	1030			788	1623
Chromosome	1863692	+	nhaB	nhaB	regulator of intracellular pH; Na+/H+ antiporter	v	0.620484	0.877509	-0.671889	0.608239	-0.890465	0.0199308		29	4	106	136	170	201	148	197	75	179					27	95					243	808	316	802	318	532	179	414
Chromosome	1866554	-	SL1344_1737	STM1809	conserved hypothetical protein	^	0.166753	0.993374	-0.0960933	0.951066	-0.112975	0.866274		8	13	243	229	305	195	257	261	137	215					123	129					505	766			417	469
Chromosome	1869004	-	minC	minC	Probable septum site-determining protein minC.	v	-15	1.82e-10	-15	6.06e-11	-9.59324	1.11e-64		29	13	127	163	0	0	0	0	218	226					0	0					663	837	994	863	0	6	0	0
Chromosome	1872796	+	fadD	fadD	long-chain-fatty-acid--CoA ligase	^	2.12967	0.885009	-0.497532	0.714495	0.149372	0.859538		27	10	51	98	617	481	69	114	90	148					58	71					947	975			748	859
Chromosome	1873334	-	fadD	fadD	long-chain-fatty-acid--CoA ligase	^	-0.122307	0.96724	0.140647	0.930952	-0.270462	0.638616		6	7	61	139	21	49	124	153	39	140					60	91					374	450			144	371
Chromosome	1874005	-	fadD	fadD	long-chain-fatty-acid--CoA ligase	^	0.0884599	1	1.12369	0.712837				22	1	77	186	89	136	127	183	58	126	278	775	307	503	124	216	383	1494	0	0	828	669
Chromosome	1874789	-	yeaY	slp	inner or outer membrane protein	^	-0.758446	0.752518			-1.79202	0.000343394		24	7	103	142	16	99	61	101	85	124											332	821			77	174
Chromosome	1874999	+	yeaY	slp	inner or outer membrane protein	^	1.84125	0.277713	2.19267	0.290622	2.02447	0.0074556		27	7	163	135	362	755	437	504	106	171					399	570					528	665			1381	2278
Chromosome	1876912	+	yoaA	yoaA	hypothetical ATP-dependent helicase	^	1.07212	0.692933	1.97553	0.138033	1.1815	0.0894454		9	4	129	132	259	287	276	234	46	167					256	385					475	528			769	946
Chromosome	1878034	+	Intergenic: yoaA-yoaB	Intergenic: yoaA-yoaB			0.273015	1	1.18796	0.358379	-1.516	0.0049146		2	7	133	219	247	459	50	79	78	187					153	309					803	889			179	267
Chromosome	1878835	-	pabB	pabB	para-aminobenzoate synthase component I	v	0.955387	0.751317	-15	2.18e-07	-3.30388	1.29e-10		27	7	177	204	191	395	336	491	128	152					0	0					746	826			62	58
Chromosome	1880990	-	sdaA	sdaA	L-serine deaminase 1	v	0.245439	0.972633			0.604161	0.439156		4	7	214	209	197	354	214	203	176	193											949	757			1074	881
Chromosome	1881502	-	sdaA	sdaA	L-serine deaminase 1	v	0.669391	0.867388	0.0196309	1	0.638426	0.312703		2	10	33	104	106	123	53	138	36	71					17	66					495	554			397	834
Chromosome	1882075	-	sdaA	sdaA	L-serine deaminase 1	v	0.765393	0.923935	2.63482	0.107568	0.397156	0.531815		2	10	70	166	282	306	88	107	53	129					350	515					484	624			453	647
Chromosome	1882299	-	sdaA	sdaA	L-serine deaminase 1	v	1.76404	0.309872	1.00991	0.397878	2.70514	0.000724206		23	13	135	147	703	470	340	343	91	153					147	229					412	697			2283	3169
Chromosome	1887534	+	SL1344_1760	manY	phosphotransferase enzyme II, C component	v	0.145613	1	0.936724	0.647711	1.20078	0.0210858		10	7	61	109	39	133	55	134	74	122	218	826	304	542	107	178	234	1340	75	171	189	395			524	488
Chromosome	1888144	+	SL1344_1761	manZ	phosphotransferase enzyme II, D component	v	0.370837	0.982901	-0.173813	0.9219	2.27232	1.84e-05		8	10	40	106	36	61	65	196	36	135					31	85					106	285			552	872
Chromosome	1888769	+	SL1344_1761	manZ	phosphotransferase enzyme II, D component	v	-1.47112	0.524594	-0.543246	0.992392	-1.67933	0.0051812		21	1	62	315			49	83	44	186	292	1040	342	868	0	0	0	23	393	1099	779	1307			178	313
Chromosome	1889045	-	SL1344_1762	STM1833	hypothetical membrane protein	v	0.0798033	1	0.87575	0.446739	-0.332327	0.560165		2	10	62	145	101	151	53	118	40	153					66	205					346	626			157	425
Chromosome	1889080	-	SL1344_1762	STM1833	hypothetical membrane protein	v	-0.0659592	0.98454	-0.711552	0.618023	-4.82204	3.54e-15		3	4	80	136	113	108	95	82	51	163					29	71					322	541			9	14
Chromosome	1889679	+	Intergenic: SL1344_1762-yebN	yebN			-2.20661	0.0627363	-15	3.56e-06	-1.53077	0.00240549		23	4	118	169	41	44	13	23	61	170					0	0					382	718			113	174
Chromosome	1889714	+	yebN	yebN	hypothetical membrane protein	v	-1.61377	0.259109	-2.18818	0.0525395				7	10	48	100	5	25	18	44	88	180					19	26					503	721
Chromosome	1889996	-	yebN	yebN	hypothetical membrane protein	v	1.11501	0.672964	0.674659	0.682646	2.08618	0.00399236		10	10	55	174	186	282	116	369	82	220	337	974	441	845	22	60	59	250	665	2518	315	590			1141	1756
Chromosome	1893408	+	yobF	yobF	conserved hypothetical protein	^	1.59767	0.914629	0.796147	0.545516	0.12204	0.887932		5	7	80	163	397	827	87	133	58	234					104	284					1369	1315			688	1514
Chromosome	1893421	+	yobF	yobF	conserved hypothetical protein	^	2.46834	0.094141	1.34383	0.215913	2.63228	0.000168004		8	13	34	161	496	635	232	717	28	180					91	313					134	363			784	1539
Chromosome	1893494	+	Intergenic: yobF-SL1344_1768	Intergenic: yobF-STM1839			2.43344	0.0999588	1.36564	0.279569	1.57818	0.038388		6	13	54	171	595	685	286	777	41	208					132	359					417	1077			429	2934
Chromosome	1894831	-	SL1344_1770	STM1841	hypothetical exported protein	v	-7.48979	5.63e-08			-15	8.7e-29		24	13	41	146	0	1	0	1	32	137											198	839			0	0
Chromosome	1895359	+	kdgR	kdgR	transcriptional regulator KdgR	^	0.886052	0.7777	-0.501241	0.694383				7	10	109	140	315	202	149	223	146	174					87	86					991	756
Chromosome	1896803	+	SL1344_1772	STM1843	hypothetical membrane transport protein	v	1.62584	0.393777	0.997289	0.526054	0.475505	0.547527		21	7	69	91	170	283	222	273	65	213	333	906	478	952	42	105	147	561	952	2448	663	1101			706	1143
Chromosome	1897037	-	SL1344_1772	STM1843	hypothetical membrane transport protein	v	-1.51466	0.296081	-2.55456	0.0360294	-1.02328	0.0603954		27	4	141	148	49	75	24	48	81	157					5	26					610	854			241	302
Chromosome	1900136	+	prc	prc	tail-specific protease precursor	^	-15	1.35e-10	-5.72247	0.000342794	-5.53256	9.3e-08	tail-specific protease of the HtrA family	9	10	68	239	0	0	0	0	70	137					0	3					130	177			0	5
Chromosome	1902248	+	yebS	yebS	hypothetical membrane protein	v	-0.255195	0.938878	0.662071	0.607599	1.17857	0.0426364		3	1	3	215	3	136	0	210	4	162					0	201					15	765			0	1331
Chromosome	1902367	+	yebS	yebS	hypothetical membrane protein	v	0.169896	0.990639	0.386058	0.766385	-0.40075	0.586831		5	1	93	269	194	251	149	192	105	135					80	160					1030	765			438	587
Chromosome	1902696	+	yebS	yebS	hypothetical membrane protein	v	1.24014	0.891583	-1.00207	0.393618	-2.16542	1.93e-05		3	13	114	170	166	142	410	552	75	226					53	62					686	879			118	145
Chromosome	1903704	-	SL1344_1778	STM1849	conserved hypothetical protein	v	0.355285	0.947259	0.219116	0.873637	1.57236	0.0346324		3	4	227	156	349	227	233	139	136	166					142	127					793	542			1797	1196
Chromosome	1904001	-	SL1344_1778	STM1849	conserved hypothetical protein	v	0.146662	0.997916	0.208754	0.88046	0.12968	0.881788		28	13	140	230	212	175	157	243	104	190					69	191					1497	1151			1038	1146
Chromosome	1904420	-	SL1344_1778	STM1849	conserved hypothetical protein	v	-1.16491	0.516347	-3.47021	0.000181046	-0.427759	0.498595		1	1	76	269	90	130	32	48	139	281					8	21					650	806			340	476
Chromosome	1904470	-	SL1344_1778	STM1849	conserved hypothetical protein	v	0.7371	0.837513	0.437589	0.756	-0.356881	0.61441		5	4	158	183	243	275	258	315	67	98					52	119					1055	603			466	510
Chromosome	1907176	-	yebU	yebU	conserved hypothetical protein	v	0.52902	0.905185			1.00241	0.123708		4	10	63	145	109	180	84	204	37	136											360	614			548	923
Chromosome	1910124	+	sopE2	sopE2	Type III secretion system effector protein-causes membrane ruffling and disrupts tight junctions	^	-15	7e-10			-15	1.76e-33	T3SS-1 secreted effector	4	1	72	160	0	0	0	0	79	191											837	657			0	0
Chromosome	1912447	+	Intergenic: SL1344_1786-SL1344_1787	Intergenic: Absent-STM1857			-6.32084	2.41e-07	-15	1.09e-06	-15	4.93e-34		28	4	119	123	5	1	0	0	79	172					0	0					1283	895			0	0
Chromosome	1914014	+	SL1344_1789	Intergenic: STM1859-STM1860	conserved hypothetical protein (pseudogene)	v	-6.41993	4.82e-08			-15	6.27e-29		4	1	112	247	3	0	0	5	98	216											576	471			0	0
Chromosome	1914681	+	SL1344_1790	STM1860	hypothetical transposase(pseudogene)	^	-0.520527	0.867469	-6.59122	1.35e-05	-1.75194	0.000485883		3	7	116	129	30	60	98	136	76	176					0	2					588	520			143	105
Chromosome	1919422	-	Intergenic: SL1344_1796-pagM	Intergenic: STM1865-Absent			-15	9.71e-10	-15	8.52e-05	-15	3.4e-29		23	4	110	110	0	0	0	0	64	120					0	0					304	762			0	0
Chromosome	1926275	-	SL1344_1808	STM1874	hypothetical cation transporter	^	-0.115246	0.973054	1.03721	0.595952				22	1	69	231	113	180	97	144	57	162	319	1232	244	752	121	216	252	1355	210	891	650	1052
Chromosome	1926709	+	SL1344_1808	STM1874	hypothetical cation transporter	^	0.885324	0.931788	0.796214	0.499121	1.03125	0.168087		27	13	97	184	113	132	236	502	58	164					103	192					537	935			715	1553
Chromosome	1927046	+	SL1344_1808	STM1874	hypothetical cation transporter	^	1.03738	0.709168			0.911809	0.143504		4	4	114	139	275	254	206	265	65	171											598	351			874	472
Chromosome	1927474	-	yobA	yobA	hypothetical cation resistance protein	^	0.361617	0.946727	0.91889	0.709919				22	7	104	167	121	293	108	152	64	195	334	1170	334	937	99	291	345	2131	28	113	438	1269
Chromosome	1930022	+	opdB	ptrB	oligopeptidase	^	0.285576	0.962925	0.341204	0.805856	0.498134	0.527005		2	7	124	366	100	557	128	368	49	147					56	134					538	1207			436	1422
Chromosome	1933216	+	Intergenic: yebG-purT	Intergenic: yebG-purT			1.24918	0.938971	-0.831847	0.6932	-0.895821	0.222085		5	13	712	340	584	257	2682	1193	439	417					190	178					1411	914			501	441
Chromosome	1933584	-	purT	purT	phosphoribosylglycinamide formyltransferase 2	v	0.867444	0.888924	-0.28232	0.851332	-1.92113	0.000145978		1	4	151	163	443	377	136	161	135	310					83	197					679	808			142	154
Chromosome	1933879	-	purT	purT	phosphoribosylglycinamide formyltransferase 2	v	0.172603	0.986358	-0.619159	0.625224	0.777914	0.286482		27	13	259	212	404	303	164	161	142	135					55	83					705	556			848	782
Chromosome	1934826	+	eda	eda	KHG/KDPG aldolase	^	-15	2.46e-10	-7.89515	1.72e-25				22	7	101	175	0	0	0	0	60	164	264	974	301	830	0	0	0	6	0	3	374	1248
Chromosome	1937416	+	zwf	zwf	glucose 6-phosphate dehydrogenase	^	0.561333	0.89065	0.992039	0.389636	-0.552692	0.166271		25	4	150	139	275	258	150	144	68	91					88	154					157	550	606	684	382	403	366	439
Chromosome	1938319	+	zwf	zwf	glucose 6-phosphate dehydrogenase	^	-0.493909	0.868074	-0.952743	0.753952	1.915	0.00813941		8	1	49	358	54	248	52	203	17	69					10	24					173	763			1146	1515
Chromosome	1938779	-	Intergenic: zwf-hexR	Intergenic: zwf-yebK			-1.91336	0.121722	-2.68923	0.028435	-0.905842	0.0857821		23	4	124	149	23	24	34	57	61	175					8	20					331	857			164	314
Chromosome	1940127	-	pykA	pykA	pyruvate kinase A	v	0.215754	1			0.675883	0.273418		24	4	126	151	59	55	216	277	55	171											259	749			412	802
Chromosome	1940155	-	pykA	pykA	pyruvate kinase A	v	-0.412011	0.89298	0.367865	0.849817	0.54389	0.337915		10	10	45	130	46	66	44	96	79	197	345	1036	353	818	74	143	204	939	175	598	282	576			466	477
Chromosome	1943237	-	yebA	yebA	conserved hypothetical protein	^	0.345726	1	-1.99976	0.0714681	-1.38561	0.00806713		3	13	187	157	440	265	91	61	105	172					26	27					776	697			218	207
Chromosome	1944390	-	znuA	znuA	high-affinity zinc uptake system periplasmic binding protein	^	-15	0.00117025	-15	0.156676	-15	5.21e-07	Zinc transport system	5	10	10	18	0	0	0	0	23	27					0	0					136	79			0	0
Chromosome	1944513	+	znuA	znuA	high-affinity zinc uptake system periplasmic binding protein	^	-6.37408	3.78e-08	-4.39155	1.48e-05	-2.25675	0.000296484	Zinc transport system	5	7	189	211	0	0	5	4	152	232					7	7					1490	919			176	204
Chromosome	1944714	+	znuA	znuA	high-affinity zinc uptake system periplasmic binding protein	^	-1.01188	0.703831			-1.94739	0.000113031	Zinc transport system	24	13	89	186	110	104	19	34	57	145											350	709			70	137
Chromosome	1945115	+	znuC	znuC	high-affinity zinc uptake system ATP-binding protein	v	-5.65528	2.34e-06			-6.14558	3.41e-21	Zinc transport system	24	7	69	136	0	7	0	1	44	153											292	741			0	11
Chromosome	1946228	-	znuB	znuB	high-affinity zinc uptake system membrane protein	v	-15	8.25e-11	-3.53904	0.000854076	-3.77497	5.64e-13	Zinc transport system	3	1	93	245	0	0	0	0	111	208					11	10					780	709			43	39
Chromosome	1950327	+	yebB	yebB	conserved hypothetical protein	v	0.41739	0.938853	-1.49309	0.282238	-2.31745	3.63e-06		2	4	114	126	143	128	148	195	48	158					23	33					575	873			56	163
Chromosome	1956433	+	yecN	yecN	hypothetical membrane protein	v	-0.0836802	0.979614	-0.306513	0.859788	0.43469	0.879826		25	4	80	125	91	97	47	137	27	133					28	71					135	520	607	623	225	238	1126	1143
Chromosome	1956485	+	yecN	yecN	hypothetical membrane protein	v	-0.0709892	0.983466	1.92004	0.102858	1.91029	0.0136754		27	1	91	164	101	138	90	138	72	120					197	359					789	618			2134	1853
Chromosome	1958384	+	Intergenic: yecP-RyeF	Intergenic: yecP-cutC			-0.230678	0.944555	0.666531	0.583316	-0.256879	0.672263		2	10	51	190	49	117	56	171	51	182					82	201					449	735			201	546
[truncated: 5,725 more rows]
