# Supplementary material for: Comprehensive Assignment of Roles for Salmonella Typhimurium Genes in Intestinal Colonization of Food-Producing Animals
Source: PLoS Genet. 2013 Apr 18;9(4):e1003456. doi: 10.1371/journal.pgen.1003456 (PMC3630085; doi:10.1371/journal.pgen.1003456)
Supplement: Table S3 — List of all genes disrupted in the TraDIS mutant libraries from the food-producing animal and mouse experiments. For each gene, “yes” indicates that at least one significantly attenuated mutant was identified in that experiment, “no” indicates that the gene was disrupted but no evidence of attenuation was obtained. (XLSX) [file pgen.1003456.s008.xlsx]

## Sheet: Table S3
	Attenuated mutant identified by TraDIS?
Gene	Chick	Pig	Cattle	Mouse	Product
aadA				no	aminoglycoside-resistance protein
aas	no	no	no	no	2-acylglycerophosphoethanolamine acyl transferase/acyl carrier protein synthetase
aat				no	leucyl/phenylalanyl-tRNA-protein transferase
abc				no	hypothetical ABC transporter ATP-binding protein
aceA	no	no	no	no	isocitrate lyase
aceB	no	no	no	no	malate synthase A
aceE	yes	yes	yes		pyruvate dehydrogenase E1 component
aceF	yes	yes	yes		dihydrolipoamide acetyltransferase component (E2) of pyruvate dehydrogenase
aceK	no	no	no		isocitrate dehydrogenase kinase/phosphatase
ackA	yes	yes	yes	yes	acetate kinase
acnA				no	aconitate hydratase 1 (citrate hydro-lyase 1)
acnB	yes	yes	yes	yes	aconitate hydratase 2 (citrate hydro-lyase 2)
acpD	no		yes		Acyl carrier protein phosphodiesterase
acpT	no	no		no	conserved hypothetical protein
acrA				no	acriflavin resistance protein A precursor
acrB				no	acriflavin resistance protein B
acrD	no	no	no	no	hypothetical efflux pump
acrE	no	no	yes	no	acriflavine resistance protein E (protein envc)
acrF	no	yes	no	no	acriflavin resistance protein F
acrR	no	no	no	no	potential acrAB operon repressor
acs	no	yes	yes	yes	acetyl-coenzyme A synthetase
actP	no	no	no	no	Sodium:solute symporter family protein
ada	no	no	no		ADA regulatory protein
add	no	no	no	no	Adenosine deaminase
adh	yes	yes	no	no	alcohol dehydrogenase
adhC	yes	yes	yes		alcohol dehydrogenase class III (ec 1.1.1.1) (glutathione-dependent formaldehyde dehydrogenase) (ec 1.2.1.1) (fdh) (faldh)
adhP				no	alcohol dehydrogenase
adi	yes	yes	yes	no	arginine decarboxylase
adiC	no	no	yes	yes	Arginine-Agmatine antiporter
adiY	yes	yes	yes	no	hypothetical AraC family regulatory protein
adrA	no	no		no	adrA protein
aefA	no	yes	yes	no	integral membrane protein AefA
aegA	no	no	no	no	hypothetical oxidoreductase
aer	no	yes	no	no	aerotaxis receptor protein
aes				no	acetyl esterase
agaR	no	no	no		hypothetical transcriptional repressor
agp	no	no	yes	no	glucose-1-phosphatase precursor (G1Pase), secreted
ahpC	no	no		no	alkyl hydroperoxide reductase c22 protein
ahpF	no	no	yes	no	alkyl hydroperoxide reductase F52A protein (subunit F)
aidB	no	yes	yes	no	probable acyl Co-A dehydrogenase
ais	yes	yes	yes	no	hypothetical protein (protein induced by aluminum)
aldB	no	no	no	no	aldehyde dehydrogenase B
alkA	no	no	no	no	DNA-3-methyladenine glycosidase II
alkB	no	no	yes	no	AlkB protein
allB	no	yes	yes	no	allantoinase
allC	no		yes	no	allantoate amidohydrolase
allD				no	ureidoglycolate dehydrogenase
allP	yes	yes	yes	no	hypothetical allantoin permease
alr-a	no	no	yes	no	Alanine racemase
alr-b				no	alanine racemase
amiA	no	yes	yes		probable N-acetylmuramoyl-L-alanine amidase
amiB	no	no	no		N-acetylmuramoyl-L-alanine amidase
amiC	yes	yes	yes	no	N-acetylmuramoyl-L-alanine amidase
amn				no	AMP nucleosidase
ampD	no		no	no	AmpD protein (anhydro-N-acetylmuramyl-tripeptide amidase)
ampE				no	AmpE protein
ampG	no	no	yes	no	muropeptide MFS transporter protein
ampH	no	no	no	no	penicillin-binding protein AmpH
amtB	no	no	no	no	probable ammonium transporter
amyA				no	cytoplasmic alpha-amylase
anmK	no	no	yes		conserved hypothetical protein
ansA	no	no	no	no	L-Asparaginase I
ansB	no	no	no	no	L-asparaginase
ansP	no	no	no	no	L-asparagine permease
apaG				no	CorD protein
apaH	yes	yes	yes	yes	bis(5'-nucleosyl)-tetraphosphatase
apbA				no	2-dehydropantoate 2-reductase
apeE	yes	yes	yes	no	outer membrane esterase
aph(3'')-Ib	no	no	yes	no	aminoglycoside phosphotransferase
aphA				no	class B acid phosphatase precursor
appC	no	no	no	no	cytochrome bd-II oxidase subunit I (pseudogene)
apt				no	adenine phosphoribosyltransferase
araA				no	L-arabinose isomerase
araB	no	no	no	no	Ribulokinase
araC	no	no	no	no	arabinose operon regulatory protein
araD				no	L-ribulose-5-phosphate 4-epimerase
araE	no	yes	yes	no	arabinose-proton symporter
araH	no	no	yes	no	conserved hypothetical protein
araJ				no	transmembrane efflux protein
arcA	yes	no	yes	yes	global response regulator
arcB				no	aerobic respiration control sensor protein
arcC	no	no		no	carbamate kinase
ArcZ				no	small RNA; experimentally verified
ard	no	no	no	no	anti-restriction protein
argA				yes	Amino-acid acetyltransferase
argB	no	no	no	no	acetylglutamate kinase
argC				no	N-acetyl-gamma-glutamyl-phosphate reductase
argDa				no	Acetylornithine/succinyldiaminopimelate aminotransferase
argDb	no	no	no		acetylornithine aminotransferase
argE	no	no	no	no	acetylornithine deacetylase
argG	yes	no	no	no	argininosuccinate synthetase
argH	yes	yes	no	yes	argininosuccinate lyase
argI	yes	no	no	no	ornithine carbamoyltransferase
argR	yes	yes	yes		arginine repressor
argT	no	yes	yes		lysine-arginine-ornithine-binding periplasmic protein precursor
arnT	no	no	no	no	melittin resistance protein PqaB
aroA	yes	yes		yes	3-phosphoshikimate 1-carboxyvinyltransferase
aroB	yes	yes	yes		3-dehydroquinate synthase
aroC	yes	yes	yes	yes	Chorismate synthase
aroD	yes	yes	yes	yes	3-dehydroquinate dehydratase
aroE	yes		yes	no	Shikimate 5-dehydrogenase
aroF	no	no	no	no	phospho-2-dehydro-3-deoxyheptonate aldolase, tyr-sensitive
aroG	no	no	no		phospho-2-dehydro-3-deoxyheptonate aldolase (DAHP synthetase) phenylalanine repressible
aroH	no	no	no		3-deoxy-D-arabinoheptulosonate 7-phosphate synthase
aroL	no	no	no	no	shikimate kinase II
aroM	no	no	no	no	AroM protein
aroP	no	no	no	no	aromatic amino acid transport protein AroP
aroQ	no	yes		no	chorismate mutase
artI	no	no	yes	no	arginine-binding periplasmic protein 1 precursor
artJ				no	arginine-binding periplasmic protein 2 precursor
artP				no	arginine transport ATP-binding protein ArtP
artQ				no	arginine transport system permease protein ArtQ
asmA	no	no	yes	yes	hypothetical outer membrane assembly protein
asnA	no	no	no	no	asparagine synthetase A
asnB	no		no	no	asparagine synthetase B
asnCb				no	regulatory protein
aspA	yes	no	no	yes	aspartate ammonia-lyase
aspC	no	no	no		aspartate aminotransferase
asrA	yes	yes	yes	no	anaerobic sulfite reductase subunit A
assT	yes	yes	yes	no	probable arylsulfate sulfotransferase
astA	no	no	no	no	arginine N-succinyltransferase
astB				no	succinylarginine dihydrolase
astD				no	succinylglutamic semialdehyde dehydrogenase
atpA	yes	yes	yes	yes	ATP synthase alpha subunit
atpB				yes	ATP synthase A chain
atpD	yes	yes	yes	yes	ATP synthase beta subunit
atpE	yes	yes			ATP synthase subunit C
atpF	yes		yes	yes	ATP synthase subunit B
atpG	yes	yes	yes		ATP synthase gamma subunit
atpH	yes	yes	yes		ATP synthase delta subunit
atpI	yes	yes	yes	yes	ATP synthase protein I.
avrA	yes	yes	yes	no	Type III secretion system effector protein-regulator of Salmonella-induced inflammatory response
avtA	no	no	no	no	valine--pyruvate aminotransferase
bacA	no	no	yes	no	bacitracin resistance protein (hypothetical undecaprenol kinase)
baeR	no	no	no	no	hypothetical two-component system response regulator
baeS	no	no	yes	no	hypothetical two-component system sensor kinase
bapA	no	yes	yes	no	large repetitive protein
barA	yes	yes	yes	yes	sensor protein
basR	no	no	no	no	two-component response regulator
basS	no	no	no	no	two-component sensor kinase
bax	no	no	no	no	hypothetical exported amidase
bcfA	yes	yes	yes	no	fimbrial subunit
bcfB	yes	yes	yes	no	fimbrial chaperone
bcfC	no	no	yes	no	fimbrial usher protein
bcfD	no	no	no	no	fimbrial subunit
bcfF				no	fimbrial subunit
bcfG				no	fimbrial chaperone
bcfH	no	no	no		hypothetical exported protein
bcp	no	no	no		bacterioferritin comigratory protein
bcr	no	no			bicyclomycin resistance protein
bcsA	no	no	no	no	hypothetical polysaccharide biosynthesis protein catalytic subunit
bcsC	no	yes	yes	no	probable endoglucanase precursor
bfd				no	bacterioferritin-associated ferredoxin
bfr	no	no	no	no	bacterioferritin
bglA	no	no	yes	no	6-phospho-beta-glucosidase
bglJ	no	no	yes	no	conserved hypothetical regulatory protein
bglX	no	no	no	no	periplasmic beta-glucosidase precursor
bigA	no	no	yes	no	hypothetical surface-exposed virulence protein BigA
bioA	no	no	no	no	adenosylmethionine-8-amino-7-oxononanoate aminotransferase
bioB	yes	no	no	no	biotin synthetase
bioDa	no	no			dethiobiotin synthetase
bioDb	no	no	no	no	Dethiobiotin synthetase
bioF				no	8-amino-7-oxononanoate synthase
bioH	no	no	no	yes	hypothetical biotin biosynthesis protein
birA	no	no	no		bifunctional protein: biotin operon repressor and biotin-[acetyl-CoA carboxylase] synthetase
bisC	no	no	no	no	biotin sulfoxide reductase
blc				no	hypothetical lipoprotein
blr	no	no	yes		conserved sORF
bolA	no	yes	no	no	BolA protein
brnQ	no	no	yes	no	branched chain amino acid transport system II carrier protein
bssR				no	conserved hypothetical protein
bssS	no	no	no		conserved hypothetical protein
btuB	no	no	no	no	vitamin B12 receptor protein
btuC				no	Vitamin B12 transport system permease protein btuC.
btuD				no	vitamin B12 ABC transport ATP-binding protein
btuE				no	hypothetical glutathione peroxidase/vitamin B12 transport periplasmic protein BtuE
btuF				no	Vitamin B12 transport protein btuF precursor.
btuR				no	COB(I) alamin adenosyltransferase
cadA	yes	yes	yes		lysine decarboxylase
cadB	yes	yes	yes	no	probable cadaverine/lysine antiporter
cadC	yes	yes	yes	no	transcriptional activator cadC
cafA	yes	yes	no	yes	ribonuclease G
caiA	no	no	no		probable carnitine operon oxidoreductase CaiA
caiB	no	no	yes	no	L-carnitine dehydratase
caiC				no	probable crotonobetaine/carnitine-CoA ligase
caiD	no	no	no	no	carnitine racemase
caiF	no	yes	yes		transcriptional activator CaiF
caiT	no	no	no	no	probable carnitine transporter
carA	yes	yes	yes	yes	carbamoyl-phosphate synthase small chain
carB	yes	yes	yes	yes	carbamoyl-phosphate synthase large chain
cbiA				no	Cobyrinic acid A,C-diamide synthase.
cbiB	no	no	no		Cobalamin biosynthesis protein
cbiC	no	no	no	no	precorrin-8X methylmutase
cbiD	no	no	no	no	Putative cobalt-precorrin-6A synthase [deacetylating]
cbiE				no	precorrin-6Y C5,15-methyltransferase [decarboxylating]
cbiF				no	precorrin-4 C11-methyltransferase
cbiG	no	no	no	no	cobalamin biosynthesis protein
cbiH	no		no	no	precorrin-3 C17-methyltransferase
cbiJ				no	cobalt-precorrin-6a reductase (ec 1.3.1.-)
cbiK	no	no	no	no	sirohydrochlorin cobaltochelatase (ec 4.99.1.3)
cbiL				no	cobalt-precorrin-2 C(20)-methyltransferase
cbiN	no	no	no		hypothetical cobalt transport protein CbiN
cbiP	no	no	yes	no	hypothetical cobyric acid synthase
cbiQ				no	hypothetical cobalt transport protein
cbiT				no	precorrin-8W decarboxylase
cbpA				no	curved DNA-binding protein
ccdA	no	no	no	no	toxin addiction system
ccmH1				no	cytochrome c-type biogenesis protein H1
cdaR	no	no	no	no	conserved hypothetical protein
cdd	no		yes		cytidine deaminase
cdh-a	no	no			CDP-diglyceride hydrolase
celA	yes	yes	yes	no	PTS system, cellobiose-specific IIB component
celB				no	PTS system, cellobiose-specific IIC component
celC	no	yes	yes		phosphoenolpyruvate dependent phosphotransferase enzyme III-cellobiose
celD				no	hypothetical cel operon repressor
celF	no		yes	no	phospho-beta-glucosidase B
celG				no	conserved hypothetical protein
cfa				no	cyclopropane-fatty-acyl-phospholipid synthase
chaA				no	hypothetical calcium/proton antiporter
chaB				no	cation transport regulator ChaB
cheA				no	chemotaxis protein CheA
cheB	no	yes		no	Chemotaxis response regulator protein-glutamate methylesterase
cheR	no	yes	yes	no	chemotaxis protein methyltransferase
cheW	no	no	no	no	purine binding chemotaxis protein
cheZ	no	no	no		chemotaxis protein CheZ
chiA	no	no	no	no	chitinase
cib	yes	yes	yes	no	colicin Ib protein
cigR	yes	yes	yes	no	hypothetical inner membrane protein
cIIb				no	bacteriophage regulatory protein
cIIc				no	bacteriophage regulatory protein
cirA	no	no	no	no	colicin I receptor precursor
citA	no	no	yes	no	sensor kinase DpiB
citA2	yes	yes	yes	no	two-component sensor kinase
citB	no	yes	yes	no	transcriptional regulatory protein
citB2	no	no	yes	no	transcriptional regulatory protein
citC	no	yes	yes	no	[citrate (pro-3S)-lyase] ligase
citC2	no	no	yes	no	[citrate (PRO-3S)-lyase] ligase
citD	no		no	no	citrate lyase acyl carrier protein
citD2	no	no	yes		citrate lyase acyl carrier protein
citE				no	citrate lyase beta chain
citE2				no	citrate lyase beta chain
citF2	no	no	no	no	citrate lyase alpha chain
citG	no	no	no		triphosphoribosyl-dephospho-CoA synthase
citG2	no	no	no	no	triphosphoribosyl-dephospho-CoA synthase
citT	no	no	no	no	citrate carrier
citX	no		no	no	apo-citrate lyase phosphoribosyl-dephospho-coa transferase (ec 2.7.7.61) (holo-acp synthase) (holo-citrate lyase synthase) (apo-acp nucleodityltransferase)
clcA	no	no	yes	no	hypothetical membrane protein
clcB	no	no	no	no	Voltage-gated ClC-type chloride channel clcB. Putative chloride channel protein clcB-like.
clpA	no	no	no	no	ATP-dependent Clp protease ATP-binding subunit ClpA
clpB	yes	yes	no	no	ClpB protein (heat shock protein f84.1)
clpP	yes	no	no		ATP-dependent clp protease proteolytic subunit
clpS				no	conserved hypothetical protein
clpX	yes	yes	yes		ATP-dependent clp protease ATP-binding subunit ClpX
cls				no	Cardiolipin synthetase
cobD	no	no	no	no	hypothetical aminotransferase CobD
cobS	no	no	no	no	cobalamin (5'-phosphate) synthase
cobU				no	cobinamide kinase and guanylyltransferase
codA	no	no	no	no	cytosine deaminase
codB	no	no	no	no	cytosine permease
cof	no	no	no	no	conserved hypothetical protein
comA	no	no	no	no	competence gene-DNA binding and transport
comB	no	no	no	no	competence gene-DNA binding and transport
comC				no	competence gene-DNA binding and transport
comE	no	no	no	no	competence gene-DNA binding and transport
comE1	no	no	no		competence gene-DNA binding and transport
comF	no	no	no	no	competence gene-DNA binding and transport
comM	no	no		no	encodes cytoplasmic proteins involved in competence
comN	no	no	no	no	competence gene
comO	no	no		no	competence gene
copA	no	yes	no	no	copper-transporting ATPase
copR				no	response regulator
copS	yes	yes	yes	no	histidine kinase
corA	yes	yes	yes	no	magnesium and cobalt transport protein
corB	no	no	no	no	hypothetical membrane protein
corE	no	no	yes	no	hypothetical membrane protein
cpdA	yes	no	yes	no	cyclic 3',5'-adenosine monophosphate phosphodiesterase
cpdB	no	no	no	no	2',3'-cyclic-nucleotide 2'-phosphodiesterase
cpsB	no	yes	no	no	mannose-1-phosphate guanylyltransferase
cpsB2	yes	yes	yes	yes	mannose-1-phosphate guanylyltransferase
cpsG	no	no	no	no	phosphomannomutase
cpxA	no		no	no	two-component sensor kinase protein
cpxP	no	no	no	no	extracytoplasmic stress protein for protein-mediated toxicities
cpxR	no	no	no		two-component response regulatory protein
creA				no	expressed protein of unknown function
creB	no	no	no	no	hypothetical two-component response regulator
creC				no	two-component sensor kinase
creD	no	no	no	no	inner membrane protein
crl	no		no		curlin genes transcriptional activator
crp	yes	yes	yes	yes	cyclic AMP receptor protein,catabolite gene activator
csdA	no	no	yes	no	possible aminotransferase
csgA	yes	yes	yes	no	major curlin subunit precursor
csgB	yes	yes	yes		nucleation component of curlin monomers
csgC	yes	yes	yes	no	curli prooduction protein
csgE				no	assembly/transport component in curli production
csgF	yes	yes	yes	no	assembly/transport component in curli production
csgG	yes	yes	yes		assembly/transport component in curli production
csiD				no	Protein csiD.
csiE	no	no	no	no	stationary phase inducible protein CsiE
cspA	no	no	no	no	cold shock protein
cspC				no	cold shock-like protein CspC
cspD	no	no	no		cold shock-like protein CspD
cspH				no	cold shock protein (CspH)
CsrB				no	small RNA; experimentally verified
CsrC	no	no	no	no	small RNA; experimentally verified
cstAa	no	no	no	no	carbon starvation protein A
cstAb	no	yes	no	no	probable carbon starvation protein
cueO	no	no	no	no	possible multicopper oxidase precursor
cutF	no	no	no		copper homeostasis protein CutF precursor (lipoprotein nlpE)
cvpA	yes	no		yes	colicin V production protein (DedE protein)
cvrA	no	no	yes	no	Cell volume regulation protein A. Cell volume regulation protein A homolog.
cyaA	yes	yes	yes	yes	adenylate cyclase
cyaY				no	CyaY protein
cybC	no	no	yes	no	soluble cytochrome b562
cycA	no	no	no	yes	D-serine/D-alanine/glycine transporter
cydA	yes	yes	yes	yes	cytochrome d ubiquinol oxidase subunit I
cydC				yes	transport ATP-binding protein CydC
cydD	yes	no	yes	yes	transport ATP-binding protein CydD
cyoA	no	no	yes	yes	cytochrome o ubiquinol oxidase subunit II
cyoB	no	no	no	yes	cytochrome o ubiquinol oxidase subunit I
cyoC	no		no		cytochrome o ubiquinol oxidase subunit III
cyoD	no	no	yes		cytochrome o ubiquinol oxidase C subunit
cyoE	no	no	yes		cytochrome o ubiquinol oxidase C subunit
cypD	no	no	no	no	peptidyl-prolyl cis-trans isomerase D
cysA	no	no	no	no	sulphate transport ATP-binding protein CysA
cysB				yes	cys regulon transcriptional activator
cysC	no	no	no	no	Adenylylsulfate kinase
cysD				no	ATP sulfurylase (ATP:sulfate adenyltransferase)
cysE	no		yes	yes	serine acetyltransferase
cysG	no	yes	no	no	siroheme synthase
cysH	yes	yes	yes	no	Phosphoadenosine phosphosulfate reductase
cysJ				no	sulfite reductase (NADPH) flavoprotein beta subunit
cysK	no	no	no	no	cysteine synthase A
cysM				no	cysteine synthase B
cysN	no	no	yes	no	Sulfate adenylyltransferase subunit 1
cysP				no	thiosulphate-binding protein precursor
cysQ	no	no	no		cysQ protein
cysU	no	yes	yes		sulphate transport system permease protein CysT
cysW				no	sulphate transport system permease protein CysW
cysZ	no	no			hypothetical sulfate transport protein CysZ
cytR	yes	no	yes	no	transcriptional repressor
dacA	yes	no	yes	no	D-alanine carboxypeptidase
dacB	no	no	no	no	Penicillin-binding protein (D-alanyl-D-alanine carboxypeptidase)
dacC	no	no	no		D-alanyl-D-alanine carboxypeptidase (penicillin-binding protein 6 precursor)
dacD				no	penicillin-binding protein
dadA	no	no	no	no	D-amino acid dehydrogenase small subunit
dam	yes	yes	yes	yes	DNA adenine methylase
damX	yes	yes	yes		cytoplasmic membrane protein with SPOR domain
dapD				no	2,3,4,5-tetrahydropyridine-2-carboxylate N-succinyltransferase
DapZ				no	small RNA; experimentally verified
dbh	yes	yes	yes	no	DNA polymerase IV
dbpA	no	no	no	no	ATP-independent RNA helicase (DbpA)
dcd	yes		yes		deoxycytidine triphosphate deaminase
dcm				no	DNA-cytosine methyltransferase
dcp	no	no	yes	no	dipeptidyl carboxypeptidase II
dctA				no	C4-dicarboxylate transport protein
dcuA	no	no	no	no	anaerobic C4-dicarboxylate transporter
dcuB	no	no		no	anaerobic C4-dicarboxylate transporter
dcuC	no	yes	yes	no	C4-dicarboxylate anaerobic carrier
dcuR	no	no	yes	yes	two-component response regulator
dcuS	yes	yes	yes	no	two-component sensor kinase
dcyD				no	D-cysteine desulfhydrase
ddlA	no	no	no	no	D-alanine:D-alanine ligase A
ddlB	no	no	no		D-alanine--D-alanine ligase
deaD	yes	yes	yes	yes	ATP-dependent RNA helicase (dead-box protein)
dedA				no	DedA protein (dsg-1 protein)
dedD	no	no	no	no	DedD protein
degQ				no	serine protease
degS				yes	serine protease
deoA	no	no		no	thymidine phosphorylase
deoB	no	no	no	no	phosphopentomutase
deoC				yes	deoxyribose-phosphate aldolase
deoD	no	no	no		purine nucleoside phosphorylase
deoR				no	deoxyribose operon repressor
dgkA	yes	yes	no	no	diacylglycerol kinase
dgoD	no	no	no	no	D-galactonate dehydratase (ec 4.1.2.21) (ec 4.2.1.6)
dgoR				no	galactonate operon transcriptional repressor
dgoT	no	no	no	no	d-galactonate transporter
dgt	yes	yes	yes	no	Deoxyguanosinetriphosphate triphosphohydrolase
dhaB	no	no	yes	no	glycerol dehydratase large subunit
dhaF	no	no	no	no	glycerol dehydratase reactivation factor large subunit (pseudogene)
dinF	no	no	no	no	hypothetical DNA-damage-inducible membrane protein
dinG	no	no		no	probable ATP-dependent helicase DinG
dinI	no	no	no		damage-inducible protein
dipZ	no	no	no	no	thiol:disulfide interchange protein DsbD
div	no	no	no	no	Div protein
djlA	no	no	no	no	DnaJ-like protein
dkgA	no	no	no		2,5-diketo-D-gluconic acid reductase A
dkgB	no	no	no	no	hypothetical oxidoreductase
dksA	yes	no	yes	yes	dosage-dependent dnaK suppressor protein
dld				no	D-lactate dehydrogenase
dlhH	no	no	no	no	hypothetical hydrolase
dmsA	no	no	yes	no	anaerobic dimethyl sulfoxide reductase chain A precursor
dmsA1	no	yes	yes	no	hypothetical dimethyl sulphoxide reductase subunit
dmsA2	no	no	no	no	hypothetical dimethyl sulphoxide reductase subunit
dmsC	no	no	no		anaerobic dimethyl sulfoxide reductase chain C
dnaJ	yes		yes		DnaJ protein
dnaK	yes	yes	yes		Chaperone protein dnaK
dniR				no	membrane-bound lytic murein transglycosylase d precursor
dpaL	yes	yes	yes	no	diaminopropionate ammonia-lyase (ec 4.3.1.15) (diaminopropionatase) (alpha,beta-diaminopropionate ammonia-lyase)
dppA	no	no	yes	no	periplasmic dipeptide transport protein precursor
dppB	no	no	no	no	dipeptide transport system permease protein DppB
dppD	no	no	no	no	dipeptide transport ATP-binding protein DppD
dppF	no		no	no	dipeptide transport ATP-binding protein DppF
dprA	no	no	no	no	encodes cytoplasmic proteins involved in competence
dps	yes	yes	yes	yes	DNA protection during starvation protein
dsbA	yes	yes	yes	yes	thiol:disulfide interchange protein
dsbB				no	Disulfide bond formation protein B
dsbC	no	no	no	no	thiol:disulfide interchange protein
dsbG				no	thiol:disulfide interchange protein DsbG precursor
dsdA	no	no	no	yes	D-serine dehydratase
dsdC	no	no	no	no	D-serine deaminase activator
dsdX	no	no	no	no	DsdX permease
dsrB				no	DsrB protein
ecnA				no	hypothetical entericidin A precursor
ecnB	no	no	no		entericidin B precursor
ecnR				no	transcriptional regulatory protein
eco				no	Ecotin precursor.
eda	yes	yes		yes	KHG/KDPG aldolase
edd				no	6-phosphogluconate dehydratase
efp	yes	yes	yes		elongation factor P
ego	no	no	no	no	hypothetical ABC transporter ATP-binding protein
elaA				no	conserved hypothetical protein
elaC	no	yes	yes	no	Ribonuclease Z
emrA	no	no	no	no	multidrug resistance protein A
emrB	no	no	no	no	multidrug resistance protein B
emrD	no	yes	yes	no	multidrug resistance protein D
endA				no	endonuclease I
entB				no	isochorismatase
entC	no	no	no	no	isochorismate synthase EntC
entD				no	enterobactin synthetase component D
entE				no	2,3-dihydroxybenzoate-AMP ligase
entF	no	no	yes	no	enterobactin synthetase component F
envE	yes	yes	yes	no	hypothetical lipoprotein
envF	yes		yes	no	lipoprotein
envR	yes	yes	yes	no	TetR-family transcriptional regulator
envZ	no	yes	yes	yes	two-component sensor kinase EnvZ
epd	no	no	no	yes	D-erythrose 4-phosphate dehydrogenase
erfK	no	no	no	no	hypothetical exported protein
eutA	no	no	no	no	hypothetical ethanolamine utilization protein EutA
eutC	no	no	no	no	Ethanolamine ammonia-lyase light chain
eutD	no	no	yes	no	hypothetical phosphate acyltransferase
eutE	no	no	no	no	hypothetical aldehyde dehydrogenase
eutG	no	no	no		hypothetical alchohol dehydrogenase
eutH	no		no	no	hypothetical membrane protein
eutJ	no	no	no		hypothetical ethanolamine utilization protein EutJ
eutN	no	no	no	no	ethanolamine utilization protein
eutR				no	ethanolamine operon transcriptional regulator
eutS	yes	yes	yes		hypothetical ethanolamine utilization protein EutS
eutT	no	no	no	no	hypothetical cobalamin adenosyltransferase
exbB	yes	yes	no	no	biopolymer transport ExbB protein
exc	yes	yes	yes	no	surface exclusion protein
exo	no	no	no	no	5'-3' exonuclease
exoX				no	exodeoxyribonuclease X
exuT	yes		yes	no	hexuronate transporter
fabF	yes	yes	yes	yes	3-oxoacyl-[acyl-carrier-protein] synthase II
fadA				no	small (beta) subunit of the fatty acid-oxidizing multienzyme complex
fadB	no	no	no	yes	large (alpha) subunit of the fatty acid-oxidizing multienzyme complex
fadD	no	no	no	no	long-chain-fatty-acid--CoA ligase
fadE	no	no	yes	no	possible acyl-CoA dehydrogenase
fadH	no	no	no	no	2,4-dienoyl-CoA reductase [NADPH] (ec 1.3.1.34) (2,4-dienoyl coenzyme A reductase)
fadI	no	no	no	no	hypothetical 3-ketoacyl-CoA thiolase
fadJ	no	no	no	no	hypothetical fatty acid oxidation complex alpha subunit
fadL				no	long-chain fatty acid transport protein precursor
fbaB				no	fructose-bisphosphate aldolase class I
fbp	no	no	no	no	fructose-1,6-bisphosphatase
fdhD				yes	FdhD protein
fdhE	yes	no	yes	no	FdhE protein
fdnG	no	no	no	no	formate dehydrogenase N (nitrate-inducible, alpha subunit)
fdnH				no	formate dehydrogenase, nitrate-inducible, iron-sulfur subunit (formate dehydrogenase-n beta subunit) (fdh-n beta subunit) (anaerobic formate dehydrogenase iron-sulfur subunit)
fdnI	no	no	no	no	formate dehydrogenase, nitrate-inducible, cytochrome b556(fdn) subunit (formate dehydrogenase-n gamma subunit) (fdh-n gamma subunit) (anaerobic formate dehydrogenase cytochrome b556 subunit)
fdoG	no	no	no	no	hypothetical 1 formate dehydrogenase-O, major subunit
fdoH	no	no	no	no	formate dehydrogenase-O beta subunit
fdoI	no	no	no	no	formate dehydrogenase-O gamma subunit
fdrA	no	no	no	no	FdrA protein
fdx				yes	ferredoxin
feoA				no	hypothetical ferrous iron transport protein
feoB	yes	yes	yes	yes	ferrous iron transport protein B
fepA				no	ferrienterobactin receptor precursor
fepC	yes	yes	yes		ferric enterobactin transport ATP-binding protein FepC
fepD	yes	yes	yes		ferric enterobactin transport protein FepD
fepE	yes	yes	yes	no	responsible for the production of very long (VL) modal length LPS Oag
fepG	yes	yes	yes	yes	ferric enterobactin transport protein FepG
fes	no	no	no	no	enterochelin esterase
fhlA	no	no	no	no	transcriptional activator of the formate hydrogenlyase system
fhuA	yes	no	no	no	ferrichrome-iron receptor
fhuB				no	ferrichrome transport protein FhuB precursor
fhuC	no		no	no	ferrichrome transport ATP-binding protein FhuC
fhuD	yes	no		no	ferrichrome-binding periplasmic protein precursor
fhuE	no	no	no	no	outer-membrane receptor for Fe(iii)-coprogen, fe(iii)-ferrioxamine b and fe(iii)-rhodotrulic acid
fhuF	no	no	no	no	ferric iron reductase protein
fic				no	cell filamentation protein Fic
fidL				no	hypothetical exported protein
fieF	no	no	yes	no	hypothetical transmembrane efflux protein
fimA	yes	yes	yes		type-1 fimbrial protein, a chain precursor
fimB	no	yes	yes		hypothetical type 1 fimbriae regulatory protein
fimC				no	fimbrial chaperone protein
fimD	no	yes	yes	yes	outer membrane usher protein FimD precursor
fimF				no	hypothetical fimbrial protein in fimZ 5' region
fimH	no	yes	yes	no	FimH protein precursor
fimI	yes	yes	yes		major pilin protein
fimW	yes	yes	yes	no	fimbriae w protein
fimY	yes	yes	yes	no	fimbriae Y protein
fimZ				no	probable transcriptional regulator (FimXZ protein)
finO	no	no	no	no	conjugative transfer regulatory protein
finP				no	antisense RNA determining region
fis	yes	yes	yes	yes	Fis DNA-binding protein
fixA	yes	yes	yes	no	probable flavoprotein subunit
fixB				no	probable flavoprotein subunit
fixC	no	no	no	no	probable flavoprotein subunit
fixX				no	ferredoxin like protein FixX
fklB				no	probable FkbP-type peptidyl-prolyl cis-trans isomerase
fkpA	no	no	no	no	FKBP-type peptidyl-prolyl isomerase
fkpB	no	no	no	no	probable FkbB-type 16 kD peptidyl-prolyl cis-trans isomerase
fldA	no	no			flavodoxin 1
fldB	no	no	no	yes	flavodoxin II
flgA				no	flagellar basal body P-ring protein FlgA precursor
flgB	no	no	yes	no	hypothetical flagellar basal-body rod protein FlgB (proximal rod protein)
flgC	no	no	no	no	hypothetical flagellar basal-body rod protein FlgC (proximal rod protein)
flgD				no	flagellar hook formation protein FlgD
flgE				no	flagellar hook protein FlgE
flgF				no	hypothetical flagellar basal-body rod protein FlgF (proximal rod protein)
flgH	no	no			Flagellar L-ring protein precursor
flgI	no	no	no	no	Flagellar P-ring protein precursor
flgK	no	yes	yes	no	flagellar hook-associated protein 1
flgL	no	no	yes		flagellar hook-associated protein 3
flgN	no	yes	yes		flagella synthesis protein FlgN
flhAa	no	yes	no	no	flagellar biosynthesis protein FlhA
flhAb	no		yes	no	xanthosine phosphorylase
flhB				no	flagellar biosynthetic protein FlhB
flhC	no	yes	no		flagellar transcriptional activator
fliA	no	yes	yes	no	RNA polymerase sigma transcription factor for flagellar operon
fliB	yes	yes	yes	no	lysine-N-methylase (ec 2.1.1.-) (lysine N-methyltransferase)
fliC	yes	yes	no	no	flagellin
fliD	no	yes	no	no	flagellar hook associated protein (FliD)
fliF	no	yes	no	no	flagellar basal-body M-ring protein
fliH				no	flagellar assembly protein FliH
fliI				no	flagellum-specific ATP synthase
fliJ				no	flagellar biosynthesis protein
fliK	no	no	no	no	flagellar hook-length control protein
fliL	no	yes	yes	no	flagella biosynthesis protein
fliM	no	yes	no		flagellar motor switch protein FliM
fliN	no	yes	no		flagellar motor switch protein FliN
fliR	no	yes	yes	no	flagellar biosynthetic protein FliR
fliS	no	no	no		flagellar protein FliS
fliT				no	flagellar protein FliT
fliY	no	yes	no	no	cystine-binding periplasmic protein (FliY)
fliZ	no	yes	yes		FliZ protein
fljA	yes	yes	yes		repressor of phase 1 flagellin gene
fljB				no	flagellin
fmu	yes	yes	no	yes	16S rRNA methyltransferase
fnr	yes	no	no	no	fumarate and nitrate reduction regulatory protein
focA	yes	yes	yes	no	probable formate transporter (formate channel)
folK	yes	yes	yes		2-amino-4-hydroxy-6- hydroxymethyldihydropteridinepyrophosphokinase
folP	no	no	no	no	dihydropteroate synthase
foxA	no	no	yes	no	ferrioxamine B receptor precursor
fpr	no	no		no	ferredoxin--NADP reductase
frdA	yes	yes	no	yes	fumarate reductase, flavoprotein subunit
frdC				no	fumarate reductase complex subunit C; membrane anchor polypeptide
frdD	yes	no	no		fumarate reductase complex subunit D; membrane anchor polypeptide
fre	no	yes	yes	yes	flavin reductase
frsA	yes	no	no	no	conserved hypothetical protein
fruA	no	no	no	no	PTS system, fructose-specific IIBC component
fruB	no		no		pts system, fructose-specific IIA/FPR component
fruK				no	1-phosphofructokinase
fruR	yes	yes	yes	yes	fructose repressor
frwC	no	no	no	no	PTS system, protein component IIC (phosphotransferase enzyme ii, c component)
frwD	no	no			PTS system, component IIB
fsr				no	fosmidomycin resistance protein
ftn	no	no	yes		ferritin
ftnB	no	no		no	ferritin-like protein
ftsH	yes	yes	yes		cell division protein
ftsI2				no	penicillin-binding protein
ftsK	yes	no	yes	yes	cell division protein FtsK
ftsN				no	cell division protein
fucA	yes	yes	yes		fuculose-1-phosphate aldolase
fucI	no	no	no	no	L-fuculose isomerase
fucK	no	no	no	no	L-fuculose kinase
fucO	no	no	no		1,2-propanediol oxidoreductase (lactaldehyde reductase)
fucP	yes	yes	yes	no	L-fucose permease
fucR	no	no	no	no	l-fucose operon activator
fucU				yes	fuscose operon fucU protein
fumA				no	Fumarate hydratase class I, aerobic
fumC				no	Fumarate hydratase class II
fusA	yes	no	yes		elongation factor G
fxsA				no	FxsA protein
gabD	no	no	no		succinate-semialdehyde dehydrogenase
gabP	yes	yes	yes	no	GabA permease (4-amino butyrate transport carrier)
gabT	no	no	no	no	4-aminobutyrate aminotransferase
galE	yes	yes	yes	yes	UDP-glucose 4-epimerase
galF	yes	no	yes		UTP-glucose-1-phosphate uridylyltransferase
galK	no	no		yes	galactokinase
galM	no	no	no	no	aldose 1-epimerase (mutarotase)
galP				no	galactose-proton symport (galactose transporter)
galR	yes	yes	yes	no	galactose operon repressor
galT	no	no	no	no	galactose-1-phosphate uridylyltransferase
galU	yes	no	yes		glucose-1-phosphate uridylyltransferase
garD	no	no	no		D-galactarate dehydratase
garK	no	no	no	no	conserved hypothetical protein
garL	no	no	yes	no	5-keto-4-deoxy-D-glucarate aldolase
garRa	yes	yes	yes	no	2-hydroxy-3-oxopropionate reductase
gatA	no	no	no		PTS system, galactitol-specific IIA component
gatB				no	PTS system, galactitol-specific IIB component
gatC	no	no	no	no	PTS system, galactitol-specific IIC component
gatD				no	galactitol-1-phosphate dehydrogenase
gatR	yes	yes	yes	no	galactitol utilization operon repressor
gatY	yes	yes	no	no	tagatose-bisphosphate aldolase
gcd	no	no	no	no	glucose dehydrogenase
gcl	yes	yes	yes	no	glyoxylate carboligase
gcpA				no	Biofilm formation in nutrient-deficient medium, ATM
gcvA	no	yes	yes		regulatory protein for glycine cleavage pathway
gcvP	no	no	yes	yes	Glycine dehydrogenase [decarboxylating]
gcvR				no	glycine cleavage system transcriptional repressor
gcvT				no	Aminomethyltransferase
gdhA				no	NADP-specific glutamate dehydrogenase
ggt	no	no	no	no	gamma-glutamyltranspeptidase precursor
gidA	yes	yes	yes	yes	glucose inhibited division protein
gidB	no	yes	yes	no	glucose inhibited division protein
gip	yes	yes	yes	no	hydroxypyruvate isomerase
gipA	no	no	no	no	phage encoded virulence factor
gldA	no	no	no	no	glycerol dehydrogenase
glgA	no	no	yes	no	glycogen synthase
glgB	no	no	yes	no	1,4-alpha-glucan branching enzyme
glgC	no	no	no	no	glucose-1-phosphate adenylyltransferase
glgP	no	no	no	no	glycogen phosphorylase
glgX	no	no	no	no	glycogen operon protein
glk	no	no	no	no	Glucokinase
glnA	yes	yes	yes		glutamine synthetase
glnB				no	nitrogen regulatory protein p-II
glnE	no	no	no	no	adenyl-transferase
glnG	yes	yes	no	no	Two-component system, response regulator
glnH	no	no	no	no	glutamine-binding periplasmic protein precursor
glnL	yes	yes	yes	yes	Two-component system sensory histidine kinase
glnP				no	glutamine transport system permease protein GlnP
glnQ	no	no	no	no	glutamine transport ATP-binding protein GlnQ
gloA	no	no	no		lactoylglutathione lyase
gloB				no	probable hydroxyacylglutathione hydrolase
glpA	no	no	no	no	anaerobic glycerol-3-phosphate dehydrogenase subunit A
glpB	no	no	no		Anaerobic glycerol-3-phosphate dehydrogenase subunit B
glpC	no	no	yes	no	anaerobic glycerol-3-phosphate dehydrogenase subunit C
glpD	no	yes	no	no	aerobic glycerol-3-phosphate dehydrogenase
glpF				yes	glycerol uptake facilitator protein
glpG				no	hypothetical membrane protein
glpK	yes	yes	no		glycerol kinase
glpQ	yes	yes	yes	no	glycerophosphoryl diester phosphodiesterase periplasmic precursor
glpR	no	no		no	hypothetical glycerol-3-phosphate regulon repressor (pseudogene)
glpT	no	no	no	no	glycerol-3-phosphate transporter
glpX	no	no	no	no	hypothetical glycerol metabolic protein
gltA	no	yes	yes	yes	citrate synthase
gltB	no	no	no	no	glutamate synthase [NADPH] large chain precursor
gltD	no	no	no	no	glutamate synthase (NADPH) small chain
gltI				no	ABC transporter periplasmic binding protein (glutamate/aspartate?)
gltJ				no	glutamate/aspartate transport system permease protein GltJ
gltL	no	no			glutamate/aspartate transport ATP-binding protein GltL
gltP	no	no	no	no	proton glutamate symport protein
gltS				no	glutamate permease
glxK	no		no	no	glycerate kinase
glyA	yes	no	yes	yes	serine hydroxymethyltransferase
gmd	no	no	no	no	GDP-mannose 4,6-dehydratase
gnd	no	no	no	no	6-phosphogluconate dehydrogenase, decarboxylating
gntK	no	no	no		hypothetical gluconokinase
gntR	yes	yes	no	no	gluconate utilization operon repressor
gntT	no	no	no	no	high-affinity gluconate transporter
gntU	no	no	no	no	low-affinity gluconate transporter
gogB	no	no	no	no	Type III secretion system effector protein
gor	yes	yes	yes	yes	glutathione reductase
gpB	no		no	no	bacteriophage late control gene
gpD				no	bacteriophage late control gene
gpE	no	no	no	no	hypothetical bacteriophage tail protein
gpF				no	bacteriophage tail protein
gph	no	no	no	yes	phosphoglycolate phosphatase
gpI	no	no	no	no	hypothetical bacteriophage tail protein
gpJ	no	no	no		bacteriophage baseplate assembly protein
gpmA	no	no	yes	yes	phosphoglycerate mutase 1
gpmB	no	no	no		probable phosphoglycerate mutase 2
gpP	no	no	no	no	predicted bacteriophage replication protein P
gppA	yes	yes	yes	no	guanosine-5'-triphosphate,3'-diphosphate pyrophosphatase (guanosine pentaphosphatase)
gpsA				yes	glycerol-3-phosphate dehydrogenase
gpt				no	xanthine-guanine phosphoribosyltransferase
gpU				no	hypothetical bacteriophage tail protein
greA				no	transcription elongation factor
greB				no	transcription elongation factor GreB
grxA	no	no	no	no	glutaredoxin 1
grxB				no	glutaredoxin 2
gshB	yes	no			Glutathione synthetase
gsk	no	no	no	no	inosine-guanosine kinase
gsp	no	no	yes	no	glutathionylspermidine synthetase/amidase
gst				no	glutathione S-transferase
gtgA				no	hypothetical bacteriophage encoded virulence protein
gtgE	no	yes	yes	yes	bacteriophage encoded virulence factor
gtgF	no	yes	yes	no	bacteriophage encoded virulence protein
gtrAa	no	no	no	no	bactoprenol-linked glucose translocase
gtrAb	yes	yes	yes	no	hypothetical phage glycosyl transferase
gtrBa	no	yes	yes	no	bactoprenol glucosyl transferase
gtrBb	yes	yes	yes	no	hypothetical phage glycosyl transferase
guaA	yes	yes	yes	yes	GMP synthase [glutamine-hydrolyzing]
guaB				yes	inosine-5'-monophosphate dehydrogenase
guaC	no	no	no	no	GMP reductase
gudD	no	no	no		probable glucarate dehydratase 1
gudT	no	no	yes	no	probable glucarate transporter
gutD	no	no	yes	no	sorbitol-6-phosphate 2-dehydrogenase (glucitol-6-phosphate dehydrogenase)
gutM	no		no	no	glucitol operon activator protein
gutQ	no	no	no	no	hypothetical phosphosugar binding protein
gyrI	no		no		hypothetical DNA gyrase inhibitory protein
hcaT				no	hypothetical 3-phenylpropionate permease
hcp	no	no	no	no	hydroxylamine reductase, hybrid cluster [2Fe-2S] protein
hcr	no	no	no	no	hybrid-cluster protein oxidoreductase-FAD and [2FE-2S] cofactors, NADH as electron donor
hdeB	yes	yes	yes	no	hypothetical secreted protein
helD	no	no	no	no	helicase IV (75 kD helicase)
hemF				no	Coproporphyrinogen III oxidase, aerobic
hemK	yes	no	yes	yes	HemK protein, hypothetical protoporphyrinogen oxidase
hemN	yes	yes	no	no	oxygen-independent coproporphyrinogen III oxidase
hemX	yes	no	no	no	uroporphyrinogen III methylase
hemY	no	no	no	no	Porphyrin biosynthetic protein
hepA	no	yes	no	no	probable ATP-dependent helicase HepA
hexR				no	hypothetical hex-regulon repressor
hflC	no	no	yes	yes	HflC protein
hflK	yes	yes	yes		HflK protein
hflX	no	no	yes	no	HflX protein, hypothetical GTP-binding protein
hfq	yes	yes	yes	yes	host factor-I protein(HF-I)
hha	yes	yes	no		haemolysin expression modulating protein
hilA	yes	yes	yes	yes	invasion protein regulator
hilC				yes	AraC-family transcriptional regulator
hilD	yes	yes	yes	yes	AraC-family transcriptional regulator
hin	yes	yes	yes	no	DNA-invertase hin
hisA				no	N-(5'-phospho-L-ribosyl-formimino)-5-amino-1- (5'-phosphoribosyl)-4-imidazolecarboxamide isomerase
hisB				no	bifunctional histidine biosynthesis protein (imidazoleglycerol-phosphate dehydratase; histidinol phosphatase)
hisC	yes	no	no	no	histidinol-phosphate aminotransferase (imidazole)
hisD	no	no	no		histidinol dehydrogenase
hisF	yes	no	no	no	Imidazole glycerol phosphate synthase subunit hisF
hisG	no	no	no	no	ATP phosphoribosyltransferase
hisH	yes	no	yes	no	Imidazole glycerol phosphate synthase subunit hisH
hisI	no	no	yes		bifunctional histidine biosynthesis bifunctional protein (phosphoribosyl-AMP cyclohydrolase / phosphoribosyl-ATP pyrophosphohydrolase)
hisJ	no	no	no	no	histidine-binding periplasmic protein
hisM				no	histidine transport system permease
hisP	no	no	no	no	histidine transport ATP-binding protein
hlpA	yes	yes	yes		outer membrane protein OmpH precursor
hmpA	no	no	yes	no	flavohemoprotein (haemoglobin-like protein)
hnr	no	yes		yes	hypothetical regulatory protein
hopD				no	Type III leader peptidase
hpaA				no	4-hydroxyphenylacetate 3-monooxygenase operon regulatory protein
hpaB	no		no	no	4-hydroxyphenylacetate 3-monooxygenase
hpaC	no	no	no		4-hydroxyphenylacetate 3-monooxygenase coupling protein
hpaD				no	3,4-dihydroxyphenylacetate 2,3-dioxygenase
hpaE				no	5-carboxymethyl-2-hydroxymuconate semialdehyde dehydrogenase (ec 1.2.1.-) (chms dehydrogenase)
hpaG				no	4-hydroxyphenylacetate degradation bifunctional isomerase decarboxylase
hpaH	no	no	no	no	2-oxo-hepta-3-ene-1,7-dioic acid hydratase
hpaI	no	no	no	no	2,4-dihydroxyhept-2-ene-1,7-dioic acid aldolase
hpaX	no	no	no	no	hypothetical 4-hydroxyphenylacetate permease
hrpA	no	no	yes	no	ATP-dependent helicase HrpA
hrpB	no	no	yes	no	ATP-dependent helicase HrpB
hscA	yes		yes	yes	Chaperone protein hscA
hscB	no		no		Co-chaperone protein hscB
hscC	no	no	yes	no	chaperone heat shock protein
hsdM	no	no	no	no	type I restriction enzyme
hsdR	no	no	no	no	type III restriction enzyme
hsdS	no	yes	yes	no	type I restriction enzyme
hslO	no	no	no	no	heat shock protein
hslR	no	no	no	no	heat shock protein
hslT				no	heat shock protein A
hslU	no	yes	no	yes	heat shock protein
hslV	no	no	yes	yes	heat shock protein
htgA				no	conserved hypothetical protein
htpG	yes	yes	yes	no	heat shock protein HtpG
htrA	yes	yes	yes	yes	protease DO precursor; heat shock protein HtrA
hupA	yes	yes	yes	no	histone like DNA-binding protein HU-alpha (NS2) (HU-2)
hupB	no	yes	yes		DNA-binding protein HU-beta
hutC	no	no	no	no	histidine utilization repressor
hutG	no	no	no		formiminoglutamase
hutH	no	no	no	no	histidine ammonia-lyase
hutI	no	no	no	no	imidazolonepropionase
hutU	no	no	no	no	urocanate hydratase
hxlA	no	yes	yes	no	3-hexulose-6-phosphate synthase
hxlB				no	6-phospho 3-hexuloisomerase
hyaA				no	hydrogenase-1 small subunit
hyaA2				no	uptake hydrogenase small subunit
hyaB2	no	yes	yes	yes	uptake hydrogenase-1 large subunit
hyaC	no	no	no		probable Ni/Fe-hydrogenase 1 b-type cytochrome subunit
hyaC2	no	yes	yes	no	Ni/Fe-hydrogenase 1 b-type cytochrome subunit HyaC2
hyaD2	no	no	no		hydrogenase 1 maturation protease
hyaE				no	hydrogenase-1 operon protein HyaE
hyaE2				no	hydrogenase-1 operon protein HyaE2
hyaF				no	hydrogenase-1 operon protein HyaF
hyaF2				no	hydrogenase-1 operon protein HyaF2
hybA	yes	no	no	no	hydrogenase-2 small subunit
hybB	yes	no	no	no	probable hydrogenase-2 cytochrome b subunit
hybC	yes	no	no	no	hydrogenase-2 large subunit
hybD	yes	no	no	no	hydrogenase-2 component protein
hybF	yes	no	no		hydrogenase-2 component protein
hybG				no	hydrogenase-2 component protein
hycA	no	no	no		formate hydrogenlyase regulatory protein
hycB				no	formate hydrogenlyase subunit 2
hycC	no	no	no	no	formate hydrogenlyase subunit 3
hycD	no	no	no		formate hydrogenlyase subunit 4
hycF	no	no	no		formate hydrogenlyase subunit 6
hycG	no	no	no	no	formate hydrogenlyase subunit 7
hycH				no	formate hydrogenlyase maturation protein
hycI				no	hydrogenase 3 maturation protease
hydA	yes	no	yes	no	hydrogenase maturation protein
hydG	no	no	no	no	transcriptional regulatory protein
hydH	no	no	no	no	two-component system sensor protein
hydN				no	electron transport protein
hyi				no	hypothetical hydroxypyruvate isomerase
hypA				no	hydrogenase nickel incorporation protein (HypA)
hypB	yes	no	no		hydrogenase isoenzymes formation protein HypB
hypD				no	hydrogenase isoenzymes formation protein HypD
hypE	no	no	no	no	hydrogenase isoenzymes formation protein HypE
hypO	yes	yes	yes	no	hydrogenase-2 small chain protein
iacP	no	no	no		probable acyl carrier protein
iadA	no	no	no	no	probable isoaspartyl dipeptidase
iagB	no	yes			cell invasion protein
iap	no	no	no	no	alkaline phosphatase isozyme conversion protein
icdA	yes	yes	yes		isocitrate dehydrogenase
iciA	no	no	no	no	chromosome intitiation inhibitor
iclR				no	acetate operon repressor
idi	no	no		no	Isopentenyl-diphosphate delta-isomerase
idnD	yes	yes	yes	no	l-idonate 5-dehydrogenase (ec 1.1.1.264)
idnK	yes	yes	yes	no	thermosensitive gluconokinase (ec 2.7.1.12) (gluconate kinase 1)
idnO	yes	yes			gluconate 5-dehydrogenase (ec 1.1.1.69) (5-keto-d-gluconate 5-reductase)
idnR	no		yes	no	regulatory protein
idnT	no	no	no	no	gnt-ii system l-idonate transporter (l-ido transporter)
ilvA	no	no	no	no	threonine deaminase
ilvB	no	no	no	no	acetohydroxy acid synthase I, small subunit
ilvC	yes	no	no	no	ketol-acid reductoisomerase
ilvD	yes	no	yes	no	dihydroxyacid dehydratase
ilvE	yes	no	yes	no	branched-chain amino-acid aminotransferase
ilvG	yes	no	yes	no	acetolactate synthase large subunit
ilvI	no	no	no	no	acetolactate synthase isozyme III large subunit
ilvM				no	acetohydroxy acid synthase II, small subunit
ilvN				no	acetohydroxy acid synthase I, small subunit
ilvY	no	no			LysR-family regulatory protein for ilvC expression
imm	no		no	no	immunity protein for colicin Ib
impC				no	conserved hypothetical protein (fragment)
int	no	no	no		bacteriophage integrase
intA	no	yes	yes	no	hypothetical bacteriophage integrase (pseudogene)
invA	yes	yes	yes	no	secretory apparatus of type III secretion system
invB	yes	yes	yes	yes	chaperone protein for type III secretion system effectors
invC	no	yes	yes	no	secretory apparatus ATP synthase (associated with virulence)
invE	yes	yes	yes	no	cell invasion protein
invF				no	AraC-family regulatory protein
invG				no	type III secretion system secretory apparatus
invH	yes		yes	no	outer membrane lipoprotein
invI	yes	yes	yes	no	type III secretion system secretory apparatus
invJ	yes	yes	yes	no	surface presentation of antigens protein (associated with type III secretion and virulence)
InvR	yes	yes	yes		small RNA; experimentally verified
iolA	no	no	no	no	Myo-inositol metabolism
iolB	no	no	no		Myo-inositol metabolism
iolC	no	no	no	no	Myo-inositol metabolism
iolD	no	no	no	no	Myo-inositol metabolism
iolE				no	inosose dehydratase
iolG1	yes	yes	yes	no	Myo-inositol metabolism
iolG2	yes	yes	yes	no	Myo-inositol metabolism
iolH	no	no		no	Myo-inositol metabolism
iolI1				no	endonuclease
iolI2	yes	yes	yes	no	cytoplasmic protein-functionally redundant
iolR	yes	yes	yes	yes	transcriptional regulator, repressor of myo-inositol metabolism
iolT1	no	yes	yes	no	myo-inositol transport
iolT2	no	no	yes	no	myo-inositol transport
iraD	no	no	no	no	conserved hypothetical protein
iroB	no	no	no	no	hypothetical glycosyltransferase
iroC	no	no	no	no	hypothetical ABC transporter protein
iroD	yes	no	no		hypothetical ferric enterochelin esterase
iroE	no	yes	yes	yes	hypothetical exported protein
iroN	yes	yes	yes	no	TonB-dependent outer membrane siderophore receptor protein
iscA	no	no	no	yes	conserved hypothetical protein
ispD				yes	2-C-methyl-D-erythritol 4-phosphate cytidylyltransferase
ispZ				no	Probable intracellular septation protein.
IsrA	yes	yes	yes		small RNA; experimentally verified
IsrC	no	yes	no	no	small RNA; experimentally verified
IsrG				no	small RNA; experimentally verified
IsrI				no	small RNA; experimentally verified
IsrM				no	small RNA; experimentally verified
IsrN				no	small RNA; experimentally verified
IsrQ				no	small RNA; experimentally verified
IstR-1,2				no	small RNA; experimentally verified
katE	no	no	no	no	catalase HPII
katG	yes	no	yes	no	catalase (hydroperoxidase I)
katN				no	catalase
kbl	no	no	no	no	2-amino-3-ketobutyrate coenzyme A ligase
kdgK	no		no	no	2-dehydro-3-deoxygluconokinase
kdgR	no	no		no	transcriptional regulator KdgR
kdgT	no	no	yes	no	2-keto-3-deoxygluconate permease
kdpB	no	no	no	no	potassium-transporting ATPase B chain
kdpC	no	no	no		potassium-transporting ATPase C chain
kdpD	no	no	yes	no	sensor protein KdpD
kdpE	yes	yes	yes	no	KDP operon transcriptional regulatory protein
kdpF	no	no			conserved sORF
kduD	no	no		no	2-keto-3-deoxygluconate oxidoreductase
kduI	no	yes	yes	no	4-deoxy-L-threo-5-hexosulose-uronate ketol-isomerase
kefB	no	no	no	no	glutathione-regulated potassium-efflux system protein (K(+)/H(+)antiporter)
kefC	no	no	no	no	glutathione-regulated potassium-efflux system protein KefC
kgtP				no	alpha-ketoglutarate permease
ksgA	yes	yes	yes		dimethyladenosine transferase
kup	no	no	yes	yes	membrane transport protein
lamB	no	no	no		maltoporin precursor
lasT				no	hypothetical RNA methyltransferase
lctD	no	no	no	no	hypothetical L-lactate dehydrogenase
lctP	no	no	no	no	L-lactate permease
lctR	no	no	yes		hypothetical L-lactate dehydrogenase operon regulator
ldcA				no	conserved hypothetical protein
ldcC	no	no	no	no	lysine decarboxylase
lepA	yes	yes	yes	yes	GTP-binding protein LepA
leuA	yes	no	no	no	2-isopropylmalate synthase
leuB	no	no	no	no	3-isopropylmalate dehydrogenase
leuC	no	no	no	no	3-isopropylmalate dehydratase large subunit
leuC2				no	3-isopropylmalate dehydratase large subunit 2 (ec 4.2.1.33) (isopropylmalate isomerase 2) (alpha-ipm isomerase 2) (ipmi 2). 3-isopropylmalate dehydratase large subunit 2 (ec 4.2.1.33) (isopropylmalate isomerase 2) (alpha-ipm isomerase 2) (ipmi 2)
leuD				no	3-isopropylmalate dehydratase small subunit
leuD2				no	3-isopropylmalate dehydratase small subunit 2 (ec 4.2.1.33) (isopropylmalate isomerase 2) (alpha-ipm isomerase 2) (ipmi 2)
leuL	yes	no	no		leu operon leader peptide
leuO				no	probable activator protein in leuABCD operon
ligB	no	no	no	no	hypothetical DNA ligase
ligT	no	no		no	2'-5' RNA ligase
lipA	yes	yes	yes		lipoic acid synthetase
lipB	yes	yes	yes		lipoate-protein ligase B (lipoate biosynthesis protein B)
livF	no	no	no		high-affinity branched-chain amino acid transport ATP-binding protein
livG	no	no	no	no	high-affinity branched-chain amino acid transport ATP-binding protein
livH	no	no	no	no	high-affinity branched-chain amino acid transport system permease protein
livJ	no	no	no	no	leu/ile/val/thr-binding protein
livK	no	yes	yes	no	leucine-specific binding protein
livM	no	no	no	yes	high-affinity branched-chain amino acid transport system permease protein
lonH	no	yes	yes	no	conserved hypothetical protein
lpdA	yes	yes	yes		dihydrolipoamide dehydrogenase
lpfA	yes	yes	yes	no	long polar fimbria protein A (LpfA)
lpfB	no	no		yes	fimbrial chaperone protein (LpfB)
lpfC	yes	yes	yes	no	outer membrane usher protein (LpfC)
lpfD	yes	yes	yes	no	hypothetical fimbrial protein (LpfD)
lpfE				no	fimbrial protein (LpfE)
lplA	yes	yes	yes	no	lipoate-protein ligase A
lpxP	no	no	no	no	encodes the cold shock-induced palmitoleoyl transferase
lrhA				no	NADH dehydrogenase operon transcriptional regulator
lrp	no		no	no	leucine-responsive regulatory protein
ltaA	no	no	no	no	L-allo-threonine aldolase
luxS	no	no	no	no	S-ribosylhomocysteinase
lysA	no	yes	yes		diaminopimelate decarboxylase
lysC	no	no	no		lysine-sensitive aspartokinase III
lysP				no	lysine-specific permease
lysR				no	transcriptional activator protein LysR
lyxK	no	no	no	no	L-xylulose kinase
maa	no	no	no	no	maltose O-acetyltransferase
maeB	no	no	no	no	NADP-dependent malate dehydrogenase (decarboxylating)
maf-a				no	conserved hypothetical protein
maf-b	yes	no	no		conserved hypothetical protein
malE				no	periplasmic maltose-binding protein
malF	yes	no	yes	no	maltose transport inner membrane protein
malG	no	no	no	no	maltose transport inner membrane protein
malK	no	no	no	no	maltose/maltodextrin transport ATP-binding protein
malM				no	maltose operon periplasmic protein
malP	no	no	no	no	maltodextrin phosphorylase
malQ	yes	no	yes	no	4-alpha-glucanotransferase
malS	no	no	yes	no	alpha-amylase
malT	no	no	no	no	MalT regulatory protein
malZ	no	no	no	no	maltodextrin glucosidase
manA	yes	yes	yes	yes	mannose-6-phosphate isomerase
manZ				no	mannose specific permease
marA				no	multiple antibiotic resistance protein MarA
marB	no	no			multiple antibiotic resistance protein MarB
marC	no	no	no	no	hypothetical membrane protein
marT	yes	yes	yes	no	hypothetical transcriptional regulator (MarT)
mazG				no	conserved hypothetical protein
mdaA	no		no	no	oxygen-insensitive NADPH nitroreductase (pseudogene)
mdaB				no	hypothetical oxidoreductase
mdfA	no	no	no	no	multidrug translocase MdfA
mdh	no	no		yes	malate dehydrogenase
mdlA	no	no		no	hypothetical ABC transporter ATP-binding membrane protein
mdlB	no	no	no	no	hypothetical ABC transporter ATP-binding membrane protein
mdoB	no	no	no	no	hypothetical phosphoglycerol transferase
mdoC	no	yes	yes	no	Glucans biosynthesis protein C
mdoG	yes	yes	yes	yes	Glucans biosynthesis protein G precursor.
mdoH	yes	no	yes	yes	Glucans biosynthesis glucosyltransferase H
melA	no	yes	no	no	alpha-galactosidase
melB	no	no	yes	no	melibiose carrier protein
melR	no	no	no	no	melibiose operon regulatory protein
menA	yes	no	no	no	menaquinone biosynthetic protein
menB				no	naphthoate synthase
menC	yes	no	no	no	O-succinylbenzoate synthase
menD	no		no	no	menaquinone biosynthesis protein
menE	yes	no	no	no	O-succinylbenzoic acid-CoA ligase
menF	no		no	no	isochorismate synthase
menG	no		no	no	menaquinone biosynthesis protein
mepA				no	penicillin-insensitive murein endopeptidase precursor
metA	no	no	no		homoserine O-succinyltransferase
metB	no	no	no	no	cystathionine gamma-synthase
metC	no	yes	no	no	beta-cystathionase
metE	no	no	no	no	5-methyltetrahydropteroyltriglutamate- homocysteine methyltransferase
metF	no		yes	no	5,10 methylenetetrahydrofolate reductase
metH	no	no	no	no	B12-dependent homocysteine-N5-methyltetrahydrofolate transmethylase
metJ	yes	yes	no		repressor of the methionine regulon
metL	yes	yes	yes	yes	bifunctional aspartokinase II/homoserine dehydrogenase IIcan I write
metQ	no	no	no		hypothetical lipoprotein precursor
metR	no	no		no	trans-activator of metE and metH
mfd	no	no	no	yes	transcription-repair coupling factor (TrcF)
mglA	yes	yes	yes	no	galactoside transport atp-binding protein mgla
mglB	yes	yes	yes	no	D-galactose-binding periplasmic protein precursor
mglC				no	galactoside transport system permease protein MglC
mgtA	no	no	no	no	Mg(2+) transport ATPase, P-type
mgtB	yes	yes	yes	no	Magnesium transport ATPase, P-type 2
mgtC	yes	yes	yes	no	Mg(2+) transport ATPase protein C
miaA	yes	yes	yes	yes	tRNA delta-2-isopentenylpyrophosphate (IPP) transferase
miaB				yes	MiaB protein (hypothetical tRNA-thiotransferase (or tRNA-methylthiotransferase))
miaE				no	tRNA hydroxylase
MicC				no	small RNA; experimentally verified
mig-14	yes		yes	no	hypothetical transcriptional regulator
mig-3				no	Phage Tail Assembly Protein
minC	yes	yes	yes	yes	Probable septum site-determining protein minC.
minD				yes	septum site determining protein
mioC	no	no	no	no	MioC protein
misL	no	yes	no	no	hypothetical autotransported protein (MisL)
mlc				no	hypothetical regulatory protein
mltA	no	no	yes	no	membrane-bound lytic murein transglycosylase A precursor
mltB	no		no	no	membrane-bound lytic transglycosylase B precursor
mltC	no	no	no	no	membrane-bound lytic murein transglycosylase C
mngB				no	Mannosyl-3-phosphoglycerate phosphatase
mnmC	no	no	no	no	conserved hypothetical protein
moaA	yes	yes	no	yes	molybdenum cofactor biosynthesis protein A
moaC				no	molybdenum cofactor biosynthesis protein C
moaE	no	no	no		molybdopterin converting factor, subunit 2
mobA	yes	yes	yes	yes	molybdopterin-guanine dinucleotide biosynthesis protein A
mobB	no	no	no	no	molybdopterin-guanine dinucleotide biosynthesis protein B
mobC	no	no	yes	no	mobilization protein c
mod	yes	yes	yes	no	type III restriction-modification system enzyme (StyLTI) modification methylase
modA	no	no	no	no	molybdate-binding periplasmic protein precursor
modC				no	molybdenum transport ATP-binding protein ModC
modE	no	no	no	no	hypothetical molybdenum transport protein ModE
modF	no	no	yes		hypothetical molybdenum transport ATP-binding protein ModF (photorepair protein PhrA)
moeA	yes	yes	no		molybdopterin biosynthesis MoeA protein
moeB	no	no	no	no	molybdopterin biosynthesis MoeB protein
mog	yes	no	no	yes	molybdopterin biosynthesis Mog protein
motB	no	no	no		motility protein B
mpl				no	murein peptide ligase
mppA				no	periplasmic murein peptide-binding protein MppA
mraW	yes	yes	yes		S-adenosyl-methyltransferase
mrcA	no	no	yes	no	penicillin-binding protein 1A
mrcB	yes	yes	yes	yes	penicillin-binding protein 1b; peptidoglycan synthetase
mrp				yes	conserved hypothetical protein
mrr	no	no	no	no	Mrr restriction system protein
mscL	no	no	no		large-conductance mechanosensitive channel
msrA				no	peptide methionine sulfoxide reductase
msyB				no	acidic protein MsyB; multicopy suppressor of SecY
mtgA	no	no	no	no	monofunctional biosynthetic peptidoglycan transglycosylase
mtlA	no	no	no		mannitol-specific enzyme II of phosphotransferase system
mtlD	yes	yes	yes	yes	mannitol-1-phosphate dehydrogenase
mtlR	no	no	yes		mannitol operon repressor (mannitol repressor protein)
mtn	yes	yes	yes		MTA/SAH nucleosidase
mtr	no	no	yes	no	probable amino acid permease
mug	no	no	no	no	G/U mismatch-specific DNA glycosylase
mukE	no	yes	yes		KicA protein
murQ	no	no	no		hypothetical phophosugar binding protein
mutH	no	no	no	no	DNA mismatch repair protein mutH
mutL	no	no	yes	no	DNA mismatch repair protein
mutM				no	formamidopyrimidine-DNA glycosylase
mutS	no	yes	yes	no	DNA mismatch repair protein
mutT				no	7,8-dihydro-8-oxoguanine-triphosphatase
mutY	no	no	no	no	A/G-specific adenine glycosylase
mviM	no	no	no	no	hypothetical virulence factor MviM
nadA	no	no	no		quinolinate synthetase A protein
nadB	no	no	no	no	L-aspartate oxidase (quinolinate synthetase B).
nadC	no	no	no	no	nicotinate-nucleotide pyrophosphorylase
nadR	no	no	yes	no	conserved hypothetical transcriptional regulator
nagA	yes	yes	yes		N-acetylglucosamine-6-phosphate deacetylase
nagB	no	yes	yes	yes	glucosamine-6-phosphate deaminase
nagC	no		no	no	N-acetylglucosamine repressor
nagD	no		no	no	NagD protein
nagE	no	no	no	no	pts system, N-acetylglucosamine-specific IIABC component
nagZ	no	no	no	no	Beta-hexosaminidase
nam				no	pyrazinamidase/nicotinamidase
nanA	no	no	no	no	N-acetylneuraminate lyase
nanK	no	no	no		possible kinase
nanT	no	no	no	no	hypothetical sialic acid transporter
napA	yes	no	yes	no	probable nitrate reductase
napC				no	cytochrome c-type protein NapC
napF	no		no		ferredoxin-type protein NapF
napH				no	ferredoxin-type protein NapH
narG	no	no	no	no	respiratory nitrate reductase 1 alpha chain
narH	no	no	no	no	respiratory nitrate reductase 1 beta chain
narI				no	respiratory nitrate reductase 1 gamma chain
narJ	no	no	no	no	respiratory nitrate reductase 1 delta chain
narK	no	no	no	no	nitrite extrusion protein (nitrite facilitator)
narP	no	no	no		nitrate/nitrite response regulator protein NarP
narQ	no	no	no	no	nitrate/nitrite sensor protein NarQ
narU				no	nitrite extrusion protein
narV				no	respiratory nitrate reductase 2 gamma chain
narW				no	respiratory nitrate reductase 2 delta chain
narX	no	yes	no	no	nitrate/nitrite sensor protein NarX
narY				no	respiratory nitrate reductase 2 beta chain
narZ	no	no	no	no	respiratory nitrate reductase 2 alpha chain
ndh	no	no	no	no	NADH dehydrogenase
ndk				yes	nucleoside diphosphate kinase (ndk)
nei				no	endonuclease VIII, DNA N-glycosylase with an AP lyase activity
nemA	no	no	no	no	N-ethylmaleimide reductase
nepI	no	no	no	no	hypothetical inner membrane transport protein (pseudogene)
nfi	no	yes	no	no	hypothetical endonuclease
nfnB				no	oxygen-insensitive NAD(P)H nitroreductase
nfo				no	Probable endonuclease IV
nhaA	yes	yes	yes	yes	Na(+)/H(+) antiporter 1
nhaB	no	no	yes	no	regulator of intracellular pH; Na+/H+ antiporter
nhaR	no	no	no		transcriptional activator protein NhaR
nhoA	no		yes		N-hydroxyarylamine O-acetyltransferase
nifJ	yes	yes	yes	no	pyruvate-flavodoxin oxidoreductase
nifU	yes	yes	yes	yes	NifU-like protein
nikA	no	no	no		relaxosome component
nikB	no	no	no	yes	relaxase
nikR				no	nickel responsive regulator
nirB	no	no	no	no	nitrite reductase large subunit
nirC	no	no	yes		hypothetical nitrite transporter
nixA	no	no	no	no	hypothetical cation transporter
nlp				no	Ner-like regulatory protein
nlpB	yes	no	no	no	hypothetical lipoprotein
nlpC	no	no	no		hypothetical lipoprotein
nlpD				yes	lipoprotein NlpD precursor
nlpI	yes	yes	yes	yes	conserved hypothetical protein
norM				no	Probable multidrug resistance protein norM
norR	no	no	yes	no	transcriptional activator of norVW. NO responsive
norV	no	no	no		NO reductase. Flavorubredoxin
norW	no	no	no	no	NADH:flavorubredoxin oxidoreducatase
nrdA	yes	no	yes		ribonucleoside-diphosphate reductase 1 alpha chain
nrdD	yes	no	no	no	anaerobic ribonucleoside-triphosphate reductase
nrdE	no	no	yes	no	ribonucleoside-diphosphate reductase 2 alpha chain
nrdF	no	yes	yes	no	ribonucleoside-diphosphate reductase 2 beta chain
nrdG	yes	no	no	no	anaerobic ribonucleoside-triphosphate reductase activating protein
nrdR	yes	yes	no		conserved hypothetical protein
nrfA	no	no	no	no	cytochrome c552, subunit of nitrite reductase complex
nrfB	no	no	no	no	penta-heme cytochrome c , subunit of nitrite reductase complex
nrfC	no		no	no	4Fe-4S subunit, subunit of nitrite reductase complex
nrfD	no	no	no	no	subunit of nitrite reductase complex
nrfE	no	no	no	no	formate-dependent nitrite reductase, assembly protein
nrfG	no	no	yes		activator of nitrite reductase complex
nsrR				no	nitric oxide sensitive transcriptional repressor
nth	no	no	no		endonuclease III
nuc	no	no	no	no	nuclease
nucD2				no	hypothetical lysozyme
nudC	no	no	no	no	conserved hypothetical protein
nudE	no	no	yes	no	hypothetical NUDIX hydrolase
nudF				no	conserved hypothetical protein
nudH	yes	yes		yes	RNA pyrophosphohydrolase
nuoA	yes	yes	yes		NADH dehydrogenase I chain A
nuoB	yes	yes	yes	yes	NADH dehydrogenase I chain B
nuoC	yes	yes	yes	yes	NADH dehydrogenase I chain C; chain D
nuoE				yes	NADH dehydrogenase I chain E
nuoF				yes	NADH dehydrogenase I chain F
nuoG	yes	yes	yes	yes	NADH dehydrogenase I chain G
nuoH	yes	yes	yes	yes	NADH dehydrogenase I chain H
nuoI	yes	yes	yes		NADH dehydrogenase I chain I
nuoJ	no	yes	yes	yes	NADH dehydrogenase I chain J
nuoK				yes	NADH dehydrogenase I chain k
nuoL	yes	yes	yes	yes	NADH dehydrogenase I chain L
nuoM				yes	NADH dehydrogenase I chain M
nuoN				yes	NADH dehydrogenase I chain N
nupC	no	no	yes	no	nucleoside permease NupC
nupG	no	no	no	yes	nucleoside permease nupg (nucleoside-transport system protein)
oadA2	no	no	yes	no	oxaloacetate decarboxylase alpha chain
oadG				no	oxaloacetate decarboxylase gamma chain
oafA	yes	yes	yes	no	hypothetical lipopolysaccharide modification acyltransferase
oat	no	no	no		probable aminotransferase
ogt				no	O6-methylguanine-DNA-alkyltransferase
ompC	yes	yes	no	yes	outer membrane protein C
ompD				no	Outer membrane protein
ompF	no	no	yes		outer membrane protein F precursor
ompL				no	conserved hypothetical protein
ompN	yes	yes	yes	no	outer membrane protein
ompR	no	yes	yes		two-component response regulator OmpR
ompS	no	no		no	outer membrane protein S1
ompW				no	hypothetical outer membrane protein
ompX	no	no	no		outer membrane protein x precursor
OmrA	no		no		small RNA; experimentally verified
opdB	no	no	no	no	oligopeptidase
oppA	no	no	no	no	periplasmic oligopeptide-binding protein precursor (OppA)
oppB	no		yes		oligopeptide transport system permease protein (OppB)
oppC				no	oligopeptide transport system permease protein (OppC)
oppF				no	oligopeptide transport ATP-binding protein (OppF)
oraA	no	no	no		Regulatory protein recX.
ordL	no	yes	yes	no	hypothetical oxidoreductase
orf242				no	hypothetical transcriptional regulator
orf245				no	hypothetical protein
orf319	no	no	no		hypothetical pathogenicity island protein
orf32	no	yes	yes	no	hypothetical hydrolase
orf408	no	no	no	no	hypothetical ribokinase/regulatory protein
orf48	no	no	no	no	hypothetical amino acid permease
orfX	yes	yes	yes	no	conserved hypothetical protein
orgA	yes	yes	yes	no	oxygen-regulated invasion protein
orgB	no	yes	yes	no	oxygen-regulated invasion protein
orgC				no	hypothetical protein found within S. typhi pathogenicity island 1
orn	yes	yes			oligoribonuclease
osmB	no		yes	no	osmotically inducible lipoprotein B precursor
osmC	no	yes		no	osmotically inducible protein C
osmY				no	Putative periplasmic protein
otsA	yes	yes	yes	no	trehalose-6-phosphate synthase
otsB				no	trehalose phosphatase
oxyR	yes	yes	yes	no	hydrogen peroxide-inducible regulon activator
pabA				yes	para-aminobenzoate synthase, glutamine amidotransferase component II
pabB	no	yes	yes	yes	para-aminobenzoate synthase component I
pabC				no	4-amino-4-deoxychorismate lyase
pagC				no	outer membrane invasion protein (PagC)
pagN	yes	yes	yes		possible outer membrane adhesin
pagO				no	inner membrane protein (PagO)
pal	yes	yes	yes		peptidoglycan-associated lipoprotein precursor
panB	no	no	no		3-methyl-2-oxobutanoate hydroxymethyltransferase
panC	no	no	no	no	Pantoate--beta-alanine ligase
panD				no	aspartate 1-decarboxylase
panF				no	sodium/pantothenate symporter (pantothenate permease)
parA	yes	yes	yes	yes	plasmid partition protein A
parB				yes	plasmid partition protein B
parE				no	topoisomerase IV subunit B
pbpC	no	no	yes	no	penicillin-binding protein 1C
pbpG	no	no	no	no	penicillin-binding protein
pckA	no	no	no	no	phosphoenolpyruvate carboxykinase
pcm	yes	yes	no		Protein-L-isoaspartate O-methyltransferase
pcnB	no	yes	yes	no	poly(A) polymerase
pdgL				no	D-alanyl-D-alanine dipeptidase
pdhR	no	no	no	yes	pyruvate dehydrogenase complex repressor
pduB	no	no	yes		hypothetical propanediol utilization protein PduB
pduF	yes	yes	yes	no	hypothetical propanediol diffusion facilitator
pduG	no	no	no	no	propanediol utilization protein
pduK	no	no		no	propanediol utilization protein
pduN	no	no	no		propanediol utilization protein
pduO	no	no	no	no	propanediol utilization protein
pduQ	no	no		no	hypothetical propanol dehydrogenase
pduS	no	no	no	no	propanediol utilization ferredoxin
pduU	no	no	no	no	hypothetical propanediol utilization protein PduU
pduW				no	Acetokinase.
pduX	no	no	no	no	hypothetical propanediol utilization protein
pdxAa	no	no	no	no	pyridoxal phosphate biosynthetic protein PdxA
pdxAb				yes	4-hydroxythreonine-4-phosphate dehydrogenase
pdxB	no	yes	yes	no	Erythronate-4-phosphate dehydrogenase
pdxK				no	pyridoxine kinase
pdxY				no	pyridoxamine kinase (ec 2.7.1.35) (pm kinase)
pefA	no	no	no	no	plasmid-encoded major fimbrial subunit
pefB				no	fimbrial regulator
pefC	yes	yes	yes	no	plasmid-encoded fimbrial usher protein
pefD	no	no	no	no	plasmid-encoded fimbrial chaperone
pefI				no	plasmid-encoded fimbriae
pepA	yes	yes	yes	no	cytosol aminopeptidase
pepB	no	no	no	no	Peptidase B
pepD	no	no	yes	no	aminoacyl-histidine dipeptidase precursor
pepN	no	no	no	no	aminopeptidase N
pepP	yes	yes	yes	no	proline aminopeptidase II
pepQ	no	no	no	no	proline dipeptidase
pepT				yes	Peptidase T
perM	no	no	no	no	hypothetical membrane protein
pfkA	yes	yes	no	yes	6-phosphofructokinase
pfkB	no	no			6-phosphofructokinase isozyme
pflA	yes	no	no	no	pyruvate formate-lyase 1 activating enzyme
pflB	yes	yes	yes	no	formate acetyltransferase 1
pflC	no	no	no	no	pyruvate formate-lyase 2 activating enzyme (ec 1.97.1.4) (pfl-activating enzyme)
pflD	no	no	no	no	formate acetyltransferase 2 (ec 2.3.1.54) (pyruvate formate-lyase 2)
pflE				no	hypothetical pyruvate formate-lyase 3 activating enzyme
pflF	no	no	no	no	hypothetical formate acetyltransferase 3
pgi	yes	yes	no	no	glucose-6-phosphate isomerase
pgm	yes	yes		yes	phosphoglucomutase
pgpB	no	no	yes	no	phosphatidylglycerophosphatase B
pgtA	no	no	no	no	phosphoglycerate transport system transcriptional regulatory protein PgtA
pgtB	no	no		no	phosphoglycerate transport system sensor protein PgtB
pgtC	yes	yes	yes	no	phosphoglycerate transport regulatory protein PgtC precursor
pgtE	yes	yes	yes	no	outer membrane protease E
pgtP	yes	yes	yes	no	phosphoglycerate transporter protein
phd				no	prevent host death protein
pheA				no	chorismate mutase-P/prephenate dehydratase
pheP				no	phenylalanine-specific permease
phnA	no	no	no		conserved hypothetical protein
phnB				no	conserved hypothetical protein
phnO	no	no	no	no	hypothetical acetyltransferase
phnS				no	periplasmic binding component of 2-aminoethylphosphonate transporter
phnT	no	no	no	no	probable ATP-binding component of 2-aminoethylphosphonate transporter
phnU				no	probable membrane component of 2-aminoethylphosphonate transporter
phnW				no	2-aminoethylphosphonate:pyruvate aminotransferase
phnX	no	no	no	no	phosphonoacetaldehyde phosphonohydrolase
phoB	yes	no	no	no	phosphate regulon transcriptional regulatory protein PhoB
phoE				no	outer membrane pore protein E precursor
phoH				no	PhoH protein (phosphate starvation-inducible protein PsiH)
phoL	yes	yes	yes		PhoH-like ATP-binding protein
phoN	yes	yes	yes	no	nonspecific acid phosphatase precursor
phoP				yes	transcriptional regulatory protein PhoP, regulator of virulence determinants
phoQ	yes	no	yes	yes	sensor protein PhoQ, regulator of virulence determinants
phoR	yes	no	no	no	phosphate regulon sensor protein PhoR
phoU	yes	yes	yes	yes	phosphate transport system regulatory protein
phsA				no	thiosulfate reductase precursor
phsB	no	no	no	no	thiosulfate reductase electron transport protein PhsB
phsC				no	thiosulfate reductase cytochrome b subunit
pilA				no	competence gene-DNA binding and transport
pilB	no	no	no	no	competence gene-DNA binding and transport
pilC	no	no	no	no	competence gene-DNA binding and transport
pilI				no	pilus protein
pilJ				no	pilus protein
pilK				no	pilus protein
pilL	yes	yes	yes	no	lipoprotein
pilM	no	no	no		pilus protein
pilN	no	no	no	no	lipoprotein
pilO	yes	yes	yes	no	pilus protein
pilP				no	pilus protein
pilQ	yes	yes	yes	no	pilus ATP-binding protein
pilR	yes	yes	yes	no	pilus integral membrane protein
pilS	yes	yes	yes	no	typeIV prepilin
pilT	no	no	no	no	Type II secretion, ATP-binding, protein
pilU				no	prepilin peptidase
pilV	yes	yes	yes	no	typeIV prepilin
pipA	no	yes	yes	no	conserved hypothetical protein
pipB				no	Type III secretion system effector protein, homologous to pipB2, required for colonisation in chicks and for inducing the inflammatory response in the bovine ligated ileal loop model of infection
pipB2	yes	yes	yes	no	Type III secretion system effector protein, Contributes to Sif formation
pipC	yes		yes	no	cell invasion protein
pipD	yes	yes	yes	no	hypothetical secreted peptidase
pitA	yes	yes	yes	yes	hypothetical low-affinity inorganic phosphate transporter
pldA				no	detergent-resistant phospholipase A
pldB				no	lysophospholipase L2
pliC				no	hypothetical secreted protein
plsB				no	glycerol-3-phosphate acyltransferase
plsC	no	no	no		1-acyl-glycerol-3-phosphate acyltransferase
plsX				yes	Fatty acid/phospholipid synthesis protein plsX.
pmbA	no	yes	no	yes	PmbA protein
pmgI	no	no	no	yes	2,3-bisphosphoglycerate-independent phosphoglycerate mutase
pmrF	no	no	no	no	hypothetical lipopolysaccharide modification protein
pncB				yes	nicotinate phosphoribosyltransferase (ec 2.4.2.11) (naprtase)
pndC	no	no	no	no	counter protein for PndA
pnp	yes	yes	yes	no	polynucleotide phosphorylase
pntA	no	no	no	no	pyridine nucleotide transhydrogenase subunit-alpha
pntB	no	no	yes	no	pyridine nucleotide transhydrogenase subunit-beta
pnuC	no	yes	no	no	pnuC protein
pocR	yes	no	yes	no	pdu/cob regulatory protein PocR
polA	yes	yes	yes		DNA polymerase I
polB	no	yes	no	no	DNA polymerase II
potA				no	spermidine/putrescine transport ATP-binding protein PotA (ABC superfamily)
potB	no	no	yes	no	spermidine/putrescine transport system permease protein PotB
potE	no	no	no	no	putrescine-ornithine antiporter
potF	no	no			putrescine-binding periplasmic protein precursor
potG	no	no	no	no	putrescine transport ATP-binding protein PotG
potH	no	no	no	no	putrescine transport system permease protein PotH
potI				no	putrescine transport system permease protein PotI
poxB	no	no	no	no	pyruvate dehydrogenase
ppc	no	no	no	no	phosphoenolpyruvate carboxylase
pphA				no	serine/threonine protein phosphatase 1
pphB	yes	yes	yes	no	possible serine/threonine protein phosphatase
ppiA	no	no	no	no	peptidyl-prolyl cis-trans isomerase
ppiC	no	no			peptidyl-prolyl cis-trans isomerase C
ppk	yes	yes	yes	no	Polyphosphate kinase
pps	no	yes	no	no	phosphoenolpyruvate synthase
ppx	no	no	yes	no	exopolyphosphatase
pqaA				no	PhoPQ-activated protein
pqiA				no	hypothetical inner membrane protein
pqiB	no	no	no	no	hypothetical secreted protein
prc	yes	yes	yes	yes	tail-specific protease precursor
prfA	no	no	yes		peptide chain release factor 1 (RF-1)
prfC	no	no	no	no	peptide chain release factor 3
prfH				no	hypothetical peptide chain release factor
prgH	yes	yes	yes	yes	type III secretion apparatus component
prgI	yes	yes	yes		type III secretion system apparatus
prgJ				no	type III secretion system apparatus
prgK	yes	yes	yes	yes	type III secretion system apparatus
priC	no	no	no	no	primosomal replication protein N
prkB	no	no	no	no	phosphoribulokinase
prlC	no	no	no	no	oligopeptidase A
prmA	no	no	no	no	ribosomal protein L11 methyltransferase
proA	yes	no	yes	yes	gamma-glutamyl phosphate reductase
proB	yes	yes	yes	no	glutamate 5-kinase
proC				yes	pyrroline-5-carboxylate reductase
proP	no	no	no	no	hypothetical amino acid permease
proV	yes	yes	yes	no	glycine betaine/l-proline transport ATP-binding protein
proW	no	no	no	no	glycine betaine/L-proline transport system permease protein P
proX	no	no	no	no	glycine betaine-binding periplasmic protein precursor
proY				yes	proline-specific permease ProY
prpB	no	no		no	carboxyvinyl-carboxyphosphonate phosphorylmutase
prpC				no	methylcitrate synthase
prpD				no	PrpD protein
prpE				no	PrpE protein
prpR	yes	yes	yes	no	propionate catabolism operon regulatory protein
psiA	no	no	no	no	Plasmid SOS inhibition
psiB	no	no	no	no	plasmid sos inhibition
psiF	no	no	no		phosphate starvation-inducible protein PsiF
pspA				no	bacteriophage shock protein A
pspC				no	bacteriophage shock protein C
pspE				no	bacteriophage shock protein E precursor
pspF				no	psp operon transcriptional activator PspF
pstA	yes	yes	yes	no	phosphate transport system permease protein
pstB	yes	yes	yes	yes	phosphate transport ATP-binding protein
pstC	yes	yes	yes	yes	phosphate transport system permease protein
pstS	yes	yes	yes	yes	periplasmic phosphate-binding protein
pta	yes	yes	yes		phosphate acetyltransferase
ptpS				yes	6-pyruvoyl tetrahydrobiopterin synthase
ptr	no	no	no	no	protease III precursor (pitrilysin)
ptsA	no	no	no	no	phosphoenolpyruvate-protein phosphotransferase (ec 2.7.3.9) (phosphotransferase system, enzyme i) (enzyme i-ani)
ptsG	no	yes	no		PTS system, glucose-specific IIBC component
ptsH	yes	yes	yes		phosphocarrier protein HPr
ptsI	yes	yes	yes	yes	phosphoenolpyruvate-protein phosphotransferase (ec 2.7.3.9) (phosphotransferase system, enzyme i)
ptsJ	no	no	no	no	hypothetical transcriptional regulator
ptsN	yes	yes	yes		nitrogen regulatory IIA protein
ptsO				no	phosphocarrier protein (nitrogen related hpr)
ptsP	no	no	no	no	phosphoenolpyruvate-protein phosphotransferase
ptxA	no	no	no	no	probable sugar phosphotransferase
purA	yes	yes	yes	yes	adenylosuccinate synthetase
purD	yes	yes	yes	yes	phosphoribosylglycineamide synthetase
purF				yes	amidophosphoribosyltransferase
purG	yes	yes	yes	yes	Phosphoribosylformylglycinamidine synthase
purH	yes	no	yes	yes	phosphoribosylaminoimidazolecarboxamide formyltransferase and IMP cyclohydrolase (bifunctional enzyme)
purK	yes	no	no		phosphoribosylaminoimidazole carboxylase ATPase subunit
purM	yes	no			Phosphoribosylformylglycinamidine cyclo-ligase
purN				yes	phosphoribosylglycinamidine myltransferase
purR				no	purine nucleotide synthesis repressor
purT	no	no	yes	no	phosphoribosylglycinamide formyltransferase 2
purU	no	no	no	no	formyltetrahydrofolate deformylase
putA	no	no	no	no	proline dehydrogenase (proline oxidase)
putP	no	yes	no	no	sodium/proline symporter (proline permease)
pykA	no	no	no	no	pyruvate kinase A
pykF	no	no	no	yes	pyruvate kinase
pyrB	yes	yes	yes	yes	aspartate carbamoyltransferase catalytic subunit
pyrC	yes	yes	yes	yes	Dihydroorotase
pyrD	yes	yes	yes	yes	dihydroorotate dehydrogenase
pyrE				yes	orotate phosphoribosyltransferase
pyrI	no	no	no	no	aspartate carbamoyltransferase regulatory subunit
pyrL				yes	pyrBI operon leader peptide
qor	no	no	no	no	quinone oxidoreductase
queA	no	no	no	no	S-adenosylmethionine:tRNA ribosyltransferase-isomerase
queF				no	conserved hypothetical protein
radA	no	no	no	no	hypothetical DNA repair protein
radC	no	no	no	no	hypothetical DNA repair protein
ramA				no	transcriptional activator RamA
ramR				yes	Regulation of MDR efflux
rarD	no	no	no	no	chloramphenicol-sensitive protein RarD
ratA	no	no	yes	no	hypothetical exported protein (RatA)
ratB	yes	yes	yes	no	hypothetical outer membrane protein (RatB) (pseudogene)
rbfA	yes	yes	yes	no	ribosome-binding factor A (P15B protein)
rbn	no	no	no	no	ribonuclease BN
rbsA	no	no	no	no	high affinity ribose transport protein
rbsB	no	no	yes		D-ribose-binding periplasmic protein
rbsC	no	no	no	no	high affinity ribose transport protein
rbsD				no	high affinity ribose transport protein RbsD
rbsK	no	no	no	no	ribokinase
rbsR	no	no	yes	no	ribose operon repressor
rci	no	yes	yes	no	shufflon-specific recombinase
rcK				no	resistance to complement killing
rcsB	no	no	yes		regulator of capsule synthesis B component
rcsC	no	no	no	no	sensor protein RcsC
rdgC	no	yes	no	no	recombination associated protein RdgC
rec2	no	no	no	no	competence gene-DNA binding and transport
recA				yes	RecA protein
recD	yes	yes	yes	yes	exonuclease V alpha-subunit
recEa	no	no	no	no	exodeoxyribonuclease viii
recEb	no	no	no	no	exodeoxyribonuclease VIII
recF				yes	recF protein
recG	yes	yes	yes	yes	ATP-dependent DNA helicase
recJ	yes	yes	yes	yes	single-stranded DNA-specific exonuclease
recN	no	no	no	no	DNA repair protein
recO	no	no			DNA repair protein RecO
recQ	no	no	no	yes	ATP-dependent DNA helicase
relA	yes	no	no	yes	GTP pyrophosphokinase
relB	yes	yes	yes		antitoxin protein
relE				no	toxin
rep	yes	yes	yes		ATP-dependent DNA helicase
repA	yes	yes	yes	yes	DNA replication
repA2	no	no	no	no	DNA replication
repA3	no	no	no	no	plasmid replication protein
repC	yes	yes	yes	yes	plasmid replication protein
res	no	yes	yes	no	type III restriction-modification system enzyme (StyLTI) (ec 3.1.21.5)
resA	no	no	no	no	resolvase
rfaB	yes	yes	yes	yes	lipopolysaccharide 1,6-galactosyltransferase
rfaD				yes	ADP-L-Glycero-D-mannoheptose-6-epimerase
rfaE				yes	ADP-heptose synthase
rfaF				yes	ADP-heptose-LPS heptosyltransferase II
rfaG	yes	yes	yes	yes	lipopolysaccharide core biosynthesis protein
rfaH	yes	yes	yes	yes	transcriptional activator
rfaI	yes	yes	yes	yes	lipopolysaccharide 1,3-galactosyltransferase
rfaJ	yes	yes	yes	no	lipopolysaccharide 1,2-glucosyltransferase
rfaK	yes	yes	yes	yes	lipopolysaccharide 1,2-N-acetylglucosaminetransferase
rfaL	yes	yes	yes	no	O-antigen ligase
rfaP				yes	lipopolysaccharide core biosynthesis protein
rfaQ	yes	yes	yes	yes	lipopolysaccharide core biosynthesis protein
rfaY	yes		yes		lipopolysaccharide core biosynthesis protein
rfaZ	yes	yes	yes	no	lipopolysaccharide core biosynthesis protein RfaZ
rfbA	yes	yes	yes		TDP-glucose pyrophosphorylase
rfbB	yes	yes	yes	no	dTDP-glucose 4,6-dehydratase
rfbC	yes	yes	yes	no	dTDP-4-dehydrorhamnose 3,5-epimerase
rfbD	yes	yes	yes	no	dTDP-4-dehydrorhamnose reductase
rfbF	yes	yes	yes		glucose-1-phosphate cytidylyltransferase
rfbG	yes	yes	yes		CDP-glucose 4,6-dehydratase
rfbH	yes	yes	yes		dehydratase
rfbI	yes	yes	yes	yes	reductase
rfbJ	yes	no	yes		CDP-abequose synthase
rfbK	yes	yes	yes	no	phosphomannomutase
rfbN	yes	yes	yes	no	rhamnosyltransferase
rfbP	yes	yes	yes	no	undecaprenyl-phosphate galactosephosphotransferase
rfbU	yes	yes		yes	glycosyltransferase
rfbX	yes	yes	yes		O-antigen transporter
rfc	yes	yes	yes	no	O-antigen polymerase
rfe	yes	yes	yes	yes	hypothetical undecaprenyl-phosphate alpha-N-acetylglucosaminyltransferase
rffA	yes	yes	yes	yes	lipopolysaccharide biosynthesis protein
rffC	yes		yes	yes	lipopolysaccharide biosynthesis protein
rffD	yes	yes	no	yes	UDP-ManNAc dehydrogenase
rffE	yes	yes	yes	yes	UDP-N-acetyl-D-glucosamine 2-epimerase
rffG	no	no	no	no	UDP-N-acetylglucosamine epimerase (UDP-GlcNAc-2-epimerase)
rffM	yes	yes	yes		probable UDP-N-acetyl-D-mannosaminuronic acid transferase
rhaA	no	no	no		L-rhamnose isomerase
rhaB	no	no	no	no	rhamnulokinase
rhaD	no	no	no	no	rhamnulose-1-phosphate aldolase (ec 4.1.2.19)
rhaR	no	no	no	no	L-rhamnose operon transcriptional activator
rhaS	no	no	no	no	L-rhamnose operon regulatory protein
rhaT	no	no	no	no	L rhamnose-proton symporter
rhlB	yes	no	no	no	hypothetical ATP-dependent RNA helicase
rhlE	no	no	no	no	hypothetical ATP-dependent RNA helicase rhlE
rhtC	no	no	no		threonine efflux protein
ribB	no	no			3,4-dihydroxy-2-butanone 4-phosphate synthase
rihA	no	no	yes	no	probable nucleoside hydrolase
rihC	no		no	no	hypothetical nucleoside hydrolase (IUNH family)
rimI	no	no		no	ribosomal-protein-alanine acetyltransferase
rimJ	no	no	no	no	ribosomal-protein-alanine acetyltransferase
rimK	no	no	no	no	ribosomal protein S6 modification protein
rimO	no	no		no	conserved hypothetical protein
rlgA	no	no	no	no	putative resolvase
rlgA2	no	no	no	no	putative integrase protein
rlmL	no	no	no	no	conserved hypothetical protein
rlpA				no	rare lipoprotein A precursor
rluA	no	no			ribosomal large subunit pseudouridine synthase A
rluB				no	hypothetical ribosomal large subunit pseudouridine synthase B
rluC	no	no	no	no	ribosomal large subunit pseudouridine synthase C (EC 4.2.1.70)
rluD	yes	yes	yes	yes	ftsH suppressor protein SfhB
rna				no	ribonuclease I precursor
rnb	no	no	no	no	Exoribonuclease II
rnd				no	ribonuclease D
rne	yes	yes	yes	yes	ribonuclease E
rnfA	no		yes	no	Electron transport complex protein rnfA
rnfB				no	Electron transport complex protein rnfB
rnfC	yes	no	no	no	Electron transport complex protein rnfC
rnfD	no	no	yes	no	Electron transport complex protein rnfD
rnfE	yes		yes	no	Electron transport complex protein rnfE
rnfG				no	Electron transport complex protein rnfG
rnhB				yes	ribonuclease HII
rnr	no	yes	yes	no	ribonuclease R (RNase R)
rob	no	yes	yes		right origin-binding protein
rodA	no	no		yes	serine/threonine protein kinase
rpe	yes	yes	yes		ribulose-phosphate 3-epimerase
rph	no	no	yes	yes	RNase PH
rplI	yes	yes	yes		50s ribosomal subunit protein L9
rpmE	yes	yes	yes		50S ribosomal protein L31
rpmE2	no	no	no	no	hypothetical 50s ribosomal protein L31 (second copy)
rpoC	yes	yes	yes	yes	DNA-directed RNA polymerase, beta'-subunit
rpoE	yes	yes	yes		RNA polymerase sigma-E factor (sigma-24)
rpoN	yes	yes	yes	yes	RNA polymerase sigma-54 factor (sigma-N)
rpoS	yes	yes	yes	yes	RNA polymerase sigma subunit RpoS (sigma-38)
rpoZ				yes	DNA-directed RNA polymerase omega chain
rpsK	yes	yes	yes		30S ribosomal subunit protein S11
rrmA				no	rRNA guanine-N1-methyltransferase
rsd				no	hypothetical regulatory protein
rsdB	no	yes	no	no	resolvase
rseA	yes	yes	yes		sigma-E factor negative regulatory protein
rseB				no	sigma-E factor regulatory protein RseB precursor
rsmC				no	conserved hypothetical protein
rsmD	no	no	no	no	conserved hypothetical protein
rspA	no	no	no	no	starvation sensing protein RspA
rspB				no	starvation sensing protein RspB
rstA				no	hypothetical two-component response regulator
rstB				no	two component sensor kinase
rsuA				no	ribosomal small subunit pseudouridine synthase
rtcA				no	rna 3'-terminal phosphate cyclase (ec 6.5.1.4) (rna-3'-phosphate cyclase) (rna cyclase)
rtcB	no	no	no	no	hypothetical protein
rtcR	no	no	yes		transcriptional regulatory protein.
rtn	yes	yes	no	no	rtn protein
rtsA				no	Regulator of SPI-1
rumA	no	no	no	no	hypothetical RNA methyltransferase
rumB	no	no	yes	no	hypothetical RNA methyltransferase
RybD	no	no	no		small RNA; experimentally verified
RydB	yes	yes	yes		small RNA; experimentally verified
RyeA				no	small RNA; experimentally verified
RyfA				no	small RNA; experimentally verified
RygD				no	small RNA; experimentally verified
rzpR	no	no	no	no	hypothetical bacteriophage endopeptidase
sadA	yes	yes	yes	no	autotransporter
safA	yes	yes	yes	no	salmonella atypical fimbria lipoprotein
safB	yes	yes	yes	no	salmonella atypical fimbria chaperone
safC	no	no	no		salmonella atypical fimbria outer membrane usher
safD	no	no	no	no	fimbrial structural subunit
samA	no	no	no	no	mutagenesis by UV and mutagens; related to umuDC operon
samB	no	no	no		mutagenesis by UV and mutagens; related to umuDC operon
samB2	no	no	no	no	putative transposase
sanA	yes	no	no		vancomycin resistance protein
sapA				yes	peptide transport periplasmic protein SapA precursor
sapC	yes	yes	yes	yes	peptide transport system permease protein SapC
sapD	yes	yes	yes	yes	peptide transport system ATP-binding protein SapD
sapG	yes	yes	yes		potassium transport protein
sbcB	no	no	no	no	exodeoxyribonuclease I
sbcC	no	no	no	no	exonuclease SbcC
sbcD	no	no	no		exonuclease SbcD
sbmA	no	no	no		probable ABC-transporter inner membrane protein SbmA
sbp	no	no	no	no	periplasmic sulphate binding protein
SC4B5.11c	no	no	yes	no	hypothetical formate dehydrogenase H
sciA	no	no	no	no	conserved hypothetical protein (SPI-6 associated)
sciB	no	no	no	no	conserved hypothetical protein (SPI-6 associated)
sciC	no	no	no	no	conserved hypothetical protein (SPI-6 associated)
sciD				no	conserved hypothetical protein (SPI-6 associated)
sciE	no	no	no	no	conserved hypothetical protein (SPI-6 associated)
sciF	yes	yes	yes	no	conserved hypothetical protein (SPI-6 associated)
sciG	no	no	no	no	conserved hypothetical protein (SPI-6 associated)
sciI	no	no	no	no	conserved hypothetical protein (SPI-6 associated)
sciJ	yes	yes	yes	no	conserved hypothetical protein (SPI-6 associated)
sciK				no	conserved hypothetical protein (SPI-6 associated)
sciN	no	no		no	lipoprotein (SPI-6 associated)
sciO	no	no	no	no	conserved hypothetical protein (SPI-6 associated)
sciQ	yes	yes	yes	no	hypothetical membrane protein, virulence associated protein
sciR				no	conserved hypothetical protein (SPI-6 associated)
sciS	yes	no	yes	no	probable IcmF-related integral membrane ATP-binding protein, virulence associated protein
sciT	no	no	no		conserved hypothetical protein (SPI-6 associated)
sciV	no	no	yes	no	conserved hypothetical protein (SPI-6 associated)
sciW				no	conserved hypothetical protein (SPI-6 associated)
sciX	no	yes	yes		conserved hypothetical protein (SPI-6 associated)
sciZ	yes	yes	yes	yes	probable secreted protein (SPI-6 associated)
scsB	no	no	no	no	membrane protein, suppressor for copper-sensitivity B precursor
scsC				no	secreted protein, suppressor for copper-sensitivity C precursor
scsD				no	secreted protein, suppressor for copper-sensitivity D
sdaA	no	no	no	no	L-serine deaminase 1
sdaB	no	no	yes	no	L-serine dehydratase 2 (L-serine deaminase 2)
sdaC	no	no	yes	no	serine transporter
sdhA	no	yes	yes	yes	succinate dehydrogenase flavoprotein subunit
sdhB	no	no	yes	yes	succinate dehydrogenase iron-sulfur protein
sdiA	yes	yes	yes	no	cell-division regulatory protein
secA				yes	preprotein translocase SecA subunit
secG				yes	protein-export membrane protein
selA	no	no	no	no	L-seryl-tRNA(Ser) selenium transferase
selB	no	no	yes	yes	selenocysteine-specific elongation factor
selD	no	no	yes	no	Selenide,water dikinase
seqA	yes	yes	yes	yes	seqA protein
serA	no	no	no	no	D-3-phosphoglycerate dehydrogenase
serB				no	hypothetical phosphoserine phosphatase
setB	no	no	no	no	sugar efflux transporter
sfbB				no	ABC transporter ATP-binding protein
sfbC				no	ABC transporter integral membrane protein
sfcA	yes	no	yes	no	NAD-linked malic enzyme; malate oxidoreductase
sfsA	no	no	yes		Sugar fermentation stimulation protein homolog.
sgaE				no	probable class II aldolase
sgaH	no	no	no		hypothetical hexulose-6-phosphate synthase
sgaT	no	no	no	no	hypothetical transport protein SgaT
sgaU	no	no	no	no	L-ribulose 5-phosphate epimerase
sgbE	no	no		no	hypothetical sugar isomerase
sgbH				no	hypothetical hexulose-6-phosphate synthase
sgbU	no	no	no	no	hypothetical sugar-phosphate isomerase
SgrS				no	small RNA; experimentally verified
shdA	no	no	yes	no	host colonisation factor (ShdA)
shfB	no	no	no	no	shufflon protein B prime
shfB2	no	yes	yes	no	shufflon protein B
shfC	no	yes	yes	no	shufflon protein C
sicA	yes	yes	yes	no	type III secretion-associated chaperone
sicP	yes	yes	yes		chaperone (associated with virulence)
sifA	yes	yes	yes	yes	Type III secretion system effector protein-necessary for Sif formation and maintaining the SCV. Has GAP activity
sifB				no	Type III secretion system effector protein
siiA				no	type I secretion-related protein
siiB				no	hypothetical integral membrane protein
siiC	yes	yes	yes	no	hypothetical type-I secretion protein
siiD				no	hypothetical type-I secretion protein
siiE	yes	yes	yes	no	large repetitive protein
siiF	yes	yes	yes	no	hypothetical type-1 secretion protein
sinH	no	yes	yes	no	intimin
sinI				no	hypothetical exported protein
sinR	yes	yes	yes	no	LysR-family transcriptional regulator (SPI-6 associated)
sipA	yes	yes	yes	no	pathogenicity island 1 Type III secretion system effector protein-involved in actin bundling and polymerisation leading to epithelial cell invasion and formation of the SCV
sipB	yes	yes	yes	yes	pathogenicity island 1 Type III secretion system effector protein
sipC	yes	yes	yes	no	pathogenicity island 1 Type III secretion system effector protein-involved in bacterial entry by actin bundling and part of the Translocon
sipD	yes	yes	yes	no	pathogenicity island 1 Type III secretion system apparatus-part of the Translocon
sirA	no	no	no		invasion response-regulator
sitA				no	Iron transport protein, periplasmic-binding protein
sitB				no	Iron transport protein, ATP-binding component
sitC	no	no	no	no	Iron transport protein, inner membrane component
sitD				no	Iron transport protein, inner membrane component
sixA	yes	yes	no		phosphohistidine phosphatase
SL1344_0014	yes	yes	yes	no	hypothetical regulatory protein
SL1344_0015	yes	yes	yes	no	predicted bacteriophage protein
SL1344_0016	no	no	yes	no	conserved hypothetical protein
SL1344_0017				no	hypothetical membrane protein
SL1344_0019	no	no	yes	no	hypothetical chitinase
SL1344_0020	yes	yes	yes	no	conserved hypothetical protein
SL1344_0029	no	yes	yes	no	hypothetical membrane protein
SL1344_0030				no	hypothetical membrane protein
SL1344_0031				no	hypothetical transcriptional regulator (lysR family)
SL1344_0032				no	hypothetical membrane protein
SL1344_0033	yes	yes	yes	no	possible sulfatase
SL1344_0034	yes	yes	yes	no	hypothetical secreted 5'-nucleotidase
SL1344_0035	yes	yes	yes	no	hypothetical exported protein
SL1344_0036	yes	yes	yes	no	hypothetical secreted sulfatase
SL1344_0037	no	no	yes	no	possible sulfatase regulatory protein
SL1344_0038	no	yes	yes	no	conserved hypothetical protein
SL1344_0039	yes	yes	yes	no	possible sulfatase
SL1344_0042	no	no	yes	no	hypothetical glycosyl hydrolase
SL1344_0043	yes	yes	yes	no	hypothetical transport protein
SL1344_0051				no	conserved hypothetical protein
SL1344_0055	yes	yes	yes	no	oxaloacetate decarboxylase beta chain (ec 4.1.1.3)
SL1344_0058				no	citrate-sodium symporter
SL1344_0066A				no	hypothetical viral protein (pseudogene)
SL1344_0082	yes	yes	yes	no	probable secreted protein
SL1344_0083				no	probable secreted protein
SL1344_0083A	yes	yes	yes	no	hypothetical membrane protein (pseudogene)
SL1344_0084	yes	yes	yes	no	hypothetical sulfatase
SL1344_0099	no	yes	yes	no	probable secreted protein
SL1344_0100	no	yes	yes		hypothetical protein
SL1344_0148	no	no	no	no	putatuve glycosysl hydrolase
SL1344_0149				no	hypothetical symporter
SL1344_0155				no	probable secreted protein
SL1344_0156	no	no	no	no	probable secreted protein
SL1344_0163	no	no	no	no	conserved hypothetical protein
SL1344_0165	no	no	no	no	hypothetical transcriptional regulator
SL1344_0202	no	no	no	no	hypothetical exported protein
SL1344_0213	no	no	no	no	hypothetical inner membrane protein
SL1344_0234	no	no	no	no	hypothetical secreted chitinase
SL1344_0252	no	no	no	no	hypothetical drug efflux protein
SL1344_0272				no	conserved hypothetical protein (SPI-6 associated)
SL1344_0273				no	conserved hypothetical protein (SPI-6 associated)
SL1344_0286	no	yes	yes	no	Rhs-family protein (SPI-6 associated)
SL1344_0286A	yes	yes	yes		conserved hypothetical protein (SPI-6 associated)
SL1344_0286B	no	no	no	no	Rhs-family protein fragment
SL1344_0292				no	conserved hypothetical protein (SPI-6 associated)
SL1344_0294	yes	yes	yes		transposase (pseudogene)
SL1344_0301	yes	yes	yes	no	conserved hypothetical protein (SPI-6 associated)
SL1344_0310	no	no	no	no	conserved hypothetical protein
SL1344_0323				no	hypothetical permease/MSF transporter
SL1344_0326				no	hypothetical fumarylacetoacetate (faa) hydrolase
SL1344_0327				no	hypothetical hydrolase or acyltransferase
SL1344_0328				no	hypothetical lysR family transcriptional regulator
SL1344_0329	no	no	no		conserved hypothetical protein
SL1344_0330				no	probable secreted protein
SL1344_0336	yes	yes	yes	no	possible transmembrane regulator
SL1344_0337	yes	yes	yes	no	hypothetical periplasmic protein
SL1344_0338	yes	yes	yes	no	hypothetical rtn protein
SL1344_0339	no	yes	yes	no	possible transmembrane regulator
SL1344_0340	no	yes	yes		hypothetical protein
SL1344_0341				no	possible outer membrane protein
SL1344_0342				no	possible transcriptionl regulator
SL1344_0343	no	no	no	no	probable secreted protein
SL1344_0344	no	no	yes	no	probable lipoprotein
SL1344_0345				no	hypothetical outer membrane efflux lipoprotein
SL1344_0346	no	no	no	no	hypothetical cation efflux protein
SL1344_0347				no	hypothetical cation efflux pump
SL1344_0348	no	no	no	no	hypothetical cation transport atpase (ec 3.6.1.-)
SL1344_0349				no	hypothetical transcriptional regulatory protein
SL1344_0351	yes	yes	yes	yes	hypothetical metabolite transport protein
SL1344_0355	no	no	no	no	probable terminal oxidase subunit I
SL1344_0356	no	no	no	no	probable terminal oxidase subunit II
SL1344_0358				no	AraC-family transcriptional regulator
SL1344_0377	no	no	no	no	possible efflux pump
SL1344_0404				no	conserved hypothetical protein
SL1344_0431	yes	yes	yes	no	hypothetical exported protein
SL1344_0432	yes	yes	yes	no	conserved hypothetical protein
SL1344_0452	no	no	no		hypothetical lyase
SL1344_0472	no	no	no		conserved hypothetical protein
SL1344_0490				no	probable secreted protein
SL1344_0502	no	yes	no		outer membrane protein
SL1344_0513	yes	yes	yes	no	probable metabolite transport protein
SL1344_0531				no	hypothetical exported outer membrane protein
SL1344_0546	yes	yes	yes	no	transposase (pseudogene)
SL1344_0547	no	no	no	no	hypothetical membrane protein
SL1344_0550				no	Two component regulator sensor kinase (fragment)
SL1344_0553	yes	yes			hypothetical secreted protein
SL1344_0555				no	conserved hypothetical protein
SL1344_0559	no	no		no	sigma 54-associated DNA-binding protein
SL1344_0560	yes		yes	no	similar to a hypothetical phospohtase isomerase
SL1344_0561	no	no		no	Putative GTP Binding protein
SL1344_0565	no	no	no	no	hypothetical protein
SL1344_0598				no	conserved hypothetical protein
SL1344_0599				no	molybdopterin-containing oxidoreductase catalytic subunit
SL1344_0600	no	no	no	no	molybdopterin-containing oxidoreductase iron-sulfur subunit
SL1344_0601	no	no	yes		molybdopterin-containing oxidoreductase membrane anchor subunit
SL1344_0638	no	yes	no	no	hypothetical hydrolase C-terminus
SL1344_0639	yes	yes	yes	no	probable permease
SL1344_0640	yes	yes	yes	no	hypothetical sigma-54 dependent transcriptional regulator
SL1344_0649	yes	yes	yes	no	hypothetical conserved hypothetical protein
SL1344_0671				no	citrate-proton symporter
SL1344_0672	no	no	no	no	citrate utilization protein B
SL1344_0673	no	no	no	no	conserved hypothetical protein
SL1344_0674	no	no	no	no	lysR-family transcriptional regulator
SL1344_0681				no	possible 5-nitroimidazole antibiotic resistance
SL1344_0696				no	hypothetical protein
SL1344_0698				no	hypothetical protein
SL1344_0699	no	yes	yes	no	hypothetical transport protein
SL1344_0700				no	hypothetical udp-galactopyranose mutase (pseudogene)
SL1344_0702				no	hypothetical glycosyl transferase
SL1344_0703				yes	galactosyltransferase
SL1344_0704				no	O-antigen export system, permease protein
SL1344_0705	yes	yes	yes	no	ABC transporter domain protein
SL1344_0706				no	hypothetical glycosyltransferase, cell wall biogenesis
SL1344_0707				no	hypothetical glycosyltransferase, cell wall biogenesis
SL1344_0708				no	hypothetical glycosyl transferase
SL1344_0709				no	conserved hypothetical cytoplasmic protein
SL1344_0713	no	no	no		hypothetical exported protein
SL1344_0738	yes	yes	yes	no	hypothetical hydro-lyase
SL1344_0739	yes	yes	yes	no	hypothetical hydro-lyase
SL1344_0740				no	LysR-family transcriptional regulator
SL1344_0741				no	LysR-family transcriptional regulator
SL1344_0742				no	hypothetical cation transporter
SL1344_0747	no	no	no	no	ABC transporter permease (FecCD_family)
SL1344_0748	no	no	no		ABC transporter ATP-binding protein
SL1344_0754				no	hypothetical membrane protein
SL1344_0785				no	hypothetical inner membrane protein
SL1344_0786	yes	yes	yes		hypothetical inner membrane protein
SL1344_0794				no	HlyD-family secretion protein
SL1344_0814				no	conserved hypothetical protein
SL1344_0830				no	conserved hypothetical protein
SL1344_0831				no	hypothetical electron transfer flavoprotein (beta subunit)
SL1344_0832				no	hypothetical electron transfer flavoprotein (alpha subunit)
SL1344_0833	yes	yes	yes	no	hypothetical acyl-CoA dehydrogenase
SL1344_0834	yes	yes	yes	no	hypothetical flavoprotein
SL1344_0835	yes	yes	yes	no	LysR transcriptional regulator
SL1344_0836	no	yes	yes	no	hypothetical inner membrane protein
SL1344_0843	no	no	no	no	conserved hypothetical protein
SL1344_0845	no	no	no	no	hypothetical tetR-family transcriptional regulator
SL1344_0846	yes	no	yes	no	hypothetical membrane protein
SL1344_0860	yes	yes	yes		possible transport protein
SL1344_0861	yes	yes		no	hypothetical phosphotransferase enzyme II, B component
SL1344_0862	no	yes	yes	no	probable sulfatase
SL1344_0869				yes	conserved hypothetical protein
SL1344_0871	no	no		no	hypothetical oxidoreductase
SL1344_0887	no	no	no		ISPsy11, transposase OrfA
SL1344_0888				no	conserved hypothetical protein
SL1344_0889				no	hypothetical pirin-related protein
SL1344_0890	no	no		no	hypothetical transcriptional activator
SL1344_0892				no	inner membrane protein
SL1344_0908				no	hypothetical conserved hypothetical protein
SL1344_0926				no	conserved hypothetical protein
SL1344_0938				no	hypothetical transcriptional regulator
SL1344_0940	yes	yes	yes	no	hypothetical ion:amino acid symporter
SL1344_0942	no	no	no	no	bacteriophage integrase
SL1344_0947				no	predicted bacteriophage protein
SL1344_0948	no	yes	yes	no	predicted bacteriophage protein
SL1344_0952	yes	yes	yes	no	Gifsy-2 replication Protein O
SL1344_0953				no	Phage DNA Replication Protein
SL1344_0954				no	predicted bacteriophage protein
SL1344_0955				no	predicted bacteriophage protein
SL1344_0956	yes	yes	yes		predicted bacteriophage protein
SL1344_0962	no	no	yes	no	Putative Probacteriophage Protein
SL1344_0964	yes	yes	yes		hypothetical bacteriophage lipoprotein
SL1344_0967				no	hypothetical bacteriophage lysozyme
SL1344_0968				no	predicted bacteriophage protein
SL1344_0969	no	no	no	no	Large Subunit of Terminase
SL1344_0971	no	no	no	no	predicted bacteriophage protein
SL1344_0972	no	no	yes	no	ATP Dependent clp Protease
SL1344_0974				no	predicted bacteriophage protein
SL1344_0975				no	predicted bacteriophage protein
SL1344_0977				no	Tail Protein
SL1344_0978	no	no	yes		predicted bacteriophage protein
SL1344_0980	no	no	no	no	Tape Measure
SL1344_0982	yes	yes	yes	no	predicted bacteriophage protein
SL1344_0984	no	yes	yes		bacteriophage minor tail protein
SL1344_0985				no	hypothetical bacteriophage minor tail protein
SL1344_0986	no	no	no	no	Tail Assembly Protein
SL1344_0987	no	no	yes	no	hypothetical Host Specificity Protein
SL1344_0988	no	no	no	no	hypothetical Tail Fiber Protein
SL1344_0989				no	bacteriophage tail fibre assembly protein
SL1344_0992	yes	yes	yes	no	transposase (remnant)
SL1344_0993	yes	yes	yes	no	predicted bacteriophage protein
SL1344_0994				no	predicted bacteriophage protein (pseudogene)
SL1344_1000				no	conserved hypothetical protein
SL1344_1021				no	hypothetical exported protein
SL1344_1022	no	no	no	no	hypothetical transcriptional regulator
SL1344_1028				no	conserved hypothetical inner membrane protein
SL1344_1032				no	hypothetical protein
SL1344_1048	no	no	no	no	hypothetical protein
SL1344_1049				no	conserved hypothetical protein
SL1344_1061	no	no	no		hypothetical secreted protein
SL1344_1065	yes	yes	yes	no	hypothetical transcriptional regulator
SL1344_1066	no	no		no	hypothetical sodium/glucose cotransporter
SL1344_1067				no	conserved hypothetical protein
SL1344_1068	yes	yes	yes	no	conserved hypothetical protein
SL1344_1069				no	hypothetical secreted protein
SL1344_1070				no	hypothetical transporter
SL1344_1071	yes	yes	yes	no	hypothetical oxidoreductase
SL1344_1084	no	no			Hypothetical UPF0189 protein <ORFName>.
SL1344_1124				no	hypothetical inner membrane lipoprotein
SL1344_1125	no	no	no	no	conserved hypothetical protein
SL1344_1165	yes	yes	no	no	conserved hypothetical protein (pseudogene)
SL1344_1177	yes	yes	yes	no	predicted bacteriophage protein
SL1344_1187	no	no	yes	no	hypothetical heat shock protein
SL1344_1188	yes	yes	yes	no	hypothetical protein
SL1344_1189				no	hypothetical cytochrome
SL1344_1191	yes	yes	yes	no	hypothetical substrate-binding transport protein
SL1344_1193				no	hypothetical inner membrane transport protein
SL1344_1196	no	no	yes	no	hypothetical membrane protein
SL1344_1197				no	conserved hypothetical protein
SL1344_1200	yes	yes	yes	no	hypothetical regulatory protein
SL1344_1201	yes	yes	yes	no	hypothetical transcriptional regulator
SL1344_1208				no	hypothetical membrane protein
SL1344_1212				no	hypothetical protein
SL1344_1222	no	no	no		hypothetical regulatory protein
SL1344_1223				no	hypothetical oxidoreductase
SL1344_1236				no	hypothetical MutT-family protein
SL1344_1243	yes	yes	yes	no	exported protein
SL1344_1244				no	conserved hypothetical protein
SL1344_1259	no	no	no	no	conserved hypothetical protein
SL1344_1263	yes	yes	yes	no	hypothetical outer membrane protein
SL1344_1265				no	Putative DNA/RNA non-specific endonuclease
SL1344_1300				no	conserved hypothetical protein
SL1344_1302	yes	yes	yes	no	hypothetical transporter
SL1344_1344				yes	hypothetical pathogenicity island protein
SL1344_1373	no	no	no	no	hypothetical membrane protein
SL1344_1403	no	no	no	no	conserved hypothetical protein
SL1344_1414				no	hypothetical secreted protein
SL1344_1421				no	hypothetical ABC transporter ATP/GTP-binding protein
SL1344_1422				no	hypothetical ABC transporter membrane protein
SL1344_1423	no	no	yes		hypothetical ABC transporter periplasmic binding protein
SL1344_1424	no	no	no	no	hypothetical ABC transporter membrane protein
SL1344_1426	no	no	no	no	hypothetical dimethyl sulphoxide reductase subunit
SL1344_1427				no	hypothetical anaerobic dimethyl sulfoxide reductase
SL1344_1457	no	no	no	no	hypothetical membrane protein
SL1344_1458	yes	yes	yes	no	hypothetical exported protein
SL1344_1459	yes	yes	no	no	outer membrane protein
SL1344_1461	no	yes	yes	no	hypothetical ATP/GTP-binding protein
SL1344_1469	yes	yes	yes	yes	hypothetical secreted hydrolase
SL1344_1470	yes	yes	yes	no	hypothetical regulatory protein
SL1344_1471	yes	yes	yes		hypothetical alcohol dehydrogenase
SL1344_1472				no	membrane transport protein
SL1344_1474				no	hypothetical multidrug efflux protein
SL1344_1475	no	yes	yes	no	hypothetical monooxygenase
SL1344_1476	no	no	no	no	hypothetical regulatory protein
SL1344_1477				no	hypothetical isomerase
SL1344_1478	yes	no	yes		conserved hypothetical protein
SL1344_1481				no	hypothetical protein
SL1344_1482	yes		yes	no	conserved hypothetical protein
SL1344_1483	no	no	yes		transposase (pseudogene)
SL1344_1484				no	conserved hypothetical protein
SL1344_1485	yes	yes	yes	no	hypothetical LacI-family transcriptional regulator
SL1344_1486	no	no	yes	no	hypothetical Na+/H+ antiporter
SL1344_1487	no	no	no	no	hypothetical aminotransferase
SL1344_1488				no	glycogen debranching protein
SL1344_1489	no	no	no	no	hypothetical hydrolase
SL1344_1490				no	hypothetical hydrolase
SL1344_1491				no	hypothetical exported protein
SL1344_1504				no	conserved hypothetical protein
SL1344_1517				no	possible ATP-binding protein
SL1344_1536	no	no	no	no	hypothetical benzoate membrane transport protein
SL1344_1537				no	hypothetical lipoprotein
SL1344_1542				no	conserved hypothetical protein
SL1344_1543	no	yes	yes	no	hypothetical phosphotransferase enzyme
SL1344_1544				no	hypothetical phosphotransferase enzyme
SL1344_1545	yes	no	yes	no	conserved hypothetical protein
SL1344_1546				no	hypothetical phosphotransferase enzyme
SL1344_1547	no	no	no	no	hypothetical ribulose-5-phosphate 3-epimerase
SL1344_1548	no	no	yes		hypothetical regulatory protein
SL1344_1550	yes	yes	yes	no	hypothetical L-lactate oxidase
SL1344_1551	yes	yes	yes	no	hypothetical exported protein
SL1344_1553	no	no	no	no	hypothetical esterase
SL1344_1554				no	conserved hypothetical protein
SL1344_1558	yes	yes	yes		conserved hypothetical protein
SL1344_1560				no	hypothetical membrane protein
SL1344_1563				no	hypothetical periplasmic amino acid-binding protein
SL1344_1564				no	hypothetical ABC amino acid transporter permease
SL1344_1565				no	ABC transporter ATP-binding subunit
SL1344_1566				no	hypothetical amino acid ABC transporter
SL1344_1567	yes	yes	yes	no	hypothetical membrane protein
SL1344_1568	yes	yes	yes	no	possible methyltransferase
SL1344_1573				no	hypothetical protein
SL1344_1579	no		no		conserved hypothetical protein
SL1344_1583	no	yes	yes	no	hypothetical multidrug transporter
SL1344_1588	yes	yes	yes	no	hypothetical chemo-receptor protein
SL1344_1596				no	conserved hypothetical protein
SL1344_1597				no	hypothetical thiol peroxidase
SL1344_1598				no	hypothetical exported protein
SL1344_1599	yes	yes	yes	no	invasin-like protein
SL1344_1600	yes		yes	no	hypothetical lipoprotein
SL1344_1601				no	hypothetical transcriptional regulator (pseudogene)
SL1344_1602	yes	yes	yes	no	hypothetical protein
SL1344_1603				no	hypothetical lipoprotein
SL1344_1604	no		yes	no	hypothetical transcriptional regulator
SL1344_1605	no	no	no		hypothetical oxidoreductase
SL1344_1607				no	hypothetical transcriptional regulator
SL1344_1627	yes	yes	yes	no	conserved hypothetical protein
SL1344_1664	no	no	no		conserved hypothetical protein
SL1344_1672				no	possible ion transport protein
SL1344_1688	no	yes		no	hypothetical secreted protein
SL1344_1713				no	conserved hypothetical protein
SL1344_1715	no	no	yes	no	hydrogenase-1 large chain (nifE hydrogenase)
SL1344_1722				no	conserved hypothetical protein
SL1344_1723				no	hypothetical glutamate dehydrogenase
SL1344_1737	no	no	no	no	conserved hypothetical protein
SL1344_1756				yes	conserved hypothetical protein
SL1344_1759				no	PTS system, mannose-specific IIAB component
SL1344_1760	no	no	no		phosphotransferase enzyme II, C component
SL1344_1761	no	no	yes	no	phosphotransferase enzyme II, D component
SL1344_1762	no	no	yes	no	hypothetical membrane protein
SL1344_1768				no	hypothetical exported protein
SL1344_1770	yes		yes	no	hypothetical exported protein
SL1344_1772	no	yes	no		hypothetical membrane transport protein
SL1344_1778	no	yes	no	no	conserved hypothetical protein
SL1344_1786				no	hypothetical protein
SL1344_1787				no	hypothetical acetyltransferase
SL1344_1789	yes		yes	no	conserved hypothetical protein (pseudogene)
SL1344_1790	no	yes	yes	no	hypothetical transposase(pseudogene)
SL1344_1792				no	conserved hypothetical protein
SL1344_1795				no	hypothetical membrane protein
SL1344_1801				no	predicted bacteriophage protein
SL1344_1803				no	exported bacteriophage protein
SL1344_1805				no	bacteriophage encoded Exodeoxyribonuclease VIII (fragment)
SL1344_1806				no	Integrase
SL1344_1807				no	hypothetical exported protein
SL1344_1808	no	no	no	no	hypothetical cation transporter
SL1344_1811				no	conserved hypothetical protein
SL1344_1830				no	conserved hypothetical protein (pseudogene)
SL1344_1830A				no	conserved hypothetical protein (pseudogene)
SL1344_1845	no	no	no		penicillin-binding protein
SL1344_1846	no	no	no	no	conserved hypothetical protein
SL1344_1866				no	Putative sugar phosphate isomerase
SL1344_1872	no	yes	yes		Conserved hypothetical protein
SL1344_1873	yes	yes	yes	no	hypothetical exported protein
SL1344_1874	yes		yes		hypothetical membrane protein
SL1344_1874A	no	no	no	no	conserved hypothetical protein (pseudogene)
SL1344_1896				no	hypothetical exported protein
SL1344_1927				no	conserved hypothetical protein
SL1344_1927A	no	no	yes		conserved hypothetical protein
SL1344_1927B				no	dna-invertase (fragment)
SL1344_1929				no	hypothetical bacteriophage tail protein
SL1344_1930	yes	yes	yes	no	hypothetical bacteriophage tail fibre protein
SL1344_1933				no	hypothetical bacteriophage protein
[truncated: 1,776 more rows]
