# Supplementary material for: Comprehensive Assignment of Roles for Salmonella Typhimurium Genes in Intestinal Colonization of Food-Producing Animals
Source: PLoS Genet. 2013 Apr 18;9(4):e1003456. doi: 10.1371/journal.pgen.1003456 (PMC3630085; doi:10.1371/journal.pgen.1003456)
Supplement: Table S5 — Oligonucleotides used in this study. (XLSX) [file pgen.1003456.s010.xlsx]

## Sheet: Table S5
Primer function and name	Sequence (5'-3')
TraDIS Library Preparation
Adapter-specific primer	CAAGCAGAAGACGGCATACGAGATCGGTACACTCTTTCCCTACACGACGCTCTTCCGATCT
Mu and Tn5 5' end	AATGATACGGCGACCACCGAGATCTACACCTGAATTACCCTGTTATCCCTATTTAGGTGAC
Mu and Tn5 3' end	AATGATACGGCGACCACCGAGATCTACACCTGACCTCTAGAGTCGACTGGCAAAC
TraDIS Sequencing Primers
Mu 5' and 3' end	GTGAAACGCTTTCGCGTTTTTCGTGCGA
Tn5 5' end	ATCCCTATTTAGGTGACACTATAGAAGAGATGTGTA
Tn5 3' end	TTATGGGTAATACGACTCACTATAGGGAGATGTGTA
Mutagenesis
carB-For	AGTTTGACTACTCCGGCGCTCAGGCGTGTAAAGCCCTGCGGTGTAGGCTGGAGCTGCTTC
carB-Rev	CCGTTCAGCGTGGTGTCATAATGCACTTTATACTGCAGCGGGGAATTAGCCATGGTCCAT
clpB-For	TCCAGTAGCAATTTTGACCTGTTATGGGAGGAGTTATGCGGTGTAGGCTGGAGCTGCTTC
clpB-Rev	GTTTTCGATCTGCTGTTGAATAGCACGTTTTAACGGACGCGGGAATTAGCCATGGTCCAT
ilvC-For	TAATGTGGGTTCATTCGCACAGATAGCAATCTGTAAACCGGTGTAGGCTGGAGCTGCTTC
ilvC-Rev	GTTTCTTACCTACCTGCTCAATCGCATGACTACGAATCGCGGGAATTAGCCATGGTCCAT
virK-For	CACTCATTAGCAGAAAACCTATTAAAAAGCGTGTTCAGGCGTGTAGGCTGGAGCTGCTTC
virK-Rev	ACCTGTGATGGCAGATGATATAAGGCACCTTTCTTAACGCGGGAATTAGCCATGGTCCAT
ytfL-For	TTTACAGTAGCTTACGCTATACTAGCCCTGAACTTATCGGGTGTAGGCTGGAGCTGCTTC
ytfL-Rev	TACGGTAGTTGTCGATATCCACCACTTCAAATTTGTAGCCGGGAATTAGCCATGGTCCAT
STM4312-For	GGGTCGCTTAGAAGCTCACGCAACAATTAAGCTGACTATGGTGTAGGCTGGAGCTGCTTC
STM4312-Rev	TCGCATGGTGATGTTTAGTTATCAGGCATGATTTTCTTCATCCATATGAATATCCTCCTTA
STM0084-For	AATATGTGATAAAGTTACTGACTACAGGTATAATAATATGGTGTAGGCTGGAGCTGCTTC
STM0084-Rev	GAATAAAATAGCCTAATGGGCCAGGCTCTTAATCTTTCGCCATATGAATATCCTCCTTA
mig-14-For	CAAAATAGCATTTTTCAGTAAGCTAAGTCAGGAGTTTTGGTGGTGTAGGCTGGAGCTGCTTC
mig-14-Rev	CATATTTACGTCCAGGCTTTCTTTTTAGCAAATCGATTTTCCCATATGAATATCCTCCTTA
pagN-For	GAAACTTGTCTTTTAGCCCAATATTAAGGCAGGTTCTGAAATGGTGTAGGCTGGAGCTGCTTC
pagN-Rev	GCTATTTTACCGATAGTGTTTAAAAGGCGTAAGTAATGCCCATATGAATATCCTCCTTA
Primers to confirm mutation
Kan cassette (k1)	CAGTCATAGCCGAATAGCCT
Kan cassette (k2)	CGGTGCCCTGAATGAACTGC
carB-Up	CAATACCGTCAGTCCGCGAA
carB-Down	TAGAGCAATATCCGCCGGAC
clpB-Up	GACAGGTCGTATGGCAAGTT
clpB-Down	TACTGCACTGCCACAATACG
ilvC-Up	CCACAGACAGACCTCCGGTT
ilvC-Down	CGGCCTACATCGTCTGCTTG
virK-Up	CGCCTTCCTGCAACTCGAAT
virK-Down	ACGGTAGCAGGATCTGCACA
ytfL-Up	CCGAAGATGAACACCAACAG
ytfL-Down	GTCAGGTTATGCGTCTGCAA
STM4312-Up	GGAGGATAATAGTGATATCG
STM4312-Down	TGCGGCAGCGTAGTCTGCC
STM0084-Up	ACATATTCTTACCCGGAAGG
STM0084-Down	ATCCATTACATGATGATACAGACC
mig-14-Up	CTTATTCCCTTCACCATAACG
mig14-Down	CCGAGTATAGTGTAAGTGAATT
pagN-Up	AGATAATTGCTCGCCATTCG
pagN-Down	ATGGAGGGTTCCAGATCTCC
STM3154-Up	AGATGCTCAGGAAGCATG
STM3154-Down	CCGGAGCGTACACGTAG
trxA-Up	ATCGTCGATCGCGGGATGAGAAAGT
trxA-Down	CACACCGTCGCCAAAGATATCTTCG
zirT-Up	GTGCATTCTTGCCTGC
zirT-Down	GGAACTCAGATACCGATGG
